# Supplementary material for: Sodium channels Nav1.7, Nav1.8 and pain; two distinct mechanisms for Nav1.7 null analgesia
Source: Neurobiol Pain. 2024 Oct 11;16:100168. doi: 10.1016/j.ynpai.2024.100168 (PMC11570969; doi:10.1016/j.ynpai.2024.100168)
Supplement: Supplementary Data 3 [file mmc3.xlsx]

## Sheet: Experiment 1
Protein	Gene name	Description	Length (AA)	mw (Da)	Indistinguishable Proteins	PSMs	Peptide Seqs	% Coverage	Modifications Observed	KI1	KI2	KI3	WT1	WT2	WT3	KI1	KI2	KI3	WT1	WT2	WT3	Average KI	Average WT	Ratio KI/WT	Ttest	appearance out of 3 KI	appearance out of 3 WT
sp|Q8BHK2|SCN3B_MOUSE	Scn3b	Sodium channel subunit beta-3	215	20363.1	tr|H3BJ27|H3BJ27_MOUSE;tr|H3BJR6|H3BJR6_MOUSE;	9	2	12	Deamidated (N),Deamidated (Q)	2	4	3				3.475e-06	5.268e-06	2.679e-06	0	0	0	3.80733e-06	0	KI Only	0.00763619	3	0	!
sp|Q62205|SCN9A_MOUSE	Scn9a	Sodium channel protein type 9 subunit alpha	1984	224851	tr|B1AYL0|B1AYL0_MOUSE;tr|E9PW82|E9PW82_MOUSE;	59	26	13.7	Carbamidomethyl (C),Deamidated (N),Gln->pyro-Glu (N-term Q),Oxidation (M)	14.99	20.98	18.99				2.839e-06	5.079e-06	2.668e-06	0	0	0	3.52867e-06	0	KI Only	0.0104737	3	0	!
sp|Q7M729|SCN4B_MOUSE	Scn4b	Sodium channel subunit beta-4	228	25212.4		2	2	7		1		1				1.581e-06	0	2.393e-06	0	0	0	1.32467e-06	0	KI Only	0.132451	2	0	!
sp|Q9D1D4|TMEDA_MOUSE	Tmed10	Transmembrane emp24 domain-containing protein 10	219	24930.9		4	2	8.2		3		1				1.075e-06	0	9.98e-08	0	0	0	3.916e-07	0	KI Only	0.317179	2	0	!
tr|A2APX6|A2APX6_MOUSE	Scn1a	Protein Scn1a	1998	229012	tr|A2APX7|A2APX7_MOUSE;tr|A2APX8|A2APX8_MOUSE;	1	4	2.1	Deamidated (Q)			1				0	0	7.297e-07	0	0	0	2.43233e-07	0	KI Only	0.373901	1	0	!
sp|Q56A07|SCN2B_MOUSE	Scn2b	Sodium channel subunit beta-2	215	24248.2		1	1	4.2		1						5.536e-07	0	0	0	0	0	1.84533e-07	0	KI Only	0.373901	1	0	!
sp|Q9Z127|LAT1_MOUSE	Slc7a5	Large neutral amino acids transporter small subunit 1	512	55925.6		6	4	9.8		1	1	1			1	4.431e-08	3.883e-07	4.465e-07	0	0	1.649e-07	2.93037e-07	5.49667e-08	5.33117	0.157261	3	1	!
sp|Q9R0N7|SYT7_MOUSE	Syt7	Synaptotagmin-7	403	50711.2	tr|E9PZA8|E9PZA8_MOUSE;tr|Q8CF96|Q8CF96_MOUSE;	4	2	6.5		2			1			8.484e-07	0	0	1.807e-07	0	0	2.828e-07	6.02333e-08	4.69507	0.484388	1	1	!
tr|S4R2K9|S4R2K9_MOUSE	Ank3	Ankyrin-3 (Fragment)	2622	284935		33	18	8	Carbamidomethyl (C),Deamidated (N),Deamidated (Q),Oxidation (M)	10.86	6.82	2.92	2.98	4.84	3.85	1.438e-06	4.383e-07	1.303e-07	1.929e-07	1.089e-07	1.575e-07	6.68867e-07	1.531e-07	4.36882	0.262145	3	3	!
sp|Q61768|KINH_MOUSE	Kif5b	Kinesin-1 heavy chain	963	109646		25	12	14.4	Acetylation (Protein N-term),Carbamidomethyl (C),Deamidated (Q),Gln->pyro-Glu (N-term Q),Oxidation (M)	2	4	8		4	4	1.299e-07	2.814e-07	1.042e-06	0	2.033e-07	3.182e-07	4.84433e-07	1.73833e-07	2.78677	0.35488	3	2	!
sp|P46097|SYT2_MOUSE	Syt2	Synaptotagmin-2	422	47304.3		47	14	29.1	Carbamidomethyl (C),Deamidated (N),Deamidated (Q),Oxidation (M)	16.5	2.5	2	10	1	1	2.251e-05	1.859e-06	1.644e-06	1.118e-05	7.962e-07	6.329e-07	8.671e-06	4.20303e-06	2.06303	0.595135	3	3	!
sp|Q3UNH4|GRIN1_MOUSE	Gprin1	G protein-regulated inducer of neurite outgrowth 1	932	95599.5		38	12	17.2	Carbamidomethyl (C),Deamidated (Q),Gln->pyro-Glu (N-term Q),Oxidation (M)	1	9	9		6	6	2.185e-08	1.244e-06	7.406e-07	0	5.897e-07	4.355e-07	6.68817e-07	3.41733e-07	1.95713	0.455399	3	2	!
tr|B1AWN6|B1AWN6_MOUSE	Scn2a1	Protein Scn2a1	2006	228157		10	13	6.7	Carbamidomethyl (C),Deamidated (N),Deamidated (Q)	3		3		1	2	2.205e-07	0	3.153e-07	0	1.129e-07	1.921e-07	1.786e-07	1.01667e-07	1.75672	0.518396	2	2	!
sp|O08553|DPYL2_MOUSE	Dpysl2	Dihydropyrimidinase-related protein 2	572	62328.6		55	15	37.1	Carbamidomethyl (C),Deamidated (N),Deamidated (Q),Gln->pyro-Glu (N-term Q)	10	7.5	8	6.5	4	9	5.276e-06	7.635e-06	4.569e-06	2.682e-06	3.373e-06	5.208e-06	5.82667e-06	3.75433e-06	1.55198	0.157823	3	3	!
sp|P46096|SYT1_MOUSE	Syt1	Synaptotagmin-1	421	47459.8		95	19	39.7	Carbamidomethyl (C),Deamidated (N),Deamidated (Q),Oxidation (M)	23.5	8	9	15.5	10.5	4.5	2.772e-05	5.033e-06	4.937e-06	1.698e-05	4.442e-06	3.623e-06	1.25633e-05	8.34833e-06	1.50489	0.654256	3	3	!
sp|Q9CQ75|NDUA2_MOUSE	Ndufa2	NADH dehydrogenase [ubiquinone] 1 alpha subcomplex subunit 2	99	10908.8		2	2	23.2		2						7.106e-06	0	0	0	0	0	2.36867e-06	0	KI Only	0.373901	1	0
sp|Q9CQ91|NDUA3_MOUSE	Ndufa3	NADH dehydrogenase [ubiquinone] 1 alpha subcomplex subunit 3	84	10933.5	tr|D3Z670|D3Z670_MOUSE;	3	1	8.3		1		1				4.924e-06	0	1.283e-06	0	0	0	2.069e-06	0	KI Only	0.23329	2	0
sp|Q8BK30|NDUV3_MOUSE	Ndufv3	NADH dehydrogenase [ubiquinone] flavoprotein 3, mitochondrial	104	11824.3		3	1	16.3		1	1					4.319e-06	1.574e-06	0	0	0	0	1.96433e-06	0	KI Only	0.194563	2	0
sp|Q9EPK2-2|XRP2_MOUSE	Rp2	Isoform 2 of Protein XRP2	369	39405.2	sp|Q9EPK2-3|XRP2_MOUSE;sp|Q9EPK2|XRP2_MOUSE;	9	4	12.4	Carbamidomethyl (C),Carbamidomethyl (C) + Ammonia-loss (N-term C),Oxidation (M)	3	3	1				3.887e-06	1.208e-06	2.977e-07	0	0	0	1.79757e-06	0	KI Only	0.170511	3	0
sp|Q9CQZ5|NDUA6_MOUSE	Ndufa6	NADH dehydrogenase [ubiquinone] 1 alpha subcomplex subunit 6	131	15291		2	2	14.5		2						5.009e-06	0	0	0	0	0	1.66967e-06	0	KI Only	0.373901	1	0
sp|P03899|NU3M_MOUSE	Mtnd3	NADH-ubiquinone oxidoreductase chain 3	115	13228	tr|Q7GIP5|Q7GIP5_MOUSE;	3	1	13	Carbamidomethyl (C)	2						4.049e-06	0	0	0	0	0	1.34967e-06	0	KI Only	0.373901	1	0
sp|Q8K2U2|ALKB6_MOUSE	Alkbh6	Alpha-ketoglutarate-dependent dioxygenase alkB homolog 6	238	26795.2		1	1	2.9			1					0	2.994e-06	0	0	0	0	9.98e-07	0	KI Only	0.373901	1	0
sp|Q9D855|QCR7_MOUSE	Uqcrb	Cytochrome b-c1 complex subunit 7	111	13571	tr|Q9CQB4|Q9CQB4_MOUSE;	2	3	19.8		2						2.58e-06	0	0	0	0	0	8.6e-07	0	KI Only	0.373901	1	0
sp|Q6ZPS2-2|CRNS1_MOUSE	Carns1	Isoform 2 of Carnosine synthase 1	842	102234	tr|E9PX09|E9PX09_MOUSE;	20	11	15.8	Carbamidomethyl (C),Gln->pyro-Glu (N-term Q)		11.97	7.95				0	1.465e-06	1.015e-06	0	0	0	8.26667e-07	0	KI Only	0.129045	2	0
sp|Q9DCZ4|APOO_MOUSE	Apoo	Apolipoprotein O	212	18804.6	tr|B1ASQ2|B1ASQ2_MOUSE;tr|Q9D186|Q9D186_MOUSE;	3	2	15.9			1	1				0	1.327e-06	1.061e-06	0	0	0	7.96e-07	0	KI Only	0.121028	2	0
sp|Q02013|AQP1_MOUSE	Aqp1	Aquaporin-1	269	28811.2		2	1	3.3			1	1				0	1.313e-06	1.032e-06	0	0	0	7.81667e-07	0	KI Only	0.121797	2	0
sp|Q9DCJ1|LST8_MOUSE	Mlst8	Target of rapamycin complex subunit LST8	326	35882.2		4	3	15.6	Carbamidomethyl (C)		3	1				0	1.498e-06	6.751e-07	0	0	0	7.24367e-07	0	KI Only	0.169767	2	0
sp|Q9CZT8|RAB3B_MOUSE	Rab3b	Ras-related protein Rab-3B	219	25961.6	tr|A2A7Z6|A2A7Z6_MOUSE;	1	4	17.4	Carbamidomethyl (C)		1					0	1.974e-06	0	0	0	0	6.58e-07	0	KI Only	0.373901	1	0
sp|Q61029-2|LAP2B_MOUSE	Tmpo	Isoform Delta of Lamina-associated polypeptide 2, isoforms beta/delta/epsilon/gamma	380	75230.4	sp|Q61029-3|LAP2B_MOUSE;sp|Q61029-4|LAP2B_MOUSE;sp|Q61029|LAP2B_MOUSE;sp|Q61033-2|LAP2A_MOUSE;sp|Q61033|LAP2A_MOUSE;	2	2	11.1		2						1.746e-06	0	0	0	0	0	5.82e-07	0	KI Only	0.373901	1	0
sp|P26516|PSMD7_MOUSE	Psmd7	26S proteasome non-ATPase regulatory subunit 7	321	36571.2		2	1	2.2			1	1				0	1.114e-06	4.885e-07	0	0	0	5.34167e-07	0	KI Only	0.172885	2	0
sp|Q9WV85|NDK3_MOUSE	Nme3	Nucleoside diphosphate kinase 3	169	19104.8		2	2	14.2		2						1.596e-06	0	0	0	0	0	5.32e-07	0	KI Only	0.373901	1	0
sp|Q9R1Q7|PLP2_MOUSE	Plp2	Proteolipid protein 2	152	16614.7		2	1	7.9		1		1				7.877e-07	0	7.704e-07	0	0	0	5.19367e-07	0	KI Only	0.116166	2	0
sp|Q9CQJ8|NDUB9_MOUSE	Ndufb9	NADH dehydrogenase [ubiquinone] 1 beta subcomplex subunit 9	179	21987.7		4	2	19	Acetylation (Protein N-term),Carbamidomethyl (C)	3						1.457e-06	0	0	0	0	0	4.85667e-07	0	KI Only	0.373901	1	0
sp|P02088|HBB1_MOUSE	Hbb-b1	Hemoglobin subunit beta-1	147	15848.2		1	3	21.8		1						1.442e-06	0	0	0	0	0	4.80667e-07	0	KI Only	0.373901	1	0
sp|O35668-2|HAP1_MOUSE	Hap1	Isoform A of Huntingtin-associated protein 1	598	70181	sp|O35668|HAP1_MOUSE;	12	7	11.9	Carbamidomethyl (C),Carbamidomethyl (C) + Ammonia-loss (N-term C)			6.97				0	0	1.4e-06	0	0	0	4.66667e-07	0	KI Only	0.373901	1	0
sp|O88384|VTI1B_MOUSE	Vti1b	Vesicle transport through interaction with t-SNAREs homolog 1B	232	26747.2	tr|Q91XH6|Q91XH6_MOUSE;	2	2	9.1		1.99						1.132e-06	0	0	0	0	0	3.77333e-07	0	KI Only	0.373901	1	0
sp|Q9CXZ1|NDUS4_MOUSE	Ndufs4	NADH dehydrogenase [ubiquinone] iron-sulfur protein 4, mitochondrial	175	19808.2	tr|E9QPX3|E9QPX3_MOUSE;	1	1	5.7		1						9.869e-07	0	0	0	0	0	3.28967e-07	0	KI Only	0.373901	1	0
sp|Q9CR51|VATG1_MOUSE	Atp6v1g1	V-type proton ATPase subunit G 1	118	13734		1	2	22.9	Acetylation (Protein N-term)		1					0	9.526e-07	0	0	0	0	3.17533e-07	0	KI Only	0.373901	1	0
sp|Q9D8W5|PSD12_MOUSE	Psmd12	26S proteasome non-ATPase regulatory subunit 12	456	48370.2	tr|Q3TRH2|Q3TRH2_MOUSE;	5	2	5			1	2				0	1.323e-07	7.892e-07	0	0	0	3.07167e-07	0	KI Only	0.276574	2	0
sp|P70280|VAMP7_MOUSE	Vamp7	Vesicle-associated membrane protein 7	220	24987		1	1	3.6		1						9.072e-07	0	0	0	0	0	3.024e-07	0	KI Only	0.373901	1	0
sp|Q3TC33-2|CC127_MOUSE	Ccdc127	Isoform 2 of Coiled-coil domain-containing protein 127	163	27754.3	sp|Q3TC33|CC127_MOUSE;tr|E0CYP1|E0CYP1_MOUSE;tr|E0CYX9|E0CYX9_MOUSE;	1	1	6.7		1						8.516e-07	0	0	0	0	0	2.83867e-07	0	KI Only	0.373901	1	0
sp|Q3UJU9|RMD3_MOUSE	Rmdn3	Regulator of microtubule dynamics protein 3	470	52069		2	2	4.3		1						8.122e-07	0	0	0	0	0	2.70733e-07	0	KI Only	0.373901	1	0
sp|Q60631-2|GRB2_MOUSE	Grb2	Isoform 2 of Growth factor receptor-bound protein 2	176	23608.7	sp|Q60631|GRB2_MOUSE;tr|B1AT92|B1AT92_MOUSE;	2	2	8.5		1						7.79e-07	0	0	0	0	0	2.59667e-07	0	KI Only	0.373901	1	0
sp|Q14BI2|GRM2_MOUSE	Grm2	Metabotropic glutamate receptor 2	872	95969.7		7	4	4.5	Carbamidomethyl (C)	6						7.327e-07	0	0	0	0	0	2.44233e-07	0	KI Only	0.373901	1	0
sp|Q8BGH2|SAM50_MOUSE	Samm50	Sorting and assembly machinery component 50 homolog	469	51903.3		3	2	4.1	Carbamidomethyl (C)	1	1	1				2.576e-07	2.744e-07	2.004e-07	0	0	0	2.44133e-07	0	KI Only	0.00040225	3	0
tr|G3UZJ2|G3UZJ2_MOUSE	Map2	Microtubule-associated protein (Fragment)	240	25673		1	8	38.3	Gln->pyro-Glu (N-term Q) + Deamidated (Q)		1					0	7.067e-07	0	0	0	0	2.35567e-07	0	KI Only	0.373901	1	0
sp|Q61387|COX7R_MOUSE	Cox7a2l	Cytochrome c oxidase subunit 7A-related protein, mitochondrial	111	14921.7	tr|E9PZS8|E9PZS8_MOUSE;	1	1	11.7				1				0	0	7.045e-07	0	0	0	2.34833e-07	0	KI Only	0.373901	1	0
sp|Q6IRU2|TPM4_MOUSE	Tpm4	Tropomyosin alpha-4 chain	248	28486.5		3	2	9.7	Acetylation (Protein N-term)			1				0	0	7.012e-07	0	0	0	2.33733e-07	0	KI Only	0.373901	1	0
sp|Q9DB75-2|CDIP1_MOUSE	Cdip1	Isoform 2 of Cell death-inducing p53-target protein 1	191	16934.2	sp|Q9DB75|CDIP1_MOUSE;tr|F6X7Q6|F6X7Q6_MOUSE;	1	1	5.5		1						6.732e-07	0	0	0	0	0	2.244e-07	0	KI Only	0.373901	1	0
sp|Q6ZQI3|MLEC_MOUSE	Mlec	Malectin	291	32414.9	tr|D3Z1M3|D3Z1M3_MOUSE;	2	1	4.5		2						6.676e-07	0	0	0	0	0	2.22533e-07	0	KI Only	0.373901	1	0
sp|P62192|PRS4_MOUSE	Psmc1	26S protease regulatory subunit 4	440	49225.7		2	4	8.9	Oxidation (M)		1	1				0	2.642e-07	4.023e-07	0	0	0	2.22167e-07	0	KI Only	0.132905	2	0
sp|Q8BYR1-2|TYW4_MOUSE	Lcmt2	Isoform 2 of tRNA wybutosine-synthesizing protein 4	661	75356.2	sp|Q8BYR1|TYW4_MOUSE;	3	2	2.1				1				0	0	6.196e-07	0	0	0	2.06533e-07	0	KI Only	0.373901	1	0
sp|P02089|HBB2_MOUSE	Hbb-b2	Hemoglobin subunit beta-2	147	15886.3		1	3	25.9	Oxidation (M)	1						6.112e-07	0	0	0	0	0	2.03733e-07	0	KI Only	0.373901	1	0
tr|Q0VGU4|Q0VGU4_MOUSE	Vgf	MCG18019	617	68298.9		3	4	6.5	Gln->pyro-Glu (N-term Q)			3				0	0	6.031e-07	0	0	0	2.01033e-07	0	KI Only	0.373901	1	0
tr|Q3U422|Q3U422_MOUSE	Ndufv3	NADH dehydrogenase [ubiquinone] flavoprotein 3, mitochondrial	468	50540.1		2	2	6.6		2						5.886e-07	0	0	0	0	0	1.962e-07	0	KI Only	0.373901	1	0
sp|Q61165|SL9A1_MOUSE	Slc9a1	Sodium/hydrogen exchanger 1	820	91553.6		3	1	1.3		1		2				2.999e-07	0	2.838e-07	0	0	0	1.94567e-07	0	KI Only	0.116419	2	0
sp|O89112|LANC1_MOUSE	Lancl1	LanC-like protein 1	399	19661.9	tr|B2KGR2|B2KGR2_MOUSE;	2	2	11.6				2				0	0	5.823e-07	0	0	0	1.941e-07	0	KI Only	0.373901	1	0
sp|Q9CR00|PSMD9_MOUSE	Psmd9	26S proteasome non-ATPase regulatory subunit 9	222	24740.6		2	1	5.4				1				0	0	5.82e-07	0	0	0	1.94e-07	0	KI Only	0.373901	1	0
sp|Q9QWW1-2|HOME2_MOUSE	Homer2	Isoform 2 of Homer protein homolog 2	343	33400.7	sp|Q9QWW1|HOME2_MOUSE;tr|E9Q4F9|E9Q4F9_MOUSE;	2	2	6.6				1.98				0	0	5.745e-07	0	0	0	1.915e-07	0	KI Only	0.373901	1	0
sp|Q7TPB0|LPPR3_MOUSE	Lppr3	Lipid phosphate phosphatase-related protein type 3	716	76770.8		3	1	1.8		1	1	1				1.09e-07	2.479e-07	1.89e-07	0	0	0	1.81967e-07	0	KI Only	0.0106517	3	0
sp|Q9R020-2|ZRAB2_MOUSE	Zranb2	Isoform 2 of Zinc finger Ran-binding domain-containing protein 2	293	33280	sp|Q9R020|ZRAB2_MOUSE;tr|D3Z4T9|D3Z4T9_MOUSE;tr|D3Z4U0|D3Z4U0_MOUSE;tr|E9PUD0|E9PUD0_MOUSE;	2	1	3.4			1	1				0	2.607e-07	2.501e-07	0	0	0	1.70267e-07	0	KI Only	0.116288	2	0
sp|Q99PJ0|NTRI_MOUSE	Ntm	Neurotrimin	344	37971.4	tr|D3Z396|D3Z396_MOUSE;tr|Q8BG33|Q8BG33_MOUSE;	3	4	12.3		0.99		0.99				4.27e-07	0	7.613e-08	0	0	0	1.6771e-07	0	KI Only	0.2712	2	0
sp|Q9D517|PLCC_MOUSE	Agpat3	1-acyl-sn-glycerol-3-phosphate acyltransferase gamma	376	43321.6		4	2	4.5			1	1.99				0	1.272e-07	3.663e-07	0	0	0	1.645e-07	0	KI Only	0.200278	2	0
sp|O89079|COPE_MOUSE	Cope	Coatomer subunit epsilon	308	26276.4	tr|D3Z315|D3Z315_MOUSE;tr|F6YFR7|F6YFR7_MOUSE;	2	1	5.3			1	1				0	2.491e-07	2.418e-07	0	0	0	1.63633e-07	0	KI Only	0.116204	2	0
sp|Q9JLI8|SART3_MOUSE	Sart3	Squamous cell carcinoma antigen recognized by T-cells 3	962	109712		5	2	2.1	Carbamidomethyl (C)		2	2				0	2.222e-07	2.376e-07	0	0	0	1.53267e-07	0	KI Only	0.116563	2	0
sp|P40240|CD9_MOUSE	Cd9	CD9 antigen	226	25276.9		1	2	5.3		1						4.487e-07	0	0	0	0	0	1.49567e-07	0	KI Only	0.373901	1	0
sp|Q5U4D9|THOC6_MOUSE	Thoc6	THO complex subunit 6 homolog	341	23415.9	tr|D3Z131|D3Z131_MOUSE;tr|D3Z132|D3Z132_MOUSE;tr|F6S2T7|F6S2T7_MOUSE;	1	1	6.7			1					0	4.362e-07	0	0	0	0	1.454e-07	0	KI Only	0.373901	1	0
sp|P70452|STX4_MOUSE	Stx4	Syntaxin-4	298	34179.8		2	3	9.1	Carbamidomethyl (C),Deamidated (Q)	2						4.293e-07	0	0	0	0	0	1.431e-07	0	KI Only	0.373901	1	0
sp|P70182-3|PI51A_MOUSE	Pip5k1a	Isoform 3 of Phosphatidylinositol 4-phosphate 5-kinase type-1 alpha	547	60465.6	sp|P70182|PI51A_MOUSE;tr|D3YUY3|D3YUY3_MOUSE;tr|F8WI18|F8WI18_MOUSE;	1	1	1.8	Carbamidomethyl (C),Deamidated (Q)		1					0	4.237e-07	0	0	0	0	1.41233e-07	0	KI Only	0.373901	1	0
sp|Q9Z1D1|EIF3G_MOUSE	Eif3g	Eukaryotic translation initiation factor 3 subunit G	320	35669.9		1	1	4.1				1				0	0	4.195e-07	0	0	0	1.39833e-07	0	KI Only	0.373901	1	0
sp|Q9Z0P4|PALM_MOUSE	Palm	Paralemmin-1	383	41642.8		2	3	7.8	Acetylation (Protein N-term),Deamidated (Q),Oxidation (M)			1				0	0	4.154e-07	0	0	0	1.38467e-07	0	KI Only	0.373901	1	0
sp|Q9DCH4|EIF3F_MOUSE	Eif3f	Eukaryotic translation initiation factor 3 subunit F	361	38014.4		3	1	2.2				1				0	0	3.993e-07	0	0	0	1.331e-07	0	KI Only	0.373901	1	0
sp|Q6R891-2|NEB2_MOUSE	Ppp1r9b	Isoform 2 of Neurabin-2	393	89609.8	sp|Q6R891|NEB2_MOUSE;	3	1	2.3				2				0	0	3.846e-07	0	0	0	1.282e-07	0	KI Only	0.373901	1	0
sp|Q3U1J4|DDB1_MOUSE	Ddb1	DNA damage-binding protein 1	1140	126970		5	4	3.4	Carbamidomethyl (C)		1	2				0	1.821e-07	2.008e-07	0	0	0	1.27633e-07	0	KI Only	0.117064	2	0
tr|H3BJD0|H3BJD0_MOUSE	Ppp1r9a	Protein Ppp1r9a	977	123060	tr|H3BJD6|H3BJD6_MOUSE;tr|H3BKQ7|H3BKQ7_MOUSE;tr|H3BL28|H3BL28_MOUSE;tr|Q7TN74|Q7TN74_MOUSE;	8	4	4.3	Carbamidomethyl (C)		3.98	1.98				0	2.645e-07	1.057e-07	0	0	0	1.234e-07	0	KI Only	0.183678	2	0
sp|P83887|TBG1_MOUSE	Tubg1	Tubulin gamma-1 chain	451	51161.8	sp|Q8VCK3|TBG2_MOUSE;	2	1	2			1	1				0	1.817e-07	1.867e-07	0	0	0	1.228e-07	0	KI Only	0.11619	2	0
sp|Q9WV34-2|MPP2_MOUSE	Mpp2	Isoform 2 of MAGUK p55 subfamily member 2	569	61606.8	sp|Q9WV34|MPP2_MOUSE;	2	2	3.6			1	1				0	1.273e-07	2.381e-07	0	0	0	1.218e-07	0	KI Only	0.151326	2	0
sp|O70325-2|GPX41_MOUSE	Gpx4	Isoform Cytoplasmic of Phospholipid hydroperoxide glutathione peroxidase, mitochondrial	170	17942.8	sp|O70325|GPX41_MOUSE;tr|Q76LV0|Q76LV0_MOUSE;tr|S4R1E5|S4R1E5_MOUSE;	1	1	7.6				1				0	0	3.295e-07	0	0	0	1.09833e-07	0	KI Only	0.373901	1	0
sp|Q80VC9-2|CAMP3_MOUSE	Camsap3	Isoform 2 of Calmodulin-regulated spectrin-associated protein 3	1182	135407	sp|Q80VC9|CAMP3_MOUSE;tr|E9Q5B0|E9Q5B0_MOUSE;	4	4	4.1	Acetylation (Protein N-term)		3	1				0	2.631e-07	6.609e-08	0	0	0	1.0973e-07	0	KI Only	0.23728	2	0
sp|P39054-2|DYN2_MOUSE	Dnm2	Isoform 2 of Dynamin-2	866	98070.1	sp|P39054|DYN2_MOUSE;tr|F8WIV5|F8WIV5_MOUSE;tr|G3X9G4|G3X9G4_MOUSE;tr|Q3T9X3|Q3T9X3_MOUSE;tr|Q3TCR7|Q3TCR7_MOUSE;	2	10	10	Deamidated (N),Deamidated (Q)		0.99					0	3.281e-07	0	0	0	0	1.09367e-07	0	KI Only	0.373901	1	0
sp|Q9CRD2|EMC2_MOUSE	Emc2	ER membrane protein complex subunit 2	297	34948.4		1	1	4		1						3.174e-07	0	0	0	0	0	1.058e-07	0	KI Only	0.373901	1	0
sp|P58404-2|STRN4_MOUSE	Strn4	Isoform 2 of Striatin-4	753	20946.4	sp|P58404|STRN4_MOUSE;tr|V9GXE7|V9GXE7_MOUSE;	2	1	6.6			1	1				0	2.112e-07	1.01e-07	0	0	0	1.04067e-07	0	KI Only	0.163134	2	0
sp|Q6TEK5|VKORL_MOUSE	Vkorc1l1	Vitamin K epoxide reductase complex subunit 1-like protein 1	176	14204.2	tr|Q0VGU5|Q0VGU5_MOUSE;	1	1	7.9	Carbamidomethyl (C)			1				0	0	3.111e-07	0	0	0	1.037e-07	0	KI Only	0.373901	1	0
sp|Q8CGY8-2|OGT1_MOUSE	Ogt	Isoform 2 of UDP-N-acetylglucosamine--peptide N-acetylglucosaminyltransferase 110 kDa subunit	1036	117057	sp|Q8CGY8|OGT1_MOUSE;	4	2	1.6			1	1				0	1.192e-07	1.653e-07	0	0	0	9.48333e-08	0	KI Only	0.126454	2	0
sp|A6H8H5|KCNB2_MOUSE	Kcnb2	Potassium voltage-gated channel subfamily B member 2	907	102433		2	2	1.8			2					0	2.814e-07	0	0	0	0	9.38e-08	0	KI Only	0.373901	1	0
sp|Q9D0R8|LSM12_MOUSE	Lsm12	Protein LSM12 homolog	195	21705.1		2	2	13.8			1					0	2.741e-07	0	0	0	0	9.13667e-08	0	KI Only	0.373901	1	0
sp|Q5IRJ6-2|ZNT9_MOUSE	Slc30a9	Isoform 2 of Zinc transporter 9	592	60726.5	sp|Q5IRJ6|ZNT9_MOUSE;tr|F8WHL1|F8WHL1_MOUSE;	2	1	2.2			1	1				0	1.482e-07	1.058e-07	0	0	0	8.46667e-08	0	KI Only	0.12708	2	0
sp|O35382|EXOC4_MOUSE	Exoc4	Exocyst complex component 4	975	59424.9	tr|Q8C391|Q8C391_MOUSE;tr|Q9CXE1|Q9CXE1_MOUSE;	1	1	1.8			1					0	2.443e-07	0	0	0	0	8.14333e-08	0	KI Only	0.373901	1	0
sp|Q9CQ22|LTOR1_MOUSE	Lamtor1	Ragulator complex protein LAMTOR1	161	17755.8		2	1	8.1				1				0	0	2.391e-07	0	0	0	7.97e-08	0	KI Only	0.373901	1	0
sp|Q3ULD5|MCCB_MOUSE	Mccc2	Methylcrotonoyl-CoA carboxylase beta chain, mitochondrial	563	61430.3		2	2	3.9			1	1				0	1.98e-07	3.798e-08	0	0	0	7.866e-08	0	KI Only	0.264527	2	0
sp|Q99KG3-2|RBM10_MOUSE	Rbm10	Isoform 2 of RNA-binding protein 10	853	103592	sp|Q99KG3-3|RBM10_MOUSE;sp|Q99KG3|RBM10_MOUSE;	2	2	2.5	Carbamidomethyl (C)		1.5					0	2.345e-07	0	0	0	0	7.81667e-08	0	KI Only	0.373901	1	0
sp|O70378|EMC8_MOUSE	Emc8	ER membrane protein complex subunit 8	207	14497.8	tr|M0QWP2|M0QWP2_MOUSE;tr|M0QWY0|M0QWY0_MOUSE;	2	1	7				1				0	0	2.301e-07	0	0	0	7.67e-08	0	KI Only	0.373901	1	0
sp|Q3V3R1|C1TM_MOUSE	Mthfd1l	Monofunctional C1-tetrahydrofolate synthase, mitochondrial	977	105825		4	4	4.1	Deamidated (Q)		2	1				0	1.785e-07	5.022e-08	0	0	0	7.624e-08	0	KI Only	0.22473	2	0
sp|Q8BY89-2|CTL2_MOUSE	Slc44a2	Isoform 2 of Choline transporter-like protein 2	704	80182.8	sp|Q8BY89|CTL2_MOUSE;	1	1	1.6	Carbamidomethyl (C)	1						2.195e-07	0	0	0	0	0	7.31667e-08	0	KI Only	0.373901	1	0
sp|Q80WM4|HPLN4_MOUSE	Hapln4	Hyaluronan and proteoglycan link protein 4	400	42835.6		1	4	11	Acetylation (Protein N-term),Carbamidomethyl (C)	1						2.077e-07	0	0	0	0	0	6.92333e-08	0	KI Only	0.373901	1	0
sp|Q9D0F3|LMAN1_MOUSE	Lman1	Protein ERGIC-53	517	57842.9		1	1	2.1				1				0	0	2.026e-07	0	0	0	6.75333e-08	0	KI Only	0.373901	1	0
sp|Q9R1Q9|VAS1_MOUSE	Atp6ap1	V-type proton ATPase subunit S1	463	51047.2		1	1	2.2		1						2.019e-07	0	0	0	0	0	6.73e-08	0	KI Only	0.373901	1	0
sp|Q9EPR5|SORC2_MOUSE	Sorcs2	VPS10 domain-containing receptor SorCS2	1159	129020		1	1	0.8		1						1.982e-07	0	0	0	0	0	6.60667e-08	0	KI Only	0.373901	1	0
sp|P00158|CYB_MOUSE	Mt-Cyb	Cytochrome b	381	43234.7	tr|Q7JCZ3|Q7JCZ3_MOUSE;	1	1	2.4		1						1.956e-07	0	0	0	0	0	6.52e-08	0	KI Only	0.373901	1	0
sp|Q9Z0V2|KCND2_MOUSE	Kcnd2	Potassium voltage-gated channel subfamily D member 2	630	70639.5		3	2	3.7	Acetylation (Protein N-term)			3				0	0	1.873e-07	0	0	0	6.24333e-08	0	KI Only	0.373901	1	0
sp|Q61234|SNTA1_MOUSE	Snta1	Alpha-1-syntrophin	503	53321.5	tr|A2AKD7|A2AKD7_MOUSE;	3	3	5.8				2				0	0	1.869e-07	0	0	0	6.23e-08	0	KI Only	0.373901	1	0
sp|P16283-2|B3A3_MOUSE	Slc4a3	Isoform 311-AE3 of Anion exchange protein 3	391	62493.2	sp|P16283-3|B3A3_MOUSE;sp|P16283|B3A3_MOUSE;tr|F8WHM3|F8WHM3_MOUSE;	1	1	3.8		1						1.846e-07	0	0	0	0	0	6.15333e-08	0	KI Only	0.373901	1	0
tr|D3YWG1|D3YWG1_MOUSE	Gm7964	Uncharacterized protein	463	48508.3	tr|D3Z5X4|D3Z5X4_MOUSE;	1	12	27.1	Carbamidomethyl (C),Deamidated (N),Oxidation (M)		1					0	1.737e-07	0	0	0	0	5.79e-08	0	KI Only	0.373901	1	0
sp|Q9Z1W9|STK39_MOUSE	Stk39	STE20/SPS1-related proline-alanine-rich protein kinase	556	60371.9		1	1	1.3			1					0	1.686e-07	0	0	0	0	5.62e-08	0	KI Only	0.373901	1	0
sp|Q8C419|GP158_MOUSE	Gpr158	Probable G-protein coupled receptor 158	1200	134539		3	3	3.2	Carbamidomethyl (C)			3				0	0	1.666e-07	0	0	0	5.55333e-08	0	KI Only	0.373901	1	0
sp|Q3THS6|METK2_MOUSE	Mat2a	S-adenosylmethionine synthase isoform type-2	395	43715.4		2	1	3.8			1	1				0	1.172e-07	4.803e-08	0	0	0	5.50767e-08	0	KI Only	0.180727	2	0
sp|Q62383|SPT6H_MOUSE	Supt6h	Transcription elongation factor SPT6	1726	199268		3	2	1.4	Deamidated (N)	1						1.621e-07	0	0	0	0	0	5.40333e-08	0	KI Only	0.373901	1	0
sp|Q9D906|ATG7_MOUSE	Atg7	Ubiquitin-like modifier-activating enzyme ATG7	698	74612.5	tr|S4R1N8|S4R1N8_MOUSE;tr|S4R1T0|S4R1T0_MOUSE;tr|S4R2P7|S4R2P7_MOUSE;tr|S4R2T5|S4R2T5_MOUSE;	1	1	4.7			1					0	1.587e-07	0	0	0	0	5.29e-08	0	KI Only	0.373901	1	0
sp|Q761V0-2|SC6A5_MOUSE	Slc6a5	Isoform b of Sodium- and chloride-dependent glycine transporter 2	791	87098.3	sp|Q761V0|SC6A5_MOUSE;tr|B2RQX9|B2RQX9_MOUSE;	5	1	1.9	Deamidated (Q)		1	3				0	3.015e-08	1.285e-07	0	0	0	5.28833e-08	0	KI Only	0.244545	2	0
sp|Q5DTL9-2|S4A10_MOUSE	Slc4a10	Isoform 2 of Sodium-driven chloride bicarbonate exchanger	1088	124729	sp|Q5DTL9|S4A10_MOUSE;tr|B1AWV9|B1AWV9_MOUSE;	1	6	5.5	Carbamidomethyl (C)	0.99						1.567e-07	0	0	0	0	0	5.22333e-08	0	KI Only	0.373901	1	0
sp|P62821|RAB1A_MOUSE	Rab1A	Ras-related protein Rab-1A	205	22394.3	tr|Q5SW88|Q5SW88_MOUSE;	1	2	11.4				0.99				0	0	1.545e-07	0	0	0	5.15e-08	0	KI Only	0.373901	1	0
sp|Q9EP89|LACTB_MOUSE	Lactb	Serine beta-lactamase-like protein LACTB, mitochondrial	551	60757.4		1	1	1.6			1					0	1.525e-07	0	0	0	0	5.08333e-08	0	KI Only	0.373901	1	0
sp|O88951|LIN7B_MOUSE	Lin7b	Protein lin-7 homolog B	207	22936		2	2	10.1	Acetylation (Protein N-term)			1				0	0	1.513e-07	0	0	0	5.04333e-08	0	KI Only	0.373901	1	0
sp|P23819-2|GRIA2_MOUSE	Gria2	Isoform 2 of Glutamate receptor 2	767	98842.3	sp|P23819-3|GRIA2_MOUSE;sp|P23819-4|GRIA2_MOUSE;sp|P23819|GRIA2_MOUSE;tr|E9QKC0|E9QKC0_MOUSE;tr|G5E8H1|G5E8H1_MOUSE;	1	1	1.3		1						1.484e-07	0	0	0	0	0	4.94667e-08	0	KI Only	0.373901	1	0
sp|Q8VHW2|CCG8_MOUSE	Cacng8	Voltage-dependent calcium channel gamma-8 subunit	423	43464.2	tr|F7CZ64|F7CZ64_MOUSE;	1	1	4.3				1				0	0	1.368e-07	0	0	0	4.56e-08	0	KI Only	0.373901	1	0
sp|Q8N7N5-2|DCAF8_MOUSE	Dcaf8	Isoform 2 of DDB1- and CUL4-associated factor 8	411	66080.9	sp|Q8N7N5|DCAF8_MOUSE;	1	1	2.7	Carbamidomethyl (C)			1				0	0	1.353e-07	0	0	0	4.51e-08	0	KI Only	0.373901	1	0
sp|Q80WM5|HPLN3_MOUSE	Hapln3	Hyaluronan and proteoglycan link protein 3	359	40768.3		1	2	5.6	Carbamidomethyl (C)		1					0	1.339e-07	0	0	0	0	4.46333e-08	0	KI Only	0.373901	1	0
sp|Q8BVI5|STX16_MOUSE	Stx16	Syntaxin-16	326	29446.1	tr|F6X4N5|F6X4N5_MOUSE;tr|F7CJY7|F7CJY7_MOUSE;	1	1	3.5		1						1.255e-07	0	0	0	0	0	4.18333e-08	0	KI Only	0.373901	1	0
sp|Q8K019-2|BCLF1_MOUSE	Bclaf1	Isoform 2 of Bcl-2-associated transcription factor 1	917	100370	sp|Q8K019-3|BCLF1_MOUSE;sp|Q8K019|BCLF1_MOUSE;tr|F8WI22|F8WI22_MOUSE;	4	2	2.9			1					0	1.251e-07	0	0	0	0	4.17e-08	0	KI Only	0.373901	1	0
sp|Q920Q8-3|NS1BP_MOUSE	Ivns1abp	Isoform 3 of Influenza virus NS1A-binding protein homolog	602	71642.7	sp|Q920Q8-4|NS1BP_MOUSE;sp|Q920Q8|NS1BP_MOUSE;	1	1	1.7	Carbamidomethyl (C)			1				0	0	1.169e-07	0	0	0	3.89667e-08	0	KI Only	0.373901	1	0
sp|Q9QWK4|CD5L_MOUSE	Cd5l	CD5 antigen-like	352	38891.3		3	2	6.2	Carbamidomethyl (C)		1					0	1.143e-07	0	0	0	0	3.81e-08	0	KI Only	0.373901	1	0
sp|Q7TME0|LPPR4_MOUSE	Lppr4	Lipid phosphate phosphatase-related protein type 4	766	83364.1		1	2	3				1				0	0	9.349e-08	0	0	0	3.11633e-08	0	KI Only	0.373901	1	0
sp|P48320|DCE2_MOUSE	Gad2	Glutamate decarboxylase 2	585	65271.5		2	2	3.6	Carbamidomethyl (C)			1				0	0	9.312e-08	0	0	0	3.104e-08	0	KI Only	0.373901	1	0
sp|O88735-2|MAP7_MOUSE	Map7	Isoform 2 of Ensconsin	738	82920	sp|O88735|MAP7_MOUSE;tr|D3YWN7|D3YWN7_MOUSE;tr|E9QMU3|E9QMU3_MOUSE;	1	1	1.8			1					0	9.048e-08	0	0	0	0	3.016e-08	0	KI Only	0.373901	1	0
sp|Q8R3F5|FABD_MOUSE	Mcat	Malonyl-CoA-acyl carrier protein transacylase, mitochondrial	381	41955.2		1	1	3.9			1					0	8.569e-08	0	0	0	0	2.85633e-08	0	KI Only	0.373901	1	0
sp|Q64521|GPDM_MOUSE	Gpd2	Glycerol-3-phosphate dehydrogenase, mitochondrial	727	82903.3	tr|A2AQR0|A2AQR0_MOUSE;	1	1	1.7				1				0	0	8.412e-08	0	0	0	2.804e-08	0	KI Only	0.373901	1	0
sp|Q6P5F6|S39AA_MOUSE	Slc39a10	Zinc transporter ZIP10	833	73522.7	tr|F6YTC4|F6YTC4_MOUSE;	2	2	3.2				2				0	0	7.373e-08	0	0	0	2.45767e-08	0	KI Only	0.373901	1	0
sp|Q99MI1-2|RB6I2_MOUSE	Erc1	Isoform 2 of ELKS/Rab6-interacting/CAST family member 1	976	128062	sp|Q99MI1|RB6I2_MOUSE;tr|F8VPM7|F8VPM7_MOUSE;tr|V9GWT6|V9GWT6_MOUSE;tr|V9GXF0|V9GXF0_MOUSE;tr|V9GXH3|V9GXH3_MOUSE;tr|V9GXP8|V9GXP8_MOUSE;	2	5	5.3	Deamidated (Q)			1.98				0	0	6.922e-08	0	0	0	2.30733e-08	0	KI Only	0.373901	1	0
sp|Q9JJ28|FLII_MOUSE	Flii	Protein flightless-1 homolog	1271	144928		4	3	2.5	Acetylation (Protein N-term)		1	2				0	2.629e-08	4.031e-08	0	0	0	2.22e-08	0	KI Only	0.133436	2	0
sp|Q811P8-2|RHG32_MOUSE	Arhgap32	Isoform 2 of Rho GTPase-activating protein 32	1740	229936	sp|Q811P8|RHG32_MOUSE;	2	3	1.6	Deamidated (N)		1	0.99				0	4.69e-08	1.809e-08	0	0	0	2.16633e-08	0	KI Only	0.18785	2	0
sp|Q3UTH8-2|ARHG9_MOUSE	Arhgef9	Isoform 2 of Rho guanine nucleotide exchange factor 9	495	49224.4	sp|Q3UTH8-3|ARHG9_MOUSE;sp|Q3UTH8-4|ARHG9_MOUSE;sp|Q3UTH8|ARHG9_MOUSE;tr|B1AXI2|B1AXI2_MOUSE;tr|B1AXI4|B1AXI4_MOUSE;tr|B1AXI6|B1AXI6_MOUSE;tr|S4R1A7|S4R1A7_MOUSE;tr|S4R1K5|S4R1K5_MOUSE;	1	1	2.9				1				0	0	5.896e-08	0	0	0	1.96533e-08	0	KI Only	0.373901	1	0
sp|Q99PU5|ACBG1_MOUSE	Acsbg1	Long-chain-fatty-acid--CoA ligase ACSBG1	721	13772.9	tr|D3Z1Z2|D3Z1Z2_MOUSE;tr|D3Z2G8|D3Z2G8_MOUSE;	1	1	13.6			1					0	5.742e-08	0	0	0	0	1.914e-08	0	KI Only	0.373901	1	0
sp|Q6X893-2|CTL1_MOUSE	Slc44a1	Isoform 2 of Choline transporter-like protein 1	718	73104.1	sp|Q6X893|CTL1_MOUSE;tr|A2AMH3|A2AMH3_MOUSE;tr|A2AMH4|A2AMH4_MOUSE;tr|A2AMH5|A2AMH5_MOUSE;	1	1	2.9	Carbamidomethyl (C)	1						5.341e-08	0	0	0	0	0	1.78033e-08	0	KI Only	0.373901	1	0
sp|Q920I9|WDR7_MOUSE	Wdr7	WD repeat-containing protein 7	1489	163597		2	1	0.7			1					0	5.159e-08	0	0	0	0	1.71967e-08	0	KI Only	0.373901	1	0
sp|P12023-2|A4_MOUSE	App	Isoform APP695 of Amyloid beta A4 protein	695	86793.1	sp|P12023-3|A4_MOUSE;sp|P12023|A4_MOUSE;	3	1	1.7				1				0	0	5.066e-08	0	0	0	1.68867e-08	0	KI Only	0.373901	1	0
sp|Q9WTS6-2|TEN3_MOUSE	Tenm3	Isoform 2 of Teneurin-3	2699	303296	sp|Q9WTS6|TEN3_MOUSE;tr|F6RJC1|F6RJC1_MOUSE;tr|G3X907|G3X907_MOUSE;	3	4	1.7	Oxidation (M)		2					0	5.056e-08	0	0	0	0	1.68533e-08	0	KI Only	0.373901	1	0
sp|Q61249|IGBP1_MOUSE	Igbp1	Immunoglobulin-binding protein 1	340	39275.7	sp|Q9QZ29|IGB1B_MOUSE;	1	1	3.5				1				0	0	4.986e-08	0	0	0	1.662e-08	0	KI Only	0.373901	1	0
tr|B1APX2|B1APX2_MOUSE	5031439G07Rik	Protein 5031439G07Rik	447	50275.9		1	2	4.7	Deamidated (Q)			1				0	0	4.941e-08	0	0	0	1.647e-08	0	KI Only	0.373901	1	0
sp|Q7TPD3-2|ROBO2_MOUSE	Robo2	Isoform 2 of Roundabout homolog 2	820	165543	sp|Q7TPD3|ROBO2_MOUSE;tr|E9PYK2|E9PYK2_MOUSE;tr|E9Q6A0|E9Q6A0_MOUSE;tr|Q19AB2|Q19AB2_MOUSE;	1	3	3.8	Carbamidomethyl (C),Deamidated (Q)	1						4.604e-08	0	0	0	0	0	1.53467e-08	0	KI Only	0.373901	1	0
sp|Q8BXR9-2|OSBL6_MOUSE	Osbpl6	Isoform 2 of Oxysterol-binding protein-related protein 6	928	109816	sp|Q8BXR9|OSBL6_MOUSE;tr|F8WIZ7|F8WIZ7_MOUSE;	3	1	1.3			1	1				0	2.707e-08	1.457e-08	0	0	0	1.388e-08	0	KI Only	0.150652	2	0
sp|Q8BK64|AHSA1_MOUSE	Ahsa1	Activator of 90 kDa heat shock protein ATPase homolog 1	338	38147.2		3	2	5.6				1				0	0	4.16e-08	0	0	0	1.38667e-08	0	KI Only	0.373901	1	0
sp|Q6PDH0-2|PHLB1_MOUSE	Phldb1	Isoform 2 of Pleckstrin homology-like domain family B member 1	1449	24071.7	sp|Q6PDH0|PHLB1_MOUSE;tr|D3Z0X5|D3Z0X5_MOUSE;tr|D3Z4N0|D3Z4N0_MOUSE;tr|E9PWB1|E9PWB1_MOUSE;tr|E9PWW4|E9PWW4_MOUSE;tr|E9Q307|E9Q307_MOUSE;tr|F6RUK9|F6RUK9_MOUSE;tr|F6RYD0|F6RYD0_MOUSE;tr|F7B296|F7B296_MOUSE;	1	1	0.9			1					0	4.057e-08	0	0	0	0	1.35233e-08	0	KI Only	0.373901	1	0
sp|Q80UW2|FBX2_MOUSE	Fbxo2	F-box only protein 2	297	33691.1		1	1	5.1	Carbamidomethyl (C)			1				0	0	4.051e-08	0	0	0	1.35033e-08	0	KI Only	0.373901	1	0
sp|Q571I4|SG223_MOUSE	Sgk223	Tyrosine-protein kinase SgK223	1179	148086	tr|E9QLH9|E9QLH9_MOUSE;	3	1	1.1	Carbamidomethyl (C)		1	1				0	2.02e-08	1.871e-08	0	0	0	1.297e-08	0	KI Only	0.116699	2	0
sp|Q9CYH6|RRS1_MOUSE	Rrs1	Ribosome biogenesis regulatory protein homolog	365	41580.4		1	1	2.7	Deamidated (Q)			1				0	0	3.79e-08	0	0	0	1.26333e-08	0	KI Only	0.373901	1	0
sp|Q60953-2|PML_MOUSE	Pml	Isoform 2 of Protein PML	839	64664.1	sp|Q60953|PML_MOUSE;tr|D3YXR5|D3YXR5_MOUSE;tr|D3Z3A6|D3Z3A6_MOUSE;tr|F7BTZ2|F7BTZ2_MOUSE;	1	1	2.4	Deamidated (N),Deamidated (Q)			1				0	0	3.538e-08	0	0	0	1.17933e-08	0	KI Only	0.373901	1	0
sp|Q3UHD9-2|AGAP2_MOUSE	Agap2	Isoform 2 of Arf-GAP with GTPase, ANK repeat and PH domain-containing protein 2	1166	124633	sp|Q3UHD9|AGAP2_MOUSE;	1	1	1.1				1				0	0	3.482e-08	0	0	0	1.16067e-08	0	KI Only	0.373901	1	0
tr|E9PX28|E9PX28_MOUSE	Pcdh10	Protein Pcdh10	1047	113255	tr|E9PXQ7|E9PXQ7_MOUSE;tr|Q925I8|Q925I8_MOUSE;	1	1	1.2			1					0	3.297e-08	0	0	0	0	1.099e-08	0	KI Only	0.373901	1	0
sp|Q5NCX5-2|NEUL4_MOUSE	Neurl4	Isoform 2 of Neuralized-like protein 4	1541	105402	sp|Q5NCX5|NEUL4_MOUSE;tr|H3BJZ3|H3BJZ3_MOUSE;tr|H3BK72|H3BK72_MOUSE;tr|H3BLC3|H3BLC3_MOUSE;tr|H9H9T3|H9H9T3_MOUSE;	2	1	4.4			1	1				0	2.019e-08	1.228e-08	0	0	0	1.08233e-08	0	KI Only	0.139165	2	0
sp|Q64133|AOFA_MOUSE	Maoa	Amine oxidase [flavin-containing] A	526	59653.7		1	2	4.6				1				0	0	3.243e-08	0	0	0	1.081e-08	0	KI Only	0.373901	1	0
sp|Q7TMS5|ABCG2_MOUSE	Abcg2	ATP-binding cassette sub-family G member 2	657	63657.1	tr|D3YZX5|D3YZX5_MOUSE;tr|D3Z150|D3Z150_MOUSE;tr|S4R2E1|S4R2E1_MOUSE;	1	1	8.7				1				0	0	3.082e-08	0	0	0	1.02733e-08	0	KI Only	0.373901	1	0
sp|Q9JLN9|MTOR_MOUSE	Mtor	Serine/threonine-protein kinase mTOR	2549	289055		3	2	1			1	1				0	4.818e-09	2.419e-08	0	0	0	9.66933e-09	0	KI Only	0.260971	2	0
sp|Q61315-2|APC_MOUSE	Apc	Isoform 2 of Adenomatous polyposis coli protein	2811	307782	sp|Q61315-3|APC_MOUSE;sp|Q61315-4|APC_MOUSE;sp|Q61315|APC_MOUSE;tr|B2RUG9|B2RUG9_MOUSE;tr|E9QLQ9|E9QLQ9_MOUSE;	1	1	0.6	Carbamidomethyl (C)		1					0	2.488e-08	0	0	0	0	8.29333e-09	0	KI Only	0.373901	1	0
sp|Q9D2N4-2|DTNA_MOUSE	Dtna	Isoform 2 of Dystrobrevin alpha	688	77007.5	sp|Q9D2N4-3|DTNA_MOUSE;sp|Q9D2N4-4|DTNA_MOUSE;sp|Q9D2N4-7|DTNA_MOUSE;sp|Q9D2N4|DTNA_MOUSE;tr|Q8CFR5|Q8CFR5_MOUSE;	1	1	2.7				1				0	0	1.572e-08	0	0	0	5.24e-09	0	KI Only	0.373901	1	0
sp|E9Q8I9-2|FRY_MOUSE	Fry	Isoform 2 of Protein furry homolog	3029	339417	sp|E9Q8I9|FRY_MOUSE;	2	2	0.9	Carbamidomethyl (C)		1	1				0	5.406e-09	7.101e-09	0	0	0	4.169e-09	0	KI Only	0.12337	2	0
sp|Q01097|NMDE2_MOUSE	Grin2b	Glutamate receptor ionotropic, NMDA 2B	1482	166139	tr|G3X9V4|G3X9V4_MOUSE;	1	1	0.8	Carbamidomethyl (C)			1				0	0	9.28e-09	0	0	0	3.09333e-09	0	KI Only	0.373901	1	0
sp|Q80U28-10|MADD_MOUSE	Madd	Isoform 10 of MAP kinase-activating death domain protein	1497	181195	sp|Q80U28-11|MADD_MOUSE;sp|Q80U28-12|MADD_MOUSE;sp|Q80U28-13|MADD_MOUSE;sp|Q80U28-14|MADD_MOUSE;sp|Q80U28-15|MADD_MOUSE;sp|Q80U28-2|MADD_MOUSE;sp|Q80U28-3|MADD_MOUSE;sp|Q80U28-4|MADD_MOUSE;sp|Q80U28-5|MADD_MOUSE;sp|Q80U28-6|MADD_MOUSE;sp|Q80U28-7|MADD_MOUSE;sp|Q80U28-8|MADD_MOUSE;sp|Q80U28-9|MADD_MOUSE;sp|Q80U28|MADD_MOUSE;tr|A2AGQ2|A2AGQ2_MOUSE;tr|A2AGQ3|A2AGQ3_MOUSE;tr|A2AGQ4|A2AGQ4_MOUSE;tr|A2…	1	1	1.1				1				0	0	9.138e-09	0	0	0	3.046e-09	0	KI Only	0.373901	1	0
tr|Q8C5X1|Q8C5X1_MOUSE	4931406P16Rik	Protein 4931406P16Rik	1059	115728		1	1	1.3	Carbamidomethyl (C)			1				0	0	7.094e-09	0	0	0	2.36467e-09	0	KI Only	0.373901	1	0
sp|Q8CF89|TAB1_MOUSE	Tab1	TGF-beta-activated kinase 1 and MAP3K7-binding protein 1	502	54672.3		13	5	10.4	Deamidated (Q)		6	3		1		0	1.939e-06	2.164e-07	0	3.59e-08	0	7.18467e-07	1.19667e-08	60.039	0.313688	2	1
sp|Q9DBZ5|EIF3K_MOUSE	Eif3k	Eukaryotic translation initiation factor 3 subunit K	218	25106.5		7	3	14.7	Acetylation (Protein N-term)		3	3		1		0	1.076e-06	1.33e-06	0	6.687e-08	0	8.02e-07	2.229e-08	35.9803	0.128768	2	1
sp|Q9WTT4|VATG2_MOUSE	Atp6v1g2	V-type proton ATPase subunit G 2	118	13661		8	4	40.7	Acetylation (Protein N-term),Deamidated (Q),Oxidation (M)	2		1	1			1.95e-06	0	1.813e-07	1.239e-07	0	0	7.10433e-07	4.13e-08	17.2018	0.34352	2	1
sp|O70439|STX7_MOUSE	Stx7	Syntaxin-7	261	29754.2	tr|Q8BH40|Q8BH40_MOUSE;	8	4	20.3	Acetylation (Protein N-term)	4		1	1			4.011e-06	0	1.615e-07	2.456e-07	0	0	1.39083e-06	8.18667e-08	16.989	0.375374	2	1
sp|Q9JME5|AP3B2_MOUSE	Ap3b2	AP-3 complex subunit beta-2	1082	119298		18	8	8	Carbamidomethyl (C),Oxidation (M)	5	6	2		2	2	1.465e-06	1.144e-06	2.014e-07	0	8.201e-08	9.314e-08	9.368e-07	5.83833e-08	16.0457	0.082068	3	2
sp|Q99MR8|MCCA_MOUSE	Mccc1	Methylcrotonoyl-CoA carboxylase subunit alpha, mitochondrial	717	79419.4		5	3	4.7			1	2		1		0	1.308e-07	9.249e-07	0	8.074e-08	0	3.519e-07	2.69133e-08	13.0753	0.325508	2	1
sp|Q80Y17|L2GL1_MOUSE	Llgl1	Lethal(2) giant larvae protein homolog 1	1036	112727		5	3	3.1			2	2		1		0	2.831e-07	1.449e-07	0	3.325e-08	0	1.42667e-07	1.10833e-08	12.8722	0.185866	2	1
sp|P48193-2|41_MOUSE	Epb41	Isoform 2 of Protein 4.1	804	80330.5	sp|P48193|41_MOUSE;tr|A2A838|A2A838_MOUSE;tr|A2A839|A2A839_MOUSE;tr|A2A841|A2A841_MOUSE;tr|A2A842|A2A842_MOUSE;tr|A2AD32|A2AD32_MOUSE;	4	3	4.4	Carbamidomethyl (C)	1		2			1	4.622e-07	0	1.208e-07	0	0	6.587e-08	1.94333e-07	2.19567e-08	8.85077	0.28605	2	1
sp|P97450|ATP5J_MOUSE	Atp5j	ATP synthase-coupling factor 6, mitochondrial	108	12506.6		8	3	43.5	Oxidation (M)	4		2	1			1.7e-05	0	3.139e-06	2.284e-06	0	0	6.713e-06	7.61333e-07	8.81743	0.322526	2	1
sp|Q921I1|TRFE_MOUSE	Tf	Serotransferrin	697	107889	tr|E9Q035|E9Q035_MOUSE;	4	4	5.3	Carbamidomethyl (C)	0.99	0.99			0.99		1.3e-07	5.379e-07	0	0	8.166e-08	0	2.22633e-07	2.722e-08	8.17904	0.300093	2	1
sp|Q91ZU6-2|DYST_MOUSE	Dst	Isoform 1 of Dystonin	5380	871381	sp|Q91ZU6-3|DYST_MOUSE;sp|Q91ZU6-4|DYST_MOUSE;sp|Q91ZU6|DYST_MOUSE;tr|E9PXE5|E9PXE5_MOUSE;tr|E9Q9X1|E9Q9X1_MOUSE;tr|E9QL23|E9QL23_MOUSE;tr|S4R1P5|S4R1P5_MOUSE;	6	6	1	Deamidated (N)	1	1	2		1		1.45e-08	9.939e-09	6.518e-08	0	1.285e-08	0	2.9873e-08	4.28333e-09	6.97424	0.232723	3	1
sp|Q9JJY3|NSMA2_MOUSE	Smpd3	Sphingomyelin phosphodiesterase 3	655	71260.1		7	3	7.2		2		2	1			1.042e-07	0	1.285e-07	3.361e-08	0	0	7.75667e-08	1.12033e-08	6.92353	0.180622	2	1
sp|P62334|PRS10_MOUSE	Psmc6	26S protease regulatory subunit 10B	389	44199.1		11	5	14.1	Carbamidomethyl (C),Deamidated (N),Deamidated (Q)		4	4		2		0	1.252e-06	8.123e-07	0	3.091e-07	0	6.881e-07	1.03033e-07	6.67842	0.199355	2	1
sp|Q9ER00|STX12_MOUSE	Stx12	Syntaxin-12	274	31212		6	3	10.2	Acetylation (Protein N-term)	1	1	1	1			1.196e-07	6.973e-07	5.053e-07	2.064e-07	0	0	4.40733e-07	6.88e-08	6.40601	0.112283	3	1
sp|Q3UGC7|EI3JA_MOUSE	Eif3j1	Eukaryotic translation initiation factor 3 subunit J-A	261	29503.7	sp|Q66JS6|EI3JB_MOUSE;	3	2	7.7	Carbamidomethyl (C)			2		1		0	0	1.207e-06	0	1.898e-07	0	4.02333e-07	6.32667e-08	6.35933	0.451934	1	1
sp|P12787|COX5A_MOUSE	Cox5a	Cytochrome c oxidase subunit 5A, mitochondrial	146	16109.3		10	4	22.6	Deamidated (N),Oxidation (M)	7		1	1			2.95e-05	0	4.09e-07	4.757e-06	0	0	9.96967e-06	1.58567e-06	6.28737	0.444498	2	1
sp|Q61335|BAP31_MOUSE	Bcap31	B-cell receptor-associated protein 31	245	27975		4	2	11		1	1	1		1		1.067e-06	8.573e-07	4.918e-07	0	3.982e-07	0	8.05367e-07	1.32733e-07	6.06755	0.03482	3	1
sp|Q9ESN9-2|JIP3_MOUSE	Mapk8ip3	Isoform 1a of C-Jun-amino-terminal kinase-interacting protein 3	1305	148785	sp|Q9ESN9-3|JIP3_MOUSE;sp|Q9ESN9-4|JIP3_MOUSE;sp|Q9ESN9-5|JIP3_MOUSE;sp|Q9ESN9-6|JIP3_MOUSE;sp|Q9ESN9|JIP3_MOUSE;tr|E9Q6B6|E9Q6B6_MOUSE;tr|E9Q6E0|E9Q6E0_MOUSE;tr|J3QNR6|J3QNR6_MOUSE;tr|K3W4S4|K3W4S4_MOUSE;	10	6	4.4		1	2	4		1	1	9.468e-09	2.02e-07	5.108e-07	0	5.47e-08	6.512e-08	2.40756e-07	3.994e-08	6.02794	0.244752	3	2
sp|Q9D6J6|NDUV2_MOUSE	Ndufv2	NADH dehydrogenase [ubiquinone] flavoprotein 2, mitochondrial	248	27303.9		5	3	16.5		2.99	0.99				0.99	3.829e-06	9.372e-07	0	0	0	8.506e-07	1.58873e-06	2.83533e-07	5.60334	0.333143	2	1
sp|Q9JKK7|TMOD2_MOUSE	Tmod2	Tropomodulin-2	351	39540.7		17	9	29.1	Deamidated (N)	1	1	8	1	3	1	7.034e-08	8.188e-07	1.129e-05	2.255e-07	1.351e-06	6.382e-07	4.05971e-06	7.38233e-07	5.49923	0.412718	3	3
sp|Q61330|CNTN2_MOUSE	Cntn2	Contactin-2	1040	113326		7	6	5.7	Carbamidomethyl (C)	5				1		7.716e-07	0	0	0	1.415e-07	0	2.572e-07	4.71667e-08	5.453	0.466863	1	1
sp|Q3UH68-3|LIMC1_MOUSE	Limch1	Isoform 3 of LIM and calponin homology domains-containing protein 1	901	109431	sp|Q3UH68|LIMC1_MOUSE;tr|D3YU22|D3YU22_MOUSE;tr|D3YU59|D3YU59_MOUSE;tr|D3Z589|D3Z589_MOUSE;	5	2	2.8	Deamidated (Q)	1		0.99		0.99		5.364e-07	0	1.273e-07	0	1.252e-07	0	2.21233e-07	4.17333e-08	5.30112	0.343228	2	1
sp|Q5DTY9|KCD16_MOUSE	Kctd16	BTB/POZ domain-containing protein KCTD16	427	49013.4		5	2	4.4		1		1			1	2.606e-07	0	3.711e-08	0	0	5.789e-08	9.92367e-08	1.92967e-08	5.14268	0.393346	2	1
sp|Q80TL0|PPM1E_MOUSE	Ppm1e	Protein phosphatase 1E	749	83492.7		7	3	5.2	Carbamidomethyl (C),Carbamidomethyl (C) + Ammonia-loss (N-term C)			2		1		0	0	1.101e-07	0	2.151e-08	0	3.67e-08	7.17e-09	5.11855	0.47388	1	1
tr|E9PV26|E9PV26_MOUSE	BC068157	Protein BC068157	1098	110804		4	1	1.1	Carbamidomethyl (C)		1	2			1	0	3.346e-08	2.179e-08	0	0	1.097e-08	1.84167e-08	3.65667e-09	5.03646	0.231231	2	1
sp|Q8QZY1|EIF3L_MOUSE	Eif3l	Eukaryotic translation initiation factor 3 subunit L	564	66660.4		8	5	7.6			2	5		1		0	4.25e-07	2.18e-06	0	5.198e-07	0	8.68333e-07	1.73267e-07	5.01154	0.37035	2	1
sp|Q9JM63|KCJ10_MOUSE	Kcnj10	ATP-sensitive inward rectifier potassium channel 10	379	42459.4		4	1	2.9	Carbamidomethyl (C)		2	1			1	0	1.234e-06	4.59e-07	0	0	3.388e-07	5.64333e-07	1.12933e-07	4.99705	0.297708	2	1
sp|Q8JZR6-2|S4A8_MOUSE	Slc4a8	Isoform 2 of Electroneutral sodium bicarbonate exchanger 1	1037	122522	sp|Q8JZR6|S4A8_MOUSE;	7	6	5.9	Carbamidomethyl (C)	2		1	1			1.619e-07	0	5.421e-08	4.473e-08	0	0	7.20367e-08	1.491e-08	4.83143	0.315792	2	1
sp|P70414|NAC1_MOUSE	Slc8a1	Sodium/calcium exchanger 1	970	106757	tr|G3X9J1|G3X9J1_MOUSE;tr|G5E8Y0|G5E8Y0_MOUSE;tr|Q68FL0|Q68FL0_MOUSE;	4	2	1.8		1	1	1		1		3.505e-07	1.916e-07	4.696e-07	0	2.118e-07	0	3.37233e-07	7.06e-08	4.77668	0.0675018	3	1
sp|Q9Z1P6|NDUA7_MOUSE	Ndufa7	NADH dehydrogenase [ubiquinone] 1 alpha subcomplex subunit 7	113	12585.7		13	4	38.9	Carbamidomethyl (C),Deamidated (N)	1	3	3		1	1	1.373e-06	1.834e-06	1.639e-06	0	5.426e-07	4.97e-07	1.61533e-06	3.46533e-07	4.66141	0.0044264	3	2
sp|P61793-2|LPAR1_MOUSE	Lpar1	Isoform 2 of Lysophosphatidic acid receptor 1	346	41145.8	sp|P61793|LPAR1_MOUSE;	5	1	3.8	Deamidated (N)		1	1		1		0	4.226e-08	4.583e-08	0	1.949e-08	0	2.93633e-08	6.49667e-09	4.51975	0.228263	2	1
sp|O70194|EIF3D_MOUSE	Eif3d	Eukaryotic translation initiation factor 3 subunit D	548	64038.5		17	6	11.1	Oxidation (M)		4	5		3	1	0	1.44e-06	1.854e-06	0	4.595e-07	2.822e-07	1.098e-06	2.47233e-07	4.44115	0.21474	2	2
sp|P56695|WFS1_MOUSE	Wfs1	Wolframin	890	91902.4	tr|Q3UN10|Q3UN10_MOUSE;	3	1	1.4			1	1		1		0	1.026e-07	1.263e-07	0	5.297e-08	0	7.63e-08	1.76567e-08	4.32131	0.240582	2	1
sp|Q91XD7|CREL1_MOUSE	Creld1	Cysteine-rich with EGF-like domain protein 1	420	45759		5	2	5.5	Carbamidomethyl (C)		1	2		1	1	0	2.205e-07	7.583e-07	0	1.055e-07	1.245e-07	3.26267e-07	7.66667e-08	4.25565	0.336071	2	2
sp|Q9QXV0|PCSK1_MOUSE	Pcsk1n	ProSAAS	258	27289.8		3	2	5.4				2		1		0	0	1.676e-07	0	4.024e-08	0	5.58667e-08	1.34133e-08	4.16501	0.500975	1	1
sp|Q9DBR7-2|MYPT1_MOUSE	Ppp1r12a	Isoform 2 of Protein phosphatase 1 regulatory subunit 12A	1004	115107	sp|Q9DBR7|MYPT1_MOUSE;	3	3	3.3				2		1		0	0	3.692e-07	0	9.057e-08	0	1.23067e-07	3.019e-08	4.0764	0.504225	1	1
sp|P18242|CATD_MOUSE	Ctsd	Cathepsin D	410	29972.2	tr|F6Y6L6|F6Y6L6_MOUSE;	3	2	6.5	Deamidated (Q)		0.99			1		0	3.523e-07	0	0	8.68e-08	0	1.17433e-07	2.89333e-08	4.05876	0.504891	1	1
sp|Q7TMF3|NDUAC_MOUSE	Ndufa12	NADH dehydrogenase [ubiquinone] 1 alpha subcomplex subunit 12	145	17093.6		7	5	35.9	Acetylation (Protein N-term),Carbamidomethyl (C)	5			1			6.548e-06	0	0	1.636e-06	0	0	2.18267e-06	5.45333e-07	4.00244	0.507062	1	1
sp|Q9WTS5|TEN2_MOUSE	Tenm2	Teneurin-2	2764	306760		8	5	1.6	Carbamidomethyl (C)		4			0.5	0.5	0	1.622e-07	0	0	1.917e-08	2.136e-08	5.40667e-08	1.351e-08	4.00197	0.498051	1	2
sp|O55106|STRN_MOUSE	Strn	Striatin	780	69185.3	tr|F8WH41|F8WH41_MOUSE;	3	2	3	Carbamidomethyl (C)		1	1		1		0	2.225e-07	1.424e-07	0	9.201e-08	0	1.21633e-07	3.067e-08	3.96587	0.274677	2	1
sp|P55012|S12A2_MOUSE	Slc12a2	Solute carrier family 12 member 2	1205	130801	tr|E9QM38|E9QM38_MOUSE;	25	9	9.7	Deamidated (N)	6	6	7		4	2	9.849e-07	1.171e-06	1.258e-06	0	5.971e-07	2.738e-07	1.13797e-06	2.903e-07	3.91997	0.0112369	3	2
tr|E9Q3L2|E9Q3L2_MOUSE	Pi4ka	Protein Pi4ka	2044	231566		25	10	5.4	Carbamidomethyl (C)		6.99	8.99		4.99	1.99	0	4.917e-07	4.184e-07	0	1.74e-07	5.889e-08	3.03367e-07	7.763e-08	3.90785	0.234606	2	2
tr|E9PVU0|E9PVU0_MOUSE	Myo6	Unconventional myosin-VI	1266	144898	tr|E9Q175|E9Q175_MOUSE;	25	13	12.1	Carbamidomethyl (C),Carbamidomethyl (C) + Ammonia-loss (N-term C),Deamidated (Q),Gln->pyro-Glu (N-term Q)		9.91	5.95		0.99	5.95	0	1.468e-06	6.195e-07	0	1.434e-07	3.925e-07	6.95833e-07	1.78633e-07	3.89532	0.305642	2	2
sp|Q8R5C5|ACTY_MOUSE	Actr1b	Beta-centractin	376	42308.7		11	8	26.1	Acetylation (Protein N-term),Carbamidomethyl (C),Deamidated (N),Oxidation (M)		2	3			2	0	1.053e-06	4.405e-07	0	0	3.866e-07	4.97833e-07	1.28867e-07	3.86317	0.327952	2	1
tr|B8QI35|B8QI35_MOUSE	Ppfia3	Liprin-alpha 3	1194	133542		12	9	8.5	Carbamidomethyl (C),Gln->pyro-Glu (N-term Q),Oxidation (M)	0.99	3.99	2.99		1.99	1.98	4.14e-07	5.759e-07	2.628e-07	0	1.863e-07	1.427e-07	4.17567e-07	1.09667e-07	3.8076	0.0444881	3	2
sp|Q78IK2|USMG5_MOUSE	Usmg5	Up-regulated during skeletal muscle growth protein 5	58	6377.36		4	2	43.1		2					2	6.041e-06	0	0	0	0	1.63e-06	2.01367e-06	5.43333e-07	3.70613	0.519716	1	1
sp|Q7TQ95|LNP_MOUSE	Lnp	Protein lunapark	425	42012	tr|A2ASL8|A2ASL8_MOUSE;	9	3	8.5		1	1	3			2	1.071e-07	8.689e-08	4.275e-07	0	0	1.682e-07	2.07163e-07	5.60667e-08	3.69495	0.289146	3	1
sp|Q8BW75|AOFB_MOUSE	Maob	Amine oxidase [flavin-containing] B	520	58610.4		5	3	5.8	Deamidated (N)	1	1				1	1.999e-07	1.606e-07	0	0	0	9.887e-08	1.20167e-07	3.29567e-08	3.6462	0.277629	2	1
sp|Q0VE82|CPNE7_MOUSE	Cpne7	Copine-7	557	61941.9		13	8	16.9	Carbamidomethyl (C),Carbamidomethyl (C) + Ammonia-loss (N-term C),Deamidated (Q)		1	6		2	3	0	1.809e-07	7.789e-07	0	7.647e-08	1.924e-07	3.19933e-07	8.96233e-08	3.56975	0.394974	2	2
sp|Q8R5H1-2|UBP15_MOUSE	Usp15	Isoform 2 of Ubiquitin carboxyl-terminal hydrolase 15	953	112416	sp|Q8R5H1-5|UBP15_MOUSE;sp|Q8R5H1|UBP15_MOUSE;	6	5	5.1	Acetylation (Protein N-term)			3		1		0	0	2.883e-07	0	8.215e-08	0	9.61e-08	2.73833e-08	3.50943	0.529455	1	1
sp|O35526|STX1A_MOUSE	Stx1a	Syntaxin-1A	288	29502.7	tr|D6RFB9|D6RFB9_MOUSE;	19	7	21.1	Gln->pyro-Glu (N-term Q)	9		3	2	2	3	1.7e-05	0	2.1e-06	3.377e-06	6.72e-07	1.397e-06	6.36667e-06	1.81533e-06	3.50716	0.447686	2	3
sp|Q7TQH0-2|ATX2L_MOUSE	Atxn2l	Isoform 2 of Ataxin-2-like protein	1074	105543	sp|Q7TQH0-3|ATX2L_MOUSE;sp|Q7TQH0|ATX2L_MOUSE;tr|E9Q5Q0|E9Q5Q0_MOUSE;tr|Q3TGG2|Q3TGG2_MOUSE;	7	2	2.3			1	1			1	0	8.761e-08	5.638e-08	0	0	4.122e-08	4.79967e-08	1.374e-08	3.49321	0.304173	2	1
sp|Q80TS3-3|LPHN3_MOUSE	Lphn3	Isoform 3 of Latrophilin-3	1543	163167	sp|Q80TS3-5|LPHN3_MOUSE;sp|Q80TS3|LPHN3_MOUSE;tr|D3YTW7|D3YTW7_MOUSE;tr|D3YVT9|D3YVT9_MOUSE;tr|D3Z3G4|D3Z3G4_MOUSE;tr|D3Z4S7|D3Z4S7_MOUSE;tr|D3Z593|D3Z593_MOUSE;tr|D3Z5M6|D3Z5M6_MOUSE;tr|D3Z634|D3Z634_MOUSE;	10	9	6.5	Carbamidomethyl (C)	6.9	0.99		1.98			1.158e-06	3.046e-08	0	3.463e-07	0	0	3.96153e-07	1.15433e-07	3.43188	0.519639	2	1
sp|P48771|CX7A2_MOUSE	Cox7a2	Cytochrome c oxidase subunit 7A2, mitochondrial	83	9284.96		9	2	27.7	Deamidated (N),Oxidation (M)	6			1			5.275e-05	0	0	1.544e-05	0	0	1.75833e-05	5.14667e-06	3.41645	0.534499	1	1
sp|Q9QUR8|SEM7A_MOUSE	Sema7a	Semaphorin-7A	664	75054.2		4	3	5.4	Carbamidomethyl (C)	2		1	1			3.382e-07	0	3.133e-08	1.1e-07	0	0	1.23177e-07	3.66667e-08	3.35936	0.490023	2	1
sp|P62812|GBRA1_MOUSE	Gabra1	Gamma-aminobutyric acid receptor subunit alpha-1	455	51792.7		6	3	6.2		1.99	0.99	0.99			2	1.271e-06	2.636e-07	3.654e-07	0	0	5.667e-07	6.33333e-07	1.889e-07	3.35274	0.297919	3	1
sp|Q8VDP6|CDIPT_MOUSE	Cdipt	CDP-diacylglycerol--inositol 3-phosphatidyltransferase	213	23619.2		2	1	5.2				1		1		0	0	6.979e-07	0	2.083e-07	0	2.32633e-07	6.94333e-08	3.35046	0.53827	1	1
sp|Q9WTR5|CAD13_MOUSE	Cdh13	Cadherin-13	714	78263		7	2	3.6		1	1	2		1		1.394e-07	7.247e-08	2.535e-07	0	1.39e-07	0	1.55123e-07	4.63333e-08	3.34799	0.19656	3	1
sp|A2ALS5-2|RPGP1_MOUSE	Rap1gap	Isoform 2 of Rap1 GTPase-activating protein 1	727	81327.6	sp|A2ALS5-3|RPGP1_MOUSE;sp|A2ALS5-4|RPGP1_MOUSE;sp|A2ALS5|RPGP1_MOUSE;tr|A2ALS4|A2ALS4_MOUSE;	5	3	5.1	Carbamidomethyl (C)			2		1		0	0	3.334e-07	0	1.023e-07	0	1.11133e-07	3.41e-08	3.25904	0.543778	1	1
sp|Q9DB77|QCR2_MOUSE	Uqcrc2	Cytochrome b-c1 complex subunit 2, mitochondrial	453	48277.1		59	15	36.9	Carbamidomethyl (C),Deamidated (N),Deamidated (Q),Gln->pyro-Glu (N-term Q),Oxidation (M)	16	9	10	3	8	9	1.199e-05	1.761e-06	2.632e-06	9.447e-07	2.267e-06	1.82e-06	5.461e-06	1.67723e-06	3.25596	0.315105	3	3
sp|Q9ERG2|STRN3_MOUSE	Strn3	Striatin-3	796	77809.7	tr|B2RQS1|B2RQS1_MOUSE;	7	4	6.6	Carbamidomethyl (C)		2	2		2	1	0	3.359e-07	1.128e-07	0	7.313e-08	6.513e-08	1.49567e-07	4.60867e-08	3.24533	0.365074	2	2
sp|Q99LC3|NDUAA_MOUSE	Ndufa10	NADH dehydrogenase [ubiquinone] 1 alpha subcomplex subunit 10, mitochondrial	355	40631.8		12	4	12.1	Carbamidomethyl (C)	2	3	2		1	2	8.821e-07	1.772e-06	8.843e-07	0	5.139e-07	6.05e-07	1.17947e-06	3.72967e-07	3.16239	0.0831822	3	2
sp|Q8VDP4|CCAR2_MOUSE	Ccar2	Cell cycle and apoptosis regulator protein 2	922	103100		3	1	1			1	1		1		0	1.452e-07	5.971e-08	0	6.538e-08	0	6.83033e-08	2.17933e-08	3.13414	0.382379	2	1
sp|P01631|KV2A7_MOUSE	Ig kappa chain V-II region 26-10 OS=Mus musculus	Ig kappa chain V-II region 26-10	113	12283.2		61	5	23.9	Deamidated (N)	11	11	9	12	7	7	0.000619	7.58e-05	5.59e-05	0.0001009	2.81e-05	0.0001112	0.000250233	8.00667e-05	3.12531	0.412747	3	3
sp|Q9DC69|NDUA9_MOUSE	Ndufa9	NADH dehydrogenase [ubiquinone] 1 alpha subcomplex subunit 9, mitochondrial	377	42552.4		23	7	20.4		8	3	2	4	1	2	9.462e-06	1.03e-06	8.706e-07	2.156e-06	5.979e-07	9.152e-07	3.78753e-06	1.22303e-06	3.09684	0.423122	3	3
sp|Q8R366|IGSF8_MOUSE	Igsf8	Immunoglobulin superfamily member 8	611	65078.3		25	9	16.7	Deamidated (Q)	6.98	4.98	1.98	2.99	2.98		5.321e-06	2.172e-06	1.162e-06	1.872e-06	9.76e-07	0	2.885e-06	9.49333e-07	3.03897	0.228896	3	2
sp|Q9DBG6|RPN2_MOUSE	Rpn2	Dolichyl-diphosphooligosaccharide--protein glycosyltransferase subunit 2	631	67568.5	tr|A2ACG7|A2ACG7_MOUSE;	6	2	6		3			3			1.8e-06	0	0	6.01e-07	0	0	6e-07	2.00333e-07	2.99501	0.561812	1	1
sp|P14685|PSMD3_MOUSE	Psmd3	26S proteasome non-ATPase regulatory subunit 3	530	60770.4		9	6	13.6	Deamidated (N),Deamidated (Q)	1	3	2		2	1	5.47e-08	1.057e-06	7.762e-07	0	5.066e-07	1.331e-07	6.293e-07	2.13233e-07	2.95123	0.281864	3	2
sp|Q91VN4|CHCH6_MOUSE	Chchd6	Coiled-coil-helix-coiled-coil-helix domain-containing protein 6, mitochondrial	273	26407.6	tr|E9Q4M4|E9Q4M4_MOUSE;	5	1	3.3		1	1	1		1	1	2.421e-06	3.673e-07	6.084e-07	0	6.205e-07	5.397e-07	1.13223e-06	3.86733e-07	2.92768	0.332477	3	2
sp|Q8R1B4|EIF3C_MOUSE	Eif3c	Eukaryotic translation initiation factor 3 subunit C	911	105627		30	13	13.8	Carbamidomethyl (C),Glu->pyro-Glu (N-term E)		6	11		8	2	0	8.118e-07	1.468e-06	0	6.784e-07	1.005e-07	7.59933e-07	2.59633e-07	2.92695	0.350988	2	2
sp|Q6PDL0|DC1L2_MOUSE	Dync1li2	Cytoplasmic dynein 1 light intermediate chain 2	492	54256.6		8	2	5.7			2	3		1	1	0	3.316e-07	3.629e-07	0	8.353e-08	1.543e-07	2.315e-07	7.92767e-08	2.92015	0.288136	2	2
sp|Q8C522|ENDD1_MOUSE	Endod1	Endonuclease domain-containing 1 protein	501	55316.8		18	9	19	Carbamidomethyl (C)	10	1	2	3	1	1	8.299e-06	5.002e-08	2.015e-07	2.819e-06	6.435e-08	5.89e-08	2.85017e-06	9.8075e-07	2.90612	0.551079	3	3
sp|P23116|EIF3A_MOUSE	Eif3a	Eukaryotic translation initiation factor 3 subunit A	1344	162072		49	23	15.2	Carbamidomethyl (C),Gln->pyro-Glu (N-term Q),Oxidation (M)		8	24		11	3	0	1.252e-06	3.398e-06	0	1.314e-06	3.116e-07	1.55e-06	5.41867e-07	2.86048	0.398818	2	2
sp|Q8C9J3|SPEF2_MOUSE	Spef2	Sperm flagellar protein 2	1734	198156	tr|E0CYG3|E0CYG3_MOUSE;	3	2	0.9	Deamidated (Q)		1	1			1	0	1.046e-07	1.049e-07	0	0	7.44e-08	6.98333e-08	2.48e-08	2.81586	0.352357	2	1
sp|Q60931|VDAC3_MOUSE	Vdac3	Voltage-dependent anion-selective channel protein 3	283	30868.5	tr|J3QMG3|J3QMG3_MOUSE;	12	6	25.8	Acetylation (Protein N-term),Carbamidomethyl (C),Deamidated (Q)	2	2	3	2	1	1	3.08e-06	1.368e-06	1.19e-06	8.962e-07	4.658e-07	6.597e-07	1.87933e-06	6.739e-07	2.78874	0.121656	3	3
sp|Q7TPR4|ACTN1_MOUSE	Actn1	Alpha-actinin-1	892	102799	tr|A1BN54|A1BN54_MOUSE;	4	7	7.3	Carbamidomethyl (C)			1.5			1	0	0	2.937e-07	0	0	1.073e-07	9.79e-08	3.57667e-08	2.73719	0.583188	1	1
sp|Q8BG32|PSD11_MOUSE	Psmd11	26S proteasome non-ATPase regulatory subunit 11	422	47479.1		20	8	19.4	Acetylation (Protein N-term),Carbamidomethyl (C),Deamidated (N),Deamidated (Q)		5.95	3.97		1.99	1.99	0	2.884e-06	2.748e-06	0	1.171e-06	8.866e-07	1.87733e-06	6.85867e-07	2.73717	0.300788	2	2
sp|Q6WVG3|KCD12_MOUSE	Kctd12	BTB/POZ domain-containing protein KCTD12	327	35923.8		19	4	14.7		4.5	2	3	2	3	3	1.818e-06	3.561e-07	6.692e-07	5.01e-07	2.519e-07	2.939e-07	9.47767e-07	3.48933e-07	2.71618	0.254974	3	3
sp|Q8BGN3|ENPP6_MOUSE	Enpp6	Ectonucleotide pyrophosphatase/phosphodiesterase family member 6	440	50657.5		7	4	11.4		1		1	1	1	1	9.655e-07	0	1.158e-07	1.678e-07	1.795e-07	5.683e-08	3.60433e-07	1.3471e-07	2.67562	0.502801	2	3
sp|P14602-2|HSPB1_MOUSE	Hspb1	Isoform B of Heat shock protein beta-1	197	16825.5	sp|P14602|HSPB1_MOUSE;tr|D3YZ06|D3YZ06_MOUSE;	3	1	6.8			1	1			1	0	5.963e-07	4.936e-07	0	0	4.074e-07	3.633e-07	1.358e-07	2.67526	0.376215	2	1
sp|P01837|IGKC_MOUSE	Ig kappa chain C region OS=Mus musculus	Ig kappa chain C region	106	11788.6		110	9	63.2	Carbamidomethyl (C),Deamidated (N),Deamidated (Q),Gln->pyro-Glu (N-term Q),Gln->pyro-Glu (N-term Q) + Deamidated (Q),Oxidation (M)	15	23	24	8	21	11	6.723e-05	8.167e-05	8.27e-05	3.975e-05	3.807e-05	9.084e-06	7.72e-05	2.8968e-05	2.66501	0.0123394	3	3
tr|E9Q6P5|E9Q6P5_MOUSE	Ttc7b	Protein Ttc7b	843	94287.9		6	4	4.3			1	2		2	1	0	2.613e-07	1.163e-07	0	1.138e-07	2.859e-08	1.25867e-07	4.74633e-08	2.65187	0.39809	2	2
sp|Q61735-2|CD47_MOUSE	Cd47	Isoform 2 of Leukocyte surface antigen CD47	324	33129.9	sp|Q61735|CD47_MOUSE;	10	2	8.9	Deamidated (N),Oxidation (M)	2	1	2		3	1	2.991e-07	3.287e-07	5.094e-07	0	2.603e-07	1.72e-07	3.79067e-07	1.441e-07	2.63058	0.0801627	3	2
sp|Q3TLH4-5|PRC2C_MOUSE	Prrc2c	Isoform 5 of Protein PRRC2C	2767	302738	sp|Q3TLH4|PRC2C_MOUSE;tr|S4R294|S4R294_MOUSE;tr|S4R2E2|S4R2E2_MOUSE;tr|S4R2J9|S4R2J9_MOUSE;	3	1	2.6			1	1			1	0	5.805e-08	3.463e-08	0	0	3.56e-08	3.08933e-08	1.18667e-08	2.60337	0.40834	2	1
sp|Q9R1L5|MAST1_MOUSE	Mast1	Microtubule-associated serine/threonine-protein kinase 1	1570	171162		6	3	2.3			3				2	0	1.491e-07	0	0	0	5.744e-08	4.97e-08	1.91467e-08	2.59575	0.596912	1	1
sp|B2RUJ5-3|APBA1_MOUSE	Apba1	Isoform 3 of Amyloid beta A4 precursor protein-binding family A member 1	831	92995.5	sp|B2RUJ5|APBA1_MOUSE;	8	3	4	Carbamidomethyl (C) + Ammonia-loss (N-term C)		1	3		1	1	0	8.348e-08	3.292e-07	0	8.256e-08	7.709e-08	1.3756e-07	5.32167e-08	2.5849	0.456145	2	2
sp|O08917|FLOT1_MOUSE	Flot1	Flotillin-1	428	42266	tr|G3UYU4|G3UYU4_MOUSE;	10	4	11.8	Carbamidomethyl (C)	2	1	3		2		3.18e-07	3.148e-07	4.728e-07	0	4.285e-07	0	3.68533e-07	1.42833e-07	2.58016	0.211882	3	1
sp|P63137-2|GBRB2_MOUSE	Gabrb2	Isoform 2 of Gamma-aminobutyric acid receptor subunit beta-2	474	59248.5	sp|P63137|GBRB2_MOUSE;	4	3	6.8		2.99			1			7.924e-07	0	0	3.092e-07	0	0	2.64133e-07	1.03067e-07	2.56274	0.600354	1	1
tr|E9Q7C9|E9Q7C9_MOUSE	Klc1	Kinesin light chain 1	560	69560	tr|Q5UE59|Q5UE59_MOUSE;tr|Q7TNF4|Q7TNF4_MOUSE;tr|Q8CD76|Q8CD76_MOUSE;	13	7	14	Carbamidomethyl (C),Deamidated (N)		1.99	5.96		2.98	1.99	0	4.381e-07	1.404e-06	0	5.406e-07	1.784e-07	6.14033e-07	2.39667e-07	2.56203	0.446776	2	2
sp|Q80SW1|SAHH2_MOUSE	Ahcyl1	Putative adenosylhomocysteinase 2	530	59003.5		7	6	10.6	Carbamidomethyl (C),Deamidated (N)		0.52	2.04		0.52	0.52	0	3.127e-07	8.179e-07	0	1.847e-07	2.63e-07	3.76867e-07	1.49233e-07	2.52535	0.415254	2	2
sp|Q8CAQ8-2|IMMT_MOUSE	Immt	Isoform 2 of Mitochondrial inner membrane protein	746	83974.3	sp|Q8CAQ8-5|IMMT_MOUSE;sp|Q8CAQ8|IMMT_MOUSE;	57	22	30.6	Gln->pyro-Glu (N-term Q),Oxidation (M)	20.74	3.92	6.88	5.88	6.86	7.87	8.798e-06	7.089e-07	9.052e-07	1.71e-06	1.495e-06	9.504e-07	3.4707e-06	1.38513e-06	2.50568	0.47897	3	3
sp|A2AQ25-2|SKT_MOUSE	Skt	Isoform 2 of Sickle tail protein	1629	218653	sp|A2AQ25-3|SKT_MOUSE;sp|A2AQ25-4|SKT_MOUSE;sp|A2AQ25-5|SKT_MOUSE;sp|A2AQ25-6|SKT_MOUSE;sp|A2AQ25-9|SKT_MOUSE;sp|A2AQ25|SKT_MOUSE;tr|D3Z781|D3Z781_MOUSE;tr|E9QAU4|E9QAU4_MOUSE;	2	3	3.3	Deamidated (Q)		1		0.99			0	1.41e-07	0	5.707e-08	0	0	4.7e-08	1.90233e-08	2.47065	0.610484	1	1
sp|P28738|KIF5C_MOUSE	Kif5c	Kinesin heavy chain isoform 5C	956	109369		5	5	6.7	Carbamidomethyl (C),Oxidation (M)	0.5		2	0.5		0.5	2.635e-08	0	3.892e-08	1.628e-08	0	1.014e-08	2.17567e-08	8.80667e-09	2.47048	0.355663	2	2
sp|O70252|HMOX2_MOUSE	Hmox2	Heme oxygenase 2	315	26405.1	tr|D3YX62|D3YX62_MOUSE;	5	2	7.9		1		1.99			1	5.102e-07	0	3.618e-07	0	0	3.627e-07	2.90667e-07	1.209e-07	2.40419	0.430577	2	1
sp|Q8VHH5|AGAP3_MOUSE	Agap3	Arf-GAP with GTPase, ANK repeat and PH domain-containing protein 3	910	97796.5	tr|F8VQE9|F8VQE9_MOUSE;	12	7	8.6			3.5	2		4	1	0	1.02e-06	1.086e-07	0	3.821e-07	8.943e-08	3.762e-07	1.57177e-07	2.39349	0.55827	2	2
sp|O55143|AT2A2_MOUSE	Atp2a2	Sarcoplasmic/endoplasmic reticulum calcium ATPase 2	1044	114964		35	18	19.3	Carbamidomethyl (C),Deamidated (N),Deamidated (Q),Oxidation (M)	6.99	5.99	6.99	2	5.99	4.99	1.822e-06	8.857e-07	8.709e-07	2.493e-07	7.336e-07	5.173e-07	1.19287e-06	5.00067e-07	2.38542	0.114564	3	3
sp|Q8K3J1|NDUS8_MOUSE	Ndufs8	NADH dehydrogenase [ubiquinone] iron-sulfur protein 8, mitochondrial	212	24058.8		12	3	17.9	Carbamidomethyl (C)	3	2	2	1	2	2	2.661e-06	9.237e-07	7.46e-07	6.831e-07	3.503e-07	7.84e-07	1.44357e-06	6.058e-07	2.38291	0.251028	3	3
sp|Q99MN1|SYK_MOUSE	Kars	Lysine--tRNA ligase	595	71353.4	tr|Q8R2P8|Q8R2P8_MOUSE;	4	2	3	Carbamidomethyl (C)		1	2		1		0	1.854e-07	2.952e-07	0	2.025e-07	0	1.602e-07	6.75e-08	2.37333	0.444674	2	1
sp|Q9JI91|ACTN2_MOUSE	Actn2	Alpha-actinin-2	894	103912		17	15	16.9	Carbamidomethyl (C),Gln->pyro-Glu (N-term Q),Oxidation (M)			10.5		2	2	0	0	1.619e-06	0	1.349e-07	5.502e-07	5.39667e-07	2.28367e-07	2.36316	0.610668	1	2
sp|P32037|GTR3_MOUSE	Slc2a3	Solute carrier family 2, facilitated glucose transporter member 3	493	53516.1		7	3	5.5		1		3			2	2.12e-07	0	1.749e-06	0	0	8.385e-07	6.53667e-07	2.795e-07	2.3387	0.577496	2	1
sp|Q9EPU0-2|RENT1_MOUSE	Upf1	Isoform 2 of Regulator of nonsense transcripts 1	1113	124087	sp|Q9EPU0|RENT1_MOUSE;	4	4	3.5			1				1	0	5.466e-08	0	0	0	2.339e-08	1.822e-08	7.79667e-09	2.3369	0.626733	1	1
sp|Q9CZW5|TOM70_MOUSE	Tomm70a	Mitochondrial import receptor subunit TOM70	611	67655		6	2	3.3			2	2		1	1	0	5.316e-07	3.931e-07	0	2.073e-07	1.884e-07	3.08233e-07	1.319e-07	2.33687	0.364274	2	2
sp|Q8BFZ9|ERLN2_MOUSE	Erlin2	Erlin-2	340	37902.5		8	3	8.2		1	1	1		1	2	7.458e-07	1.599e-07	9.271e-08	0	1.013e-07	3.274e-07	3.32803e-07	1.429e-07	2.32892	0.453338	3	2
sp|Q9JKV1|ADRM1_MOUSE	Adrm1	Proteasomal ubiquitin receptor ADRM1	407	42105.8		8	2	7.6	Acetylation (Protein N-term)		1	3		2		0	1.366e-07	1.518e-07	0	1.24e-07	0	9.61333e-08	4.13333e-08	2.32581	0.43712	2	1
tr|B1AWC8|B1AWC8_MOUSE	Pde4b	Protein Pde4b	659	82149.7	tr|B1AWC9|B1AWC9_MOUSE;tr|Q8VBU5|Q8VBU5_MOUSE;	8	2	3			3	2		2	1	0	3.285e-07	1.958e-07	0	1.326e-07	9.478e-08	1.74767e-07	7.57933e-08	2.30583	0.392015	2	2
sp|O88741|GDAP1_MOUSE	Gdap1	Ganglioside-induced differentiation-associated protein 1	358	41338.6		9	4	11.5			2	2	1		1	0	2.292e-06	1.782e-06	4.928e-07	0	1.276e-06	1.358e-06	5.896e-07	2.30326	0.384642	2	2
sp|Q921F2|TADBP_MOUSE	Tardbp	TAR DNA-binding protein 43	414	33342.8	tr|Q6VYI4|Q6VYI4_MOUSE;tr|Q6VYI5|Q6VYI5_MOUSE;tr|Q8BLD4|Q8BLD4_MOUSE;tr|Q8R0B4|Q8R0B4_MOUSE;	11	4	9.8			3	2		2	2	0	1.464e-06	4.745e-07	0	4.494e-07	3.953e-07	6.46167e-07	2.81567e-07	2.2949	0.466856	2	2
sp|Q9DCX2|ATP5H_MOUSE	Atp5h	ATP synthase subunit d, mitochondrial	161	18627.5	tr|B1ASE2|B1ASE2_MOUSE;tr|G3X9L6|G3X9L6_MOUSE;	10	3	19.6	Carbamidomethyl (C)	4	2	1	1	1	1	1.297e-05	3.552e-06	2.632e-06	3.896e-06	2.161e-06	2.476e-06	6.38467e-06	2.84433e-06	2.2447	0.349708	3	3
sp|Q8CBY8-2|DCTN4_MOUSE	Dctn4	Isoform 2 of Dynactin subunit 4	460	53095.1	sp|Q8CBY8|DCTN4_MOUSE;	24	7	19.1	Carbamidomethyl (C)		7	7		3	5	0	3.555e-06	3.37e-06	0	1.102e-06	2e-06	2.30833e-06	1.034e-06	2.23243	0.379835	2	2
sp|Q9JHU4|DYHC1_MOUSE	Dync1h1	Cytoplasmic dynein 1 heavy chain 1	4644	532538		85	43	9.7	Carbamidomethyl (C),Carbamidomethyl (C) + Ammonia-loss (N-term C),Deamidated (N),Deamidated (Q),Oxidation (M)		14	33	1	14	12	0	5.701e-07	1.191e-06	6.933e-08	3.813e-07	3.415e-07	5.87033e-07	2.64043e-07	2.22325	0.417505	2	3
sp|P59648|FXYD7_MOUSE	Fxyd7	FXYD domain-containing ion transport regulator 7	80	8481.24		3	1	20	Carbamidomethyl (C)		1	1			1	0	1.273e-05	1.569e-05	0	0	1.281e-05	9.47333e-06	4.27e-06	2.21858	0.464043	2	1
sp|Q9QY76|VAPB_MOUSE	Vapb	Vesicle-associated membrane protein-associated protein B	243	26937	tr|Q8BH80|Q8BH80_MOUSE;	8	3	16	Deamidated (Q)	3.5		0.5	1	0.5		4.545e-06	0	1.331e-07	2.002e-06	1.108e-07	0	1.55937e-06	7.04267e-07	2.21417	0.627284	2	2
sp|O08547|SC22B_MOUSE	Sec22b	Vesicle-trafficking protein SEC22b	215	18928.7	tr|E9Q6R3|E9Q6R3_MOUSE;	9	4	25.9		3	1	1		2	1	1.208e-06	5.262e-07	2.345e-07	0	6.275e-07	2.618e-07	6.56233e-07	2.96433e-07	2.21376	0.350942	3	2
sp|P04919-2|B3AT_MOUSE	Slc4a1	Isoform Kidney of Band 3 anion transport protein	850	103232	sp|P04919|B3AT_MOUSE;	15	5	6.9		3	2	2	2	2	2	1.466e-06	2.92e-07	3.159e-07	3.966e-07	1.473e-07	4.009e-07	6.913e-07	3.14933e-07	2.19507	0.396125	3	3
sp|Q60737|CSK21_MOUSE	Csnk2a1	Casein kinase II subunit alpha	391	45158.9		6	1	1.8	Deamidated (N)	1	1	1		1	1	3.659e-07	4.727e-07	1.017e-06	0	4.508e-07	3.96e-07	6.18533e-07	2.82267e-07	2.19131	0.244395	3	2
sp|Q8K400|STXB5_MOUSE	Stxbp5	Syntaxin-binding protein 5	1152	121810	tr|D3Z079|D3Z079_MOUSE;tr|D3Z2Q2|D3Z2Q2_MOUSE;	15	8	9	Carbamidomethyl (C),Deamidated (N),Deamidated (Q)	5.99		0.99	4.98			2.12e-06	0	3.374e-09	9.804e-07	0	0	7.07791e-07	3.268e-07	2.16582	0.65001	2	1
sp|O35129|PHB2_MOUSE	Phb2	Prohibitin-2	299	33311.9		26	9	31.8	Deamidated (N),Deamidated (Q),Oxidation (M)	5.98	2.98	2.99	0.99	6.99	2.99	3.581e-06	4.188e-06	1.737e-06	9.927e-08	2.152e-06	2.143e-06	3.16867e-06	1.46476e-06	2.16327	0.165114	3	3
sp|P60229|EIF3E_MOUSE	Eif3e	Eukaryotic translation initiation factor 3 subunit E	445	52259.4		29	7	15.7	Acetylation (Protein N-term),Gln->pyro-Glu (N-term Q)		7	8		10	3	0	2.938e-06	3.833e-06	0	2.651e-06	4.871e-07	2.257e-06	1.04603e-06	2.15768	0.44053	2	2
sp|Q9JIS5|SV2A_MOUSE	Sv2a	Synaptic vesicle glycoprotein 2A	742	82720		46	8	10.2	Deamidated (N),Gln->pyro-Glu (N-term Q),Oxidation (M)	9.5	4.5	8	6.5	4.5	5.5	7.411e-06	2.756e-06	5.558e-06	4.006e-06	1.886e-06	1.499e-06	5.24167e-06	2.46367e-06	2.12759	0.149827	3	3
sp|Q91WK2|EIF3H_MOUSE	Eif3h	Eukaryotic translation initiation factor 3 subunit H	352	39861.1		12	5	14.2			1	3		3	1	0	2.018e-07	1.167e-06	0	5.575e-07	8.594e-08	4.56267e-07	2.1448e-07	2.12732	0.577814	2	2
sp|O54946-2|DNJB6_MOUSE	Dnajb6	Isoform B of DnaJ homolog subfamily B member 6	242	29486.9	sp|O54946|DNJB6_MOUSE;sp|Q9QYI8|DNJB7_MOUSE;tr|G3X8S5|G3X8S5_MOUSE;	4	1	4.5			1	1		1		0	8.148e-07	9.654e-07	0	8.393e-07	0	5.934e-07	2.79767e-07	2.12105	0.487044	2	1
sp|Q9WTM5|RUVB2_MOUSE	Ruvbl2	RuvB-like 2	463	23548.4	tr|D3YXQ8|D3YXQ8_MOUSE;	2	2	11.3				1			1	0	0	2.407e-07	0	0	1.14e-07	8.02333e-08	3.8e-08	2.1114	0.659088	1	1
sp|P62196|PRS8_MOUSE	Psmc5	26S protease regulatory subunit 8	406	45669.1		10	6	17	Carbamidomethyl (C),Oxidation (M)		3	3		1	2	0	4.772e-07	2.902e-07	0	4.313e-08	3.213e-07	2.558e-07	1.21477e-07	2.10575	0.477254	2	2
sp|P84099|RL19_MOUSE	Rpl19	60S ribosomal protein L19	196	23251.2	tr|A2A547|A2A547_MOUSE;	3	1	4.6			1	1		1		0	1.766e-06	8.943e-07	0	1.264e-06	0	8.86767e-07	4.21333e-07	2.10467	0.520411	2	1
sp|Q9DCJ5|NDUA8_MOUSE	Ndufa8	NADH dehydrogenase [ubiquinone] 1 alpha subcomplex subunit 8	172	19997.1		9	4	28.5	Carbamidomethyl (C),Deamidated (N)	3		1	2			1.521e-05	0	1.495e-07	7.343e-06	0	0	5.11983e-06	2.44767e-06	2.09172	0.658566	2	1
sp|Q9D0M3-2|CY1_MOUSE	Cyc1	Isoform 2 of Cytochrome c1, heme protein, mitochondrial	266	35359	sp|Q9D0M3|CY1_MOUSE;	7	2	8.6		2	1	1	1	1	1	5.735e-06	7.471e-07	8.622e-07	1.437e-06	9.765e-07	1.098e-06	2.4481e-06	1.1705e-06	2.0915	0.481861	3	3
sp|Q9DB05|SNAA_MOUSE	Napa	Alpha-soluble NSF attachment protein	295	33204.3		15	6	27.5	Carbamidomethyl (C),Gln->pyro-Glu (N-term Q)	1	2	5		3	3	8.069e-07	6.767e-07	1.386e-06	0	8.386e-07	5.369e-07	9.56533e-07	4.585e-07	2.08622	0.203664	3	2
sp|Q640R3|HECAM_MOUSE	Hepacam	Hepatocyte cell adhesion molecule	418	46410.4		3	1	3.8			1	1			1	0	2.891e-07	3.193e-07	0	0	2.938e-07	2.028e-07	9.79333e-08	2.0708	0.499037	2	1
sp|Q8BGD9|IF4B_MOUSE	Eif4b	Eukaryotic translation initiation factor 4B	611	68907.2		115	24	36.7	Carbamidomethyl (C),Deamidated (N),Deamidated (Q),Gln->pyro-Glu (N-term Q)	2	30	27		18	19	5.028e-07	2.53e-05	1.103e-05	0	9.337e-06	8.556e-06	1.22776e-05	5.96433e-06	2.0585	0.462779	3	2
sp|Q60598|SRC8_MOUSE	Cttn	Src substrate cortactin	546	61302.5		10	6	11.4	Carbamidomethyl (C) + Ammonia-loss (N-term C)		1	5		2	2	0	1.907e-07	1.568e-06	0	2.88e-07	5.69e-07	5.86233e-07	2.85667e-07	2.05216	0.594614	2	2
sp|Q8CGU1|CACO1_MOUSE	Calcoco1	Calcium-binding and coiled-coil domain-containing protein 1	691	70997.6	tr|E9Q7U2|E9Q7U2_MOUSE;	7	3	5.8			2	3		1	1	0	2.127e-07	3.09e-07	0	8e-08	1.745e-07	1.739e-07	8.48333e-08	2.0499	0.441219	2	2
sp|P01629|KV2A4_MOUSE	Ig kappa chain V-II region 2S1.3 OS=Mus musculus	Ig kappa chain V-II region 2S1.3	112	12231.1		2	1	11.6			1			1		0	1.737e-06	0	0	8.488e-07	0	5.79e-07	2.82933e-07	2.04642	0.66979	1	1
sp|P62715|PP2AB_MOUSE	Ppp2cb	Serine/threonine-protein phosphatase 2A catalytic subunit beta isoform	309	35606.4		12	5	17.8	Carbamidomethyl (C),Carbamidomethyl (C) + Ammonia-loss (N-term C)		3	3		2	2	0	5.656e-07	9.02e-07	0	3.34e-07	3.86e-07	4.892e-07	2.4e-07	2.03833	0.438078	2	2
sp|P97390|VPS45_MOUSE	Vps45	Vacuolar protein sorting-associated protein 45	570	65101.9		7	7	12.6	Deamidated (Q)	5			2			2.471e-06	0	0	1.214e-06	0	0	8.23667e-07	4.04667e-07	2.03542	0.67167	1	1
sp|P06330|HVM51_MOUSE	Ig heavy chain V region AC38 205.12 OS=Mus musculus	Ig heavy chain V region AC38 205.12	118	12944.2		9	1	11.9	Carbamidomethyl (C)	1.98	1.98	0.99	1.98	0.99	0.99	2.782e-05	7.707e-06	2.499e-06	1.828e-05	4.51e-07	1.645e-07	1.26753e-05	6.2985e-06	2.01244	0.549651	3	3
sp|Q6PGE7|SC6A7_MOUSE	Slc6a7	Sodium-dependent proline transporter	637	71126.6		5	3	5.7		2			1			6.182e-07	0	0	3.08e-07	0	0	2.06067e-07	1.02667e-07	2.00714	0.676601	1	1
sp|P63087-2|PP1G_MOUSE	Ppp1cc	Isoform Gamma-2 of Serine/threonine-protein phosphatase PP1-gamma catalytic subunit	337	37013.8	sp|P63087|PP1G_MOUSE;	6	3	9	Carbamidomethyl (C)	1	1	1		1	1	6.617e-07	1.159e-06	8.774e-07	0	7.086e-07	6.369e-07	8.99367e-07	4.485e-07	2.00528	0.166922	3	2
sp|O70305-2|ATX2_MOUSE	Atxn2	Isoform 2 of Ataxin-2	1215	136591	sp|O70305-3|ATX2_MOUSE;sp|O70305|ATX2_MOUSE;tr|E9QM77|E9QM77_MOUSE;	7	8	6.4	Carbamidomethyl (C) + Ammonia-loss (N-term C),Deamidated (N),Deamidated (Q),Oxidation (M)		5			1		0	5.12e-07	0	0	2.554e-07	0	1.70667e-07	8.51333e-08	2.0047	0.677034	1	1
sp|E9PUL5|PRRT2_MOUSE	Prrt2	Proline-rich transmembrane protein 2	346	35955.9		15	5	17.1	Acetylation (Protein N-term),Deamidated (N)	3	2	3	1	1	3	7.508e-07	6.434e-07	1.027e-06	3.3e-07	4.48e-07	4.305e-07	8.07067e-07	4.02833e-07	2.00348	0.0280968	3	3
sp|Q8JZQ9|EIF3B_MOUSE	Eif3b	Eukaryotic translation initiation factor 3 subunit B	803	91457.2		42	13	18.8	Acetylation (Protein N-term),Carbamidomethyl (C),Deamidated (N)		11	13		11	6	0	2.167e-06	2.541e-06	0	1.724e-06	6.356e-07	1.56933e-06	7.86533e-07	1.99525	0.45113	2	2
sp|Q9CVB6|ARPC2_MOUSE	Arpc2	Actin-related protein 2/3 complex subunit 2	300	34371.5		8	3	8.3	Carbamidomethyl (C)	1	1	3		1	1	3.763e-07	5.994e-07	1.083e-06	0	7.113e-07	3.238e-07	6.86233e-07	3.45033e-07	1.98889	0.308765	3	2
sp|P38647|GRP75_MOUSE	Hspa9	Stress-70 protein, mitochondrial	679	73523.7		45	14	23.9	Deamidated (N),Gln->pyro-Glu (N-term Q)	6	10	11	4	7	5	1.341e-06	3.189e-06	4.301e-06	4.685e-07	2.8e-06	1.179e-06	2.94367e-06	1.4825e-06	1.98561	0.256631	3	3
sp|O35927-2|CTND2_MOUSE	Ctnnd2	Isoform 2 of Catenin delta-2	1222	135075	sp|O35927|CTND2_MOUSE;tr|E9QKH8|E9QKH8_MOUSE;	7	3	3.4			2	2		1	2	0	2.069e-07	2.865e-08	0	1.95e-08	9.948e-08	7.85167e-08	3.966e-08	1.97974	0.61579	2	2
sp|Q9DC70|NDUS7_MOUSE	Ndufs7	NADH dehydrogenase [ubiquinone] iron-sulfur protein 7, mitochondrial	224	24702.8		20	4	14.7	Gln->pyro-Glu (N-term Q),Oxidation (M)	4	2	3	2	3	3	3.511e-06	1.058e-06	9.425e-07	9.166e-07	8.969e-07	9.765e-07	1.83717e-06	9.3e-07	1.97545	0.339871	3	3
sp|P17809|GTR1_MOUSE	Slc2a1	Solute carrier family 2, facilitated glucose transporter member 1	492	54021.5		10	2	4.1		2	1	2		1	2	1.54e-06	4.94e-07	5.362e-07	0	3.731e-07	9.296e-07	8.56733e-07	4.34233e-07	1.97298	0.387077	3	2
tr|E9PVG8|E9PVG8_MOUSE	9530053A07Rik	Protein 9530053A07Rik	2581	275508	tr|E9Q0B5|E9Q0B5_MOUSE;tr|E9Q9C6|E9Q9C6_MOUSE;	5	1	0.3		1		1		1		4.347e-07	0	6.707e-07	0	5.613e-07	0	3.68467e-07	1.871e-07	1.96936	0.540372	2	1
sp|P55088-2|AQP4_MOUSE	Aqp4	Isoform 1 of Aquaporin-4	301	34467.8	sp|P55088-3|AQP4_MOUSE;sp|P55088|AQP4_MOUSE;	7	2	6.6		1	1	2		1	1	3.438e-07	9.963e-07	1.032e-06	0	5.205e-07	6.887e-07	7.907e-07	4.03067e-07	1.96171	0.272603	3	2
sp|Q8VEK0|CC50A_MOUSE	Tmem30a	Cell cycle control protein 50A	364	37209.2	tr|D3YVV1|D3YVV1_MOUSE;	13	3	13.1		3		1	3	2		3.818e-06	0	9.991e-08	1.806e-06	2.306e-07	0	1.30597e-06	6.78867e-07	1.92375	0.67278	2	2
sp|Q9JM52-2|MINK1_MOUSE	Mink1	Isoform 1 of Misshapen-like kinase 1	1300	150546	sp|Q9JM52-3|MINK1_MOUSE;sp|Q9JM52|MINK1_MOUSE;tr|F7AMS7|F7AMS7_MOUSE;tr|G3X9G2|G3X9G2_MOUSE;tr|Q5SXG1|Q5SXG1_MOUSE;tr|Q5SXG3|Q5SXG3_MOUSE;	6	2	1.5	Deamidated (Q)		1	1		1	1	0	5.448e-08	2.918e-08	0	1.516e-08	2.841e-08	2.78867e-08	1.45233e-08	1.92013	0.493452	2	2
sp|P63044|VAMP2_MOUSE	Vamp2	Vesicle-associated membrane protein 2	116	17868.6	tr|B0QZN5|B0QZN5_MOUSE;	29	6	44.8	Oxidation (M)	4	5	7	2	5	4	9.569e-06	6.651e-06	1.117e-05	1.856e-06	5.919e-06	6.515e-06	9.13e-06	4.76333e-06	1.91672	0.0912985	3	3
sp|Q3TXX4|VGLU1_MOUSE	Slc17a7	Vesicular glutamate transporter 1	560	61687.3		13	6	8	Carbamidomethyl (C)	4	2	2	2	1	1	4.033e-06	3.216e-06	3.521e-06	4.152e-06	9.248e-07	6.448e-07	3.59e-06	1.9072e-06	1.88234	0.217309	3	3
sp|B1AVZ0|UPP_MOUSE	Uprt	Uracil phosphoribosyltransferase homolog	310	34310.2		2	1	3.5				1		1		0	0	2.146e-07	0	1.143e-07	0	7.15333e-08	3.81e-08	1.87752	0.701112	1	1
sp|O70161-3|PI51C_MOUSE	Pip5k1c	Isoform 3 of Phosphatidylinositol 4-phosphate 5-kinase type-1 gamma	635	75576.9	sp|O70161|PI51C_MOUSE;tr|F8WHW6|F8WHW6_MOUSE;	5	3	5.7	Carbamidomethyl (C)		1.98	1.98			0.99	0	3.989e-07	9.864e-08	0	0	2.657e-07	1.65847e-07	8.85667e-08	1.87256	0.631612	2	1
sp|P67778|PHB_MOUSE	Phb	Prohibitin	272	29837.9		28	8	36		6	3	5	4	2	6	8.779e-06	2.617e-06	2.672e-06	3.311e-06	1.089e-06	3.117e-06	4.68933e-06	2.50567e-06	1.87149	0.370181	3	3
sp|Q505F5|LRC47_MOUSE	Lrrc47	Leucine-rich repeat-containing protein 47	581	65971.1	tr|E9PV22|E9PV22_MOUSE;	4	2	3.6	Deamidated (N)	1				1	2	2.057e-07	0	0	0	3.787e-08	7.216e-08	6.85667e-08	3.66767e-08	1.86949	0.679342	1	2
sp|P56942|MCH_MOUSE	Pmch	Pro-MCH	165	18522.2		3	3	21.8	Deamidated (N)	1					2	9.14e-07	0	0	0	0	4.904e-07	3.04667e-07	1.63467e-07	1.86378	0.703906	1	1
sp|Q9QXS6-3|DREB_MOUSE	Dbn1	Isoform E2 of Drebrin	660	77365.3	sp|Q9QXS6|DREB_MOUSE;	103	20	29.7	Acetylation (Protein N-term),Carbamidomethyl (C),Carbamidomethyl (C) + Ammonia-loss (N-term C),Deamidated (N),Deamidated (Q),Gln->pyro-Glu (N-term Q),Oxidation (M)	2	20.91	36.83		22.91	16.91	2.971e-07	1.094e-05	1.893e-05	0	8.762e-06	7.469e-06	1.00557e-05	5.41033e-06	1.85861	0.485308	3	2
sp|Q9QZD9|EIF3I_MOUSE	Eif3i	Eukaryotic translation initiation factor 3 subunit I	325	36491.6		18	5	14.8	Carbamidomethyl (C),Deamidated (N),Gln->pyro-Glu (N-term Q)		3	7		5	3	0	3.558e-06	6.743e-06	0	3.562e-06	2e-06	3.43367e-06	1.854e-06	1.85203	0.513078	2	2
sp|Q8K4G5-2|ABLM1_MOUSE	Ablim1	Isoform 2 of Actin-binding LIM protein 1	701	96916.9	sp|Q8K4G5-4|ABLM1_MOUSE;sp|Q8K4G5|ABLM1_MOUSE;tr|E9Q9C0|E9Q9C0_MOUSE;tr|E9Q9C1|E9Q9C1_MOUSE;tr|E9Q9C2|E9Q9C2_MOUSE;tr|E9Q9C4|E9Q9C4_MOUSE;tr|E9Q9C7|E9Q9C7_MOUSE;tr|E9QK41|E9QK41_MOUSE;	6	3	4.6			0.99	1.98		0.99	0.99	0	7.861e-08	1.025e-07	0	3.865e-08	5.956e-08	6.037e-08	3.27367e-08	1.84411	0.480263	2	2
sp|Q3V132|ADT4_MOUSE	Slc25a31	ADP/ATP translocase 4	320	35289.4		6	4	10.9				1			1	0	0	1.201e-06	0	0	6.56e-07	4.00333e-07	2.18667e-07	1.83079	0.710786	1	1
sp|Q8K0P3|TLDC1_MOUSE	Tldc1	TLD domain-containing protein 1	455	50883.9		6	2	4.2	Carbamidomethyl (C)	2	1	1	1	1		1.272e-06	3.527e-07	2.249e-07	7.933e-07	2.182e-07	0	6.16533e-07	3.37167e-07	1.82857	0.52912	3	2
tr|E9Q5J9|E9Q5J9_MOUSE	Tpm3	Tropomyosin alpha-3 chain	285	33164.8	tr|Q8K0Z5|Q8K0Z5_MOUSE;	17	9	33.5	Carbamidomethyl (C),Carbamidomethyl (C) + Ammonia-loss (N-term C),Deamidated (Q),Oxidation (M)		1.22	3.43		1.83	1.83	0	1.163e-07	9.027e-07	0	1.904e-07	3.682e-07	3.39667e-07	1.862e-07	1.8242	0.638927	2	2
sp|P99024|TBB5_MOUSE	Tubb5	Tubulin beta-5 chain	444	49711		24	19	48.9	Carbamidomethyl (C),Deamidated (N),Deamidated (Q),Oxidation (M)		4	5		6	6	0	2.821e-06	7.448e-06	0	2.984e-06	2.648e-06	3.423e-06	1.87733e-06	1.82333	0.549421	2	2
sp|Q05BC3-2|EMAL1_MOUSE	Eml1	Isoform 2 of Echinoderm microtubule-associated protein-like 1	783	76822.9	sp|Q05BC3-3|EMAL1_MOUSE;sp|Q05BC3|EMAL1_MOUSE;tr|D3Z4J9|D3Z4J9_MOUSE;tr|D6RII3|D6RII3_MOUSE;	8	4	6.6	Deamidated (N)		2	3		1	1	0	1.931e-07	2.899e-07	0	1.677e-07	9.801e-08	1.61e-07	8.857e-08	1.81777	0.50136	2	2
sp|P80560|PTPR2_MOUSE	Ptprn2	Receptor-type tyrosine-protein phosphatase N2	1001	111607		5	2	2.4	Carbamidomethyl (C)	2.98			0.99			9.068e-07	0	0	5.041e-07	0	0	3.02267e-07	1.68033e-07	1.79885	0.717681	1	1
sp|Q8VDN2|AT1A1_MOUSE	Atp1a1	Sodium/potassium-transporting ATPase subunit alpha-1	1023	113090		75	33	35.9	Carbamidomethyl (C),Carbamidomethyl (C) + Ammonia-loss (N-term C),Deamidated (N),Deamidated (Q),Gln->pyro-Glu (N-term Q),Gln->pyro-Glu (N-term Q) + Deamidated (Q),Oxidation (M)	13	16	16	4	13	11	4.496e-06	4.955e-06	5.141e-06	2.849e-06	2.723e-06	2.609e-06	4.864e-06	2.727e-06	1.78365	0.000467778	3	3
sp|P62814|VATB2_MOUSE	Atp6v1b2	V-type proton ATPase subunit B, brain isoform	511	56604.9		90	17	38	Carbamidomethyl (C),Deamidated (N),Gln->pyro-Glu (N-term Q),Oxidation (M)	19	14	14	9	13	11	1.316e-05	7.061e-06	6.67e-06	5.073e-06	7.073e-06	2.986e-06	8.96367e-06	5.044e-06	1.77709	0.179163	3	3
sp|Q69ZK9|NLGN2_MOUSE	Nlgn2	Neuroligin-2	836	91095.4	sp|Q99K10|NLGN1_MOUSE;tr|E9QK34|E9QK34_MOUSE;	12	2	2.9		1	2	3		3	1	4.719e-08	3.443e-07	3.902e-07	0	2.693e-07	1.74e-07	2.60563e-07	1.47767e-07	1.76334	0.445152	3	2
sp|Q99PL5|RRBP1_MOUSE	Rrbp1	Ribosome-binding protein 1	1605	158553	tr|A2AVJ7|A2AVJ7_MOUSE;	38	15	10.7	Deamidated (Q)		8.99	11	1	7.99	6.99	0	9.3e-07	8.326e-07	4.891e-08	6.481e-07	3.121e-07	5.87533e-07	3.3637e-07	1.74669	0.503765	2	3
sp|Q9DCT2|NDUS3_MOUSE	Ndufs3	NADH dehydrogenase [ubiquinone] iron-sulfur protein 3, mitochondrial	263	30166.6		21	3	14.1		4	3	4	1	4	4	5.3e-06	1.406e-06	1.547e-06	7.808e-07	1.361e-06	2.593e-06	2.751e-06	1.57827e-06	1.74305	0.444086	3	3
sp|P47857|K6PF_MOUSE	Pfkm	6-phosphofructokinase, muscle type	780	85340.6		33	15	22.4	Carbamidomethyl (C),Deamidated (N)		8	8.5		9.5	6	0	3.101e-06	3.247e-06	0	1.995e-06	1.652e-06	2.116e-06	1.21567e-06	1.74061	0.503095	2	2
sp|Q9CQZ6|NDUB3_MOUSE	Ndufb3	NADH dehydrogenase [ubiquinone] 1 beta subcomplex subunit 3	104	11702.8		9	3	18.3		4	1	1	2		1	2.053e-05	2.464e-06	4.106e-06	1.193e-05	0	3.766e-06	9.03333e-06	5.232e-06	1.72655	0.60379	3	2
sp|Q8CCT4|TCAL5_MOUSE	Tceal5	Transcription elongation factor A protein-like 5	200	22576	sp|Q8R0A5|TCAL3_MOUSE;tr|A2AEC2|A2AEC2_MOUSE;tr|Q9DB24|Q9DB24_MOUSE;	5	2	10.2				3			1	0	0	1.775e-06	0	0	1.034e-06	5.91667e-07	3.44667e-07	1.71663	0.73655	1	1
sp|O35954|PITM1_MOUSE	Pitpnm1	Membrane-associated phosphatidylinositol transfer protein 1	1243	135071		9	5	4.7	Carbamidomethyl (C)	1	1	4	1		1	1.359e-07	5.1e-08	1.442e-07	1.063e-07	0	8.659e-08	1.10367e-07	6.42967e-08	1.71652	0.356019	3	2
sp|Q9CR61|NDUB7_MOUSE	Ndufb7	NADH dehydrogenase [ubiquinone] 1 beta subcomplex subunit 7	137	16338.2		5	2	21.2		1	1	1		1	1	7.823e-07	1.1e-06	1.137e-06	0	5.48e-07	1.231e-06	1.00643e-06	5.93e-07	1.69719	0.330349	3	2
sp|O54774|AP3D1_MOUSE	Ap3d1	AP-3 complex subunit delta-1	1199	135194		9	3	2.7	Carbamidomethyl (C)	2	2	1		2	2	1.107e-07	9.634e-08	4.195e-08	0	4.679e-08	1.001e-07	8.29967e-08	4.89633e-08	1.69508	0.394429	3	2
sp|Q91V14-2|S12A5_MOUSE	Slc12a5	Isoform 2 of Solute carrier family 12 member 5	1115	126387	sp|Q91V14|S12A5_MOUSE;	31	14	10.9	Carbamidomethyl (C),Deamidated (Q)	6	4	5.99	2	3.99	4	1.272e-06	1.341e-06	1.467e-06	1.179e-06	6.433e-07	5.848e-07	1.36e-06	8.02367e-07	1.69499	0.0476623	3	3
tr|Q8K596|Q8K596_MOUSE	Slc8a2	Protein Slc8a2	921	100809		27	6	9.8	Deamidated (N)	7	3	4	2	5	5	9.811e-07	2.542e-07	3.625e-07	1.25e-07	4.346e-07	3.846e-07	5.326e-07	3.14733e-07	1.69223	0.425696	3	3
sp|Q9EQS3|MYCBP_MOUSE	Mycbp	C-Myc-binding protein	103	11980.3		3	1	10.7			1	1		1		0	1.384e-06	4.994e-07	0	1.114e-06	0	6.278e-07	3.71333e-07	1.69066	0.66482	2	1
sp|P20029|GRP78_MOUSE	Hspa5	78 kDa glucose-regulated protein	655	72485.5		79	24	36.5	Deamidated (N),Deamidated (Q)	13	10	20	11	9	9	6.882e-06	5.552e-06	6.383e-06	5.175e-06	2.655e-06	3.341e-06	6.27233e-06	3.72367e-06	1.68445	0.0394949	3	3
sp|P19783|COX41_MOUSE	Cox4i1	Cytochrome c oxidase subunit 4 isoform 1, mitochondrial	169	19535.9		30	9	43.8	Oxidation (M)	6.99	4.99	4.99	1.99	4.99	4.99	2.566e-05	1.737e-05	2.918e-05	6.447e-06	1.748e-05	1.897e-05	2.407e-05	1.4299e-05	1.68333	0.137767	3	3
sp|Q91V61-2|SFXN3_MOUSE	Sfxn3	Isoform 2 of Sideroflexin-3	288	30968	sp|Q91V61|SFXN3_MOUSE;tr|Q3U4F0|Q3U4F0_MOUSE;	33	6	25.6	Acetylation (Protein N-term),Deamidated (Q)	4	5	5	1	4.5	3.5	2.17e-06	2.813e-06	1.623e-06	4.027e-07	1.315e-06	2.221e-06	2.202e-06	1.3129e-06	1.6772	0.229485	3	3
sp|P01872-2|IGHM_MOUSE	Ighm	Isoform 2 of Ig mu chain C region	475	50012.3	sp|P01872|IGHM_MOUSE;	24	7	17.4	Carbamidomethyl (C)	5	5	3	4	4	2	2.852e-06	3.695e-06	1.263e-06	2.628e-06	1.5e-06	5.41e-07	2.60333e-06	1.55633e-06	1.67274	0.324983	3	3
sp|Q9WV55|VAPA_MOUSE	Vapa	Vesicle-associated membrane protein-associated protein A	249	27873.3		30	10	47	Acetylation (Protein N-term),Carbamidomethyl (C),Deamidated (N),Deamidated (Q),Gln->pyro-Glu (N-term Q),Glu->pyro-Glu (N-term E),Oxidation (M)	12.5	1	1.5	6	1.5	1	1.695e-05	3.004e-07	4.616e-07	1.002e-05	3.661e-07	2.052e-07	5.904e-06	3.53043e-06	1.67232	0.729779	3	3
sp|Q9R0Q6|ARC1A_MOUSE	Arpc1a	Actin-related protein 2/3 complex subunit 1A	370	41653.7		6	2	4.9				1		1		0	0	4.957e-07	0	2.966e-07	0	1.65233e-07	9.88667e-08	1.67127	0.747704	1	1
sp|P03930|ATP8_MOUSE	Mtatp8	ATP synthase protein 8	67	7761.19	tr|Q7JCZ0|Q7JCZ0_MOUSE;	6	2	34.3		1	1	1	1	1	1	1.379e-05	1.683e-05	1.887e-05	8.66e-06	5.813e-06	1.52e-05	1.64967e-05	9.891e-06	1.66785	0.103723	3	3
sp|P63011|RAB3A_MOUSE	Rab3a	Ras-related protein Rab-3A	220	24990.1		9	5	19.5	Carbamidomethyl (C)		3	2		2	2	0	2.83e-06	2.281e-06	0	1.579e-06	1.5e-06	1.70367e-06	1.02633e-06	1.65995	0.538148	2	2
sp|Q91YT0|NDUV1_MOUSE	Ndufv1	NADH dehydrogenase [ubiquinone] flavoprotein 1, mitochondrial	464	49953.3	tr|D3YUM1|D3YUM1_MOUSE;	43	10	21.8	Carbamidomethyl (C),Oxidation (M)	8.9	4.94	7.91	5.93	6.92	6.92	7.855e-06	3.179e-06	4.57e-06	4.223e-06	2.212e-06	2.967e-06	5.20133e-06	3.134e-06	1.65965	0.241568	3	3
sp|Q60932-2|VDAC1_MOUSE	Vdac1	Isoform Mt-VDAC1 of Voltage-dependent anion-selective channel protein 1	283	30772.6		37	10	41.7	Acetylation (Protein N-term),Carbamidomethyl (C)	9.92	3.97	4.96	3.97	5.95	5.96	1.617e-05	5.878e-06	4.499e-06	5.142e-06	5.2e-06	5.663e-06	8.849e-06	5.335e-06	1.65867	0.394378	3	3
sp|Q7TPW1|NEXN_MOUSE	Nexn	Nexilin	607	72171.8		11	5	8.7			3	4		4		0	2.857e-07	5.402e-07	0	5.029e-07	0	2.753e-07	1.67633e-07	1.64227	0.662744	2	1
sp|Q8C1B1-2|CAMP2_MOUSE	Camsap2	Isoform 2 of Calmodulin-regulated spectrin-associated protein 2	1470	166298	sp|Q8C1B1|CAMP2_MOUSE;tr|H7BX08|H7BX08_MOUSE;	4	3	2.6	Carbamidomethyl (C)		2				1	0	8.658e-08	0	0	0	5.28e-08	2.886e-08	1.76e-08	1.63977	0.755784	1	1
tr|E9PV14|E9PV14_MOUSE	Epb4.1l1	Band 4.1-like protein 1 (Fragment)	1064	117280		8	6	6.6	Carbamidomethyl (C),Oxidation (M)		1	1.5		1	2	0	4.417e-08	1.086e-08	0	8.67e-09	2.489e-08	1.83433e-08	1.11867e-08	1.63975	0.661451	2	2
sp|P31324|KAP3_MOUSE	Prkar2b	cAMP-dependent protein kinase type II-beta regulatory subunit	416	46210		5	4	13.9	Carbamidomethyl (C)			3			1	0	0	4.485e-07	0	0	2.751e-07	1.495e-07	9.17e-08	1.63032	0.758264	1	1
sp|Q9D3D9|ATPD_MOUSE	Atp5d	ATP synthase subunit delta, mitochondrial	168	17607.1		5	1	8.3		1	1	1		1	1	1.155e-06	2.198e-06	1.181e-06	0	1.293e-06	1.49e-06	1.51133e-06	9.27667e-07	1.62918	0.371138	3	2
sp|Q5SWP3|NACAD_MOUSE	Nacad	NAC-alpha domain-containing protein 1	1504	156938		6	1	0.8	Carbamidomethyl (C)		2	1		1	1	0	5.961e-08	1.167e-08	0	1.844e-08	2.541e-08	2.376e-08	1.46167e-08	1.62554	0.667484	2	2
sp|Q9WV92-8|E41L3_MOUSE	Epb41l3	Isoform 8 of Band 4.1-like protein 3	1052	116893		8	18	20.3	Carbamidomethyl (C)		2	1		2	3	0	3.916e-08	2.663e-07	0	1.08e-07	8.167e-08	1.0182e-07	6.32233e-08	1.61048	0.68739	2	2
sp|Q3TXS7|PSMD1_MOUSE	Psmd1	26S proteasome non-ATPase regulatory subunit 1	953	105825		9	4	4	Carbamidomethyl (C)		1	3		2	2	0	3.287e-07	6.447e-07	0	3.075e-07	2.974e-07	3.24467e-07	2.01633e-07	1.60919	0.592866	2	2
sp|Q91VE0|S27A4_MOUSE	Slc27a4	Long-chain fatty acid transport protein 4	643	72380.3		3	1	1.4	Carbamidomethyl (C)		1				1	0	1.099e-07	0	0	0	6.84e-08	3.66333e-08	2.28e-08	1.60673	0.764568	1	1
sp|Q8C5W0-2|CLMN_MOUSE	Clmn	Isoform 2 of Calmin	927	117335	sp|Q8C5W0-3|CLMN_MOUSE;sp|Q8C5W0-4|CLMN_MOUSE;sp|Q8C5W0|CLMN_MOUSE;	3	1	0.9			1	1		1		0	5.73e-08	1.054e-07	0	1.013e-07	0	5.42333e-08	3.37667e-08	1.60612	0.676001	2	1
sp|Q9JKD3|SCAM5_MOUSE	Scamp5	Secretory carrier-associated membrane protein 5	235	26087		14	3	9.8	Acetylation (Protein N-term)	3	2	2	2	2	2	6.753e-06	1.78e-06	3.091e-06	2.794e-06	3.409e-06	1.111e-06	3.87467e-06	2.438e-06	1.58928	0.430207	3	3
sp|P39688-2|FYN_MOUSE	Fyn	Isoform 2 of Tyrosine-protein kinase Fyn	534	54464.1	sp|P39688|FYN_MOUSE;sp|Q04736|YES_MOUSE;tr|D3YZ57|D3YZ57_MOUSE;	7	2	3.7		2		1	1	1	1	1.329e-06	0	2.209e-07	4.633e-07	2.374e-07	2.751e-07	5.16633e-07	3.25267e-07	1.58834	0.670165	2	3
sp|Q60972|RBBP4_MOUSE	Rbbp4	Histone-binding protein RBBP4	425	47698.1		3	3	7.5	Carbamidomethyl (C)		1	1			1	0	6.591e-08	5.379e-08	0	0	7.552e-08	3.99e-08	2.51733e-08	1.58501	0.672187	2	1
sp|Q80YN3|BCAS1_MOUSE	Bcas1	Breast carcinoma-amplified sequence 1 homolog	633	40569.5	tr|A2AVX1|A2AVX1_MOUSE;tr|E9Q8Q5|E9Q8Q5_MOUSE;tr|F7BNZ5|F7BNZ5_MOUSE;	15	5	15.3	Carbamidomethyl (C)		4	3		3	4	0	1.966e-06	1.651e-06	0	1.023e-06	1.268e-06	1.20567e-06	7.63667e-07	1.57879	0.573921	2	2
sp|P46660|AINX_MOUSE	Ina	Alpha-internexin	501	55439.3		134	28	50.9	Carbamidomethyl (C),Deamidated (N),Deamidated (Q),Gln->pyro-Glu (N-term Q),Glu->pyro-Glu (N-term E),Oxidation (M)	7	34	32	5	27	20	3.356e-06	4.092e-05	3.991e-05	2.543e-06	3.056e-05	2.039e-05	2.8062e-05	1.7831e-05	1.57378	0.52803	3	3
sp|Q9CPQ1|COX6C_MOUSE	Cox6c	Cytochrome c oxidase subunit 6C	76	8463.5		18	4	44.7	Acetylation (Protein N-term),Oxidation (M)	4	2	3	3	2	3	7.983e-05	2.136e-05	2.327e-05	4.144e-05	1.693e-05	2.081e-05	4.14867e-05	2.63933e-05	1.57186	0.505009	3	3
sp|Q91WC3-2|ACSL6_MOUSE	Acsl6	Isoform 2 of Long-chain-fatty-acid--CoA ligase 6	722	80812.4	sp|Q91WC3|ACSL6_MOUSE;tr|Q5ICG5|Q5ICG5_MOUSE;tr|Q8R1X1|Q8R1X1_MOUSE;	4	3	4.7			0.99	0.99			1.98	0	5.855e-08	2.501e-08	0	0	5.318e-08	2.78533e-08	1.77267e-08	1.57127	0.700951	2	1
sp|O88737-2|BSN_MOUSE	Bsn	Isoform 2 of Protein bassoon	3883	419289	sp|O88737|BSN_MOUSE;	19	11	3.5	Deamidated (Q)		3	5			6	0	3.659e-08	7.217e-08	0	0	6.924e-08	3.62533e-08	2.308e-08	1.57077	0.69359	2	1
sp|P61164|ACTZ_MOUSE	Actr1a	Alpha-centractin	376	42640.9		26	9	31.9	Acetylation (Protein N-term),Carbamidomethyl (C),Deamidated (N),Deamidated (Q),Oxidation (M)		5	3		3.5	3	0	2.593e-06	1.571e-06	0	1.461e-06	1.195e-06	1.388e-06	8.85333e-07	1.56777	0.597535	2	2
sp|P19246|NFH_MOUSE	Nefh	Neurofilament heavy polypeptide	1090	117104		164	37	30.4	Carbamidomethyl (C),Carbamidomethyl (C) + Ammonia-loss (N-term C),Deamidated (N),Deamidated (Q),Gln->pyro-Glu (N-term Q),Glu->pyro-Glu (N-term E),Oxidation (M)	5	44	36	7	41	13	4.611e-07	1.477e-05	9.124e-06	1.78e-06	1.078e-05	3.044e-06	8.11837e-06	5.20133e-06	1.56082	0.592551	3	3
sp|Q3THE2|ML12B_MOUSE	Myl12b	Myosin regulatory light chain 12B	172	19900.5	tr|Q6ZWQ9|Q6ZWQ9_MOUSE;	18	3	18.6	Deamidated (N)	2	5	3		3	3	1.098e-06	3.575e-06	6.385e-06	0	3.02e-06	4.109e-06	3.686e-06	2.37633e-06	1.55113	0.540659	3	2
sp|P56135|ATPK_MOUSE	Atp5j2	ATP synthase subunit f, mitochondrial	88	8999.62	tr|F8WHP8|F8WHP8_MOUSE;	6	1	15.8		1	1	1	1	1	1	4.151e-06	2.527e-06	1.602e-06	2.991e-06	7.54e-07	1.63e-06	2.76e-06	1.79167e-06	1.54047	0.383065	3	3
sp|O35633-2|VIAAT_MOUSE	Slc32a1	Isoform 2 of Vesicular inhibitory amino acid transporter	521	57433.6	sp|O35633|VIAAT_MOUSE;	23	10	20	Carbamidomethyl (C)	4	3	6	2	3	4	2.682e-06	4.836e-07	2.244e-06	2.535e-06	3.928e-07	5.911e-07	1.8032e-06	1.17297e-06	1.5373	0.546689	3	3
sp|Q8C729-2|F126B_MOUSE	Fam126b	Isoform 2 of Protein FAM126B	586	58640	sp|Q8C729|F126B_MOUSE;	14	7	12.5			4	5		3	2	0	1.037e-06	9.734e-07	0	9.005e-07	4.109e-07	6.70133e-07	4.37133e-07	1.53302	0.612432	2	2
sp|Q9DBR1-2|XRN2_MOUSE	Xrn2	Isoform 2 of 5'-3' exoribonuclease 2	947	108780	sp|Q9DBR1|XRN2_MOUSE;	7	2	2.1	Carbamidomethyl (C)		2	1		1	1	0	1.714e-07	5.807e-08	0	7.899e-08	7.072e-08	7.649e-08	4.99033e-08	1.53276	0.66096	2	2
sp|Q6ZPE2-2|MTMR5_MOUSE	Sbf1	Isoform 2 of Myotubularin-related protein 5	1893	208886	sp|Q6ZPE2|MTMR5_MOUSE;	17	7	3.4	Carbamidomethyl (C),Oxidation (M)		3	5.99		1.99	2.99	0	1.351e-07	2.526e-07	0	9.927e-08	1.545e-07	1.29233e-07	8.459e-08	1.52776	0.630476	2	2
sp|Q3UHK6-2|TEN4_MOUSE	Tenm4	Isoform 2 of Teneurin-4	2825	308715	sp|Q3UHK6-3|TEN4_MOUSE;sp|Q3UHK6-4|TEN4_MOUSE;sp|Q3UHK6|TEN4_MOUSE;	8	6	1.8		1	2		1	1	0.5	3.15e-08	1.068e-07	0	2.483e-08	4.504e-08	2.09e-08	4.61e-08	3.02567e-08	1.52363	0.651945	2	3
sp|Q8BLE7|VGLU2_MOUSE	Slc17a6	Vesicular glutamate transporter 2	582	64608.7		35	13	20.1	Carbamidomethyl (C)	15	2	2	10.5	2	2	1.752e-05	1.464e-06	1.256e-06	1.147e-05	7.761e-07	1.071e-06	6.74667e-06	4.43903e-06	1.51985	0.737945	3	3
sp|P15331-3|PERI_MOUSE	Prph	Isoform 5b of Peripherin	461	52727		60	20	34.9	Carbamidomethyl (C),Deamidated (N),Deamidated (Q),Oxidation (M)	3.96	13.87	10.89	2.97	13.87	7.92	2.948e-06	1.439e-05	6.139e-06	2.022e-06	1.012e-05	3.318e-06	7.82567e-06	5.15333e-06	1.51856	0.562217	3	3
sp|Q99KF1|TMED9_MOUSE	Tmed9	Transmembrane emp24 domain-containing protein 9	235	27146.1		3	1	4.7		1			1			1.311e-06	0	0	8.677e-07	0	0	4.37e-07	2.89233e-07	1.51089	0.791952	1	1
sp|Q3UHD6-2|SNX27_MOUSE	Snx27	Isoform 2 of Sorting nexin-27	526	61040.4	sp|Q3UHD6|SNX27_MOUSE;	27	9	18.6	Deamidated (N),Deamidated (Q)	3	4	5.99	1	2.99	2.99	4.598e-07	9.877e-07	1.241e-06	3.854e-07	6.551e-07	7.445e-07	8.96167e-07	5.95e-07	1.50616	0.301636	3	3
sp|P58252|EF2_MOUSE	Eef2	Elongation factor 2	858	95397		34	12	14.8	Carbamidomethyl (C),Carbamidomethyl (C) + Ammonia-loss (N-term C),Deamidated (N)	2	5.5	6.5	2	7.5	4.5	3.254e-07	9.24e-07	1.849e-06	4.406e-07	1.018e-06	6.139e-07	1.0328e-06	6.90833e-07	1.49501	0.511428	3	3
sp|Q9EQ06-2|DHB11_MOUSE	Hsd17b11	Isoform 2 of Estradiol 17-beta-dehydrogenase 11	232	32895.7	sp|Q9EQ06|DHB11_MOUSE;	5	1	4.7			2	1		1	1	0	7.165e-07	3.918e-07	0	2.97e-07	4.461e-07	3.69433e-07	2.477e-07	1.49145	0.645542	2	2
sp|Q99LY9|NDUS5_MOUSE	Ndufs5	NADH dehydrogenase [ubiquinone] iron-sulfur protein 5	106	10901.5	tr|B1ARW4|B1ARW4_MOUSE;	3	1	13.2	Carbamidomethyl (C)	2			1			8.379e-07	0	0	5.629e-07	0	0	2.793e-07	1.87633e-07	1.48854	0.798774	1	1
sp|Q9CZ13|QCR1_MOUSE	Uqcrc1	Cytochrome b-c1 complex subunit 1, mitochondrial	480	52890.5		44	10	22.5	Carbamidomethyl (C),Oxidation (M)	11	6	7	7	5	6	9.406e-06	4.82e-06	8.073e-06	5.181e-06	5.35e-06	4.474e-06	7.433e-06	5.00167e-06	1.4861	0.15475	3	3
sp|P01868|IGHG1_MOUSE	Ighg1	Ig gamma-1 chain C region secreted form	324	43412.7	sp|P01869|IGH1M_MOUSE;	451	12	39.2	Carbamidomethyl (C),Carbamidomethyl (C) + Ammonia-loss (N-term C),Deamidated (N),Deamidated (Q),Oxidation (M)	32	109	105	28	87	71	6.753e-05	0.0003093	0.0001154	6.776e-05	0.0001483	0.0001156	0.000164077	0.000110553	1.48414	0.52792	3	3
sp|Q9QXZ0-2|MACF1_MOUSE	Macf1	Isoform 2 of Microtubule-actin cross-linking factor 1	5327	608816	sp|Q9QXZ0-3|MACF1_MOUSE;sp|Q9QXZ0-4|MACF1_MOUSE;sp|Q9QXZ0|MACF1_MOUSE;tr|B1ARU4|B1ARU4_MOUSE;tr|E9PVY8|E9PVY8_MOUSE;tr|E9QA63|E9QA63_MOUSE;tr|E9QNP1|E9QNP1_MOUSE;tr|F7ACR9|F7ACR9_MOUSE;	37	24	5	Carbamidomethyl (C),Deamidated (N),Deamidated (Q),Oxidation (M)	2.97	6.93	7.92	4.95	0.99	4.95	3.435e-08	1.572e-07	7.97e-08	8.754e-08	1.17e-08	8.356e-08	9.04167e-08	6.09333e-08	1.48386	0.53524	3	3
sp|Q06890|CLUS_MOUSE	Clu	Clusterin	448	51694.6		13	6	14.1			2	5.98		3	2	0	5.793e-07	1.206e-06	0	7.33e-07	4.721e-07	5.951e-07	4.017e-07	1.48145	0.660958	2	2
sp|Q99104|MYO5A_MOUSE	Myo5a	Unconventional myosin-Va	1853	215713	tr|D3YZ62|D3YZ62_MOUSE;tr|D3Z4J3|D3Z4J3_MOUSE;	26	13	6.3	Deamidated (N),Deamidated (Q),Oxidation (M)	1	5.97	5.98		4.99	4.99	1.348e-07	7.472e-07	3.92e-07	0	3.689e-07	4.953e-07	4.24667e-07	2.88067e-07	1.4742	0.586883	3	2
tr|A3KGU7|A3KGU7_MOUSE	Sptan1	Spectrin alpha chain, non-erythrocytic 1	2477	285409		13	102	42.3	Carbamidomethyl (C),Carbamidomethyl (C) + Ammonia-loss (N-term C),Deamidated (N),Deamidated (Q),Gln->pyro-Glu (N-term Q),Oxidation (M)	0.5	1.5	2.5	0.5	2.5	1.5	2.41e-07	2.603e-07	3.31e-07	1.731e-07	2.515e-07	1.4e-07	2.77433e-07	1.882e-07	1.47414	0.106087	3	3
sp|Q8BG39|SV2B_MOUSE	Sv2b	Synaptic vesicle glycoprotein 2B	683	77514.1		21	10	14.3	Carbamidomethyl (C),Deamidated (N),Gln->pyro-Glu (N-term Q),Oxidation (M)	3.5	1	6	2.5	4	1	7.562e-07	2.16e-07	6.976e-07	3.858e-07	5.239e-07	2.234e-07	5.566e-07	3.777e-07	1.47366	0.404002	3	3
sp|Q9Z239|PLM_MOUSE	Fxyd1	Phospholemman	92	10316.3		5	1	13		1	1	1	1			1.857e-06	1.82e-06	1.524e-06	3.533e-06	0	0	1.73367e-06	1.17767e-06	1.47212	0.662676	3	1
sp|Q9Z1E4|GYS1_MOUSE	Gys1	Glycogen [starch] synthase, muscle	738	76683.9	tr|D3Z0Q6|D3Z0Q6_MOUSE;	5	3	3.9			1	2		2		0	7.741e-08	1.432e-07	0	1.503e-07	0	7.35367e-08	5.01e-08	1.4678	0.736589	2	1
sp|Q9CWF2|TBB2B_MOUSE	Tubb2b	Tubulin beta-2B chain	445	49993		6	20	49.7	Carbamidomethyl (C),Deamidated (N),Deamidated (Q),Oxidation (M)		1	2		1	1	0	1.735e-07	2.934e-06	0	1.829e-06	2.913e-07	1.03583e-06	7.06767e-07	1.46559	0.781044	2	2
sp|P56480|ATPB_MOUSE	Atp5b	ATP synthase subunit beta, mitochondrial	529	56355.5		114	20	47.8	Deamidated (N),Deamidated (Q),Oxidation (M)	14	18	24	10	17	18	1.788e-05	1.298e-05	1.298e-05	8.212e-06	1.165e-05	1.013e-05	1.46133e-05	9.99733e-06	1.46172	0.0732562	3	3
sp|Q5FWH7-2|S39AC_MOUSE	Slc39a12	Isoform 2 of Zinc transporter ZIP12	653	8076.16	sp|Q5FWH7|S39AC_MOUSE;tr|A2AQ77|A2AQ77_MOUSE;	4	1	15.1			1	1		1	1	0	9.54e-08	1.201e-07	0	7.073e-08	7.674e-08	7.18333e-08	4.91567e-08	1.46131	0.634475	2	2
tr|E9PV44|E9PV44_MOUSE	Atpif1	ATPase inhibitor, mitochondrial	74	8783.56		5	1	12.2			1	1		1	2	0	2.896e-06	2.61e-06	0	1.595e-06	2.174e-06	1.83533e-06	1.25633e-06	1.46086	0.634673	2	2
sp|Q61282|PGCA_MOUSE	Acan	Aggrecan core protein	2132	222184		40	11	5.4	Carbamidomethyl (C),Carbamidomethyl (C) + Ammonia-loss (N-term C),Deamidated (N),Deamidated (Q)	1	8	11	1	10	5	2.128e-08	8.693e-07	8.377e-07	4.171e-08	7.987e-07	3.477e-07	5.76093e-07	3.96037e-07	1.45465	0.637855	3	3
sp|Q9CY58-2|PAIRB_MOUSE	Serbp1	Isoform 2 of Plasminogen activator inhibitor 1 RNA-binding protein	392	44759.3	sp|Q9CY58-3|PAIRB_MOUSE;sp|Q9CY58|PAIRB_MOUSE;	17	2	8.8	Deamidated (N)		1.98	5.94		1.98	5.95	0	3.259e-07	2.093e-07	0	1.025e-07	2.655e-07	1.784e-07	1.22667e-07	1.45435	0.673325	2	2
sp|Q71M36-2|CSPG5_MOUSE	Cspg5	Isoform 2 of Chondroitin sulfate proteoglycan 5	539	60458	sp|Q71M36-4|CSPG5_MOUSE;sp|Q71M36|CSPG5_MOUSE;	4	2	3.9			1	1			2	0	3.314e-07	1.74e-07	0	0	3.488e-07	1.68467e-07	1.16267e-07	1.44897	0.746334	2	1
sp|Q63912|OMGP_MOUSE	Omg	Oligodendrocyte-myelin glycoprotein	440	49639.2	tr|G3XA53|G3XA53_MOUSE;	8	4	8.9	Deamidated (N)	3		1	2	2		1.74e-06	0	5.041e-07	7.667e-07	7.83e-07	0	7.48033e-07	5.16567e-07	1.44809	0.709212	2	2
sp|Q9D394-2|RUFY3_MOUSE	Rufy3	Isoform 2 of Protein RUFY3	665	53045.3	sp|Q9D394-3|RUFY3_MOUSE;sp|Q9D394-4|RUFY3_MOUSE;sp|Q9D394|RUFY3_MOUSE;	8	3	6.6			3	2		1	2	0	4.974e-07	2.401e-07	0	1.853e-07	3.27e-07	2.45833e-07	1.70767e-07	1.43959	0.68507	2	2
sp|Q8R3V5-1|SHLB2_MOUSE	Sh3glb2	Isoform 1 of Endophilin-B2	395	41838.6	sp|Q8R3V5-3|SHLB2_MOUSE;sp|Q8R3V5|SHLB2_MOUSE;tr|A2AWI7|A2AWI7_MOUSE;tr|A2AWI9|A2AWI9_MOUSE;	7	2	5.1	Carbamidomethyl (C)		2	2		2	1	0	2.733e-07	2.821e-07	0	2.846e-07	1.014e-07	1.85133e-07	1.28667e-07	1.43886	0.673772	2	2
sp|Q9Z0Y1|DCTN3_MOUSE	Dctn3	Dynactin subunit 3	186	20983.3		20	6	28	Acetylation (Protein N-term)		5	6		4	5	0	1.025e-05	1.641e-05	0	8.642e-06	9.903e-06	8.88667e-06	6.18167e-06	1.43758	0.660329	2	2
sp|P62830|RL23_MOUSE	Rpl23	60S ribosomal protein L23	140	14874.1		4	1	7.1			1	1		1	1	0	1.854e-06	9.341e-07	0	9.092e-07	1.031e-06	9.29367e-07	6.46733e-07	1.43702	0.675175	2	2
sp|Q6ZWU9|RS27_MOUSE	Rps27	40S ribosomal protein S27	84	9470.87	sp|Q6ZWY3|RS27L_MOUSE;	5	2	25	Carbamidomethyl (C)		1	1		1	1	0	3.687e-06	1.559e-06	0	1.699e-06	1.965e-06	1.74867e-06	1.22133e-06	1.43177	0.690934	2	2
sp|P55937-1|GOGA3_MOUSE	Golga3	Isoform 1 of Golgin subfamily A member 3	1447	167440	sp|P55937|GOGA3_MOUSE;tr|E9QP99|E9QP99_MOUSE;	4	2	1.6	Deamidated (Q)		1	2		1		0	6.105e-08	6.898e-08	0	9.125e-08	0	4.33433e-08	3.04167e-08	1.42499	0.747144	2	1
sp|Q9JIG8|PRAF2_MOUSE	Praf2	PRA1 family protein 2	178	19483.7		8	2	12.4			2	1		1	1	0	1.407e-06	9.063e-07	0	6.47e-07	9.768e-07	7.711e-07	5.41267e-07	1.42462	0.670743	2	2
tr|G5E8G3|G5E8G3_MOUSE	Opcml	MCG9827	345	37186.8	tr|Q6DFY2|Q6DFY2_MOUSE;	9	4	10.4		2		2	1	1		9.908e-07	0	8.292e-07	7.728e-07	5.112e-07	0	6.06667e-07	4.28e-07	1.41745	0.664084	2	2
sp|Q6P1F6|2ABA_MOUSE	Ppp2r2a	Serine/threonine-protein phosphatase 2A 55 kDa regulatory subunit B alpha isoform	447	51731.5		14	3	6.7		3	2	3	1	2	3	1.765e-06	1.436e-06	2.599e-06	1.245e-06	1.385e-06	1.464e-06	1.93333e-06	1.36467e-06	1.41671	0.181491	3	3
sp|Q8C996|TM163_MOUSE	Tmem163	Transmembrane protein 163	288	31209.5		18	5	17	Acetylation (Protein N-term)	3	1	3	2	3	3	3.588e-06	9.283e-08	3.928e-06	2.413e-06	2.105e-06	8.686e-07	2.53628e-06	1.79553e-06	1.41255	0.602875	3	3
sp|Q80XI3-2|IF4G3_MOUSE	Eif4g3	Isoform 2 of Eukaryotic translation initiation factor 4 gamma 3	1560	174979	sp|Q80XI3-3|IF4G3_MOUSE;sp|Q80XI3-4|IF4G3_MOUSE;sp|Q80XI3|IF4G3_MOUSE;tr|A2AMI2|A2AMI2_MOUSE;	9	3	2.1			3	2		2	2	0	2.366e-07	7.254e-08	0	1.037e-07	1.154e-07	1.03047e-07	7.30333e-08	1.41095	0.72335	2	2
sp|Q9CWZ7|SNAG_MOUSE	Napg	Gamma-soluble NSF attachment protein	312	39395.8	tr|D3Z4B2|D3Z4B2_MOUSE;	7	3	9.3				3		1	3	0	0	1.384e-06	0	2.164e-07	7.703e-07	4.61333e-07	3.289e-07	1.40266	0.809822	1	2
sp|Q61838|A2M_MOUSE	A2m	Alpha-2-macroglobulin	1495	167447	tr|D3YW52|D3YW52_MOUSE;	17	7	4.5		4	2	2	3	2	1	8.463e-07	3.656e-07	2.491e-07	6.318e-07	1.985e-07	2.118e-07	4.87e-07	3.47367e-07	1.40198	0.579108	3	3
sp|Q91VD9|NDUS1_MOUSE	Ndufs1	NADH-ubiquinone oxidoreductase 75 kDa subunit, mitochondrial	727	79851.6		96	24	35.8	Carbamidomethyl (C),Deamidated (N),Deamidated (Q),Oxidation (M)	27	13	12	14	11	15	1.37e-05	5.146e-06	5.218e-06	6.709e-06	4.974e-06	5.565e-06	8.02133e-06	5.74933e-06	1.39518	0.474979	3	3
sp|P80318|TCPG_MOUSE	Cct3	T-complex protein 1 subunit gamma	545	58331.2	tr|E9Q133|E9Q133_MOUSE;tr|Q3U0I3|Q3U0I3_MOUSE;	5	2	3.6	Carbamidomethyl (C)			1.99			1	0	0	2.759e-07	0	0	1.986e-07	9.19667e-08	6.62e-08	1.38922	0.83127	1	1
sp|O88685|PRS6A_MOUSE	Psmc3	26S protease regulatory subunit 6A	442	50435.9	tr|A2AGN7|A2AGN7_MOUSE;tr|B7ZCF1|B7ZCF1_MOUSE;	8	3	7.8		1	2	2	1	1	1	2.44e-07	4.335e-07	5.587e-07	2.644e-07	3.026e-07	3.238e-07	4.12067e-07	2.96933e-07	1.38774	0.283914	3	3
sp|Q9DCS9|NDUBA_MOUSE	Ndufb10	NADH dehydrogenase [ubiquinone] 1 beta subcomplex subunit 10	176	21028.5		4	3	18.8		2		1	1			3.383e-06	0	6.808e-07	2.968e-06	0	0	1.3546e-06	9.89333e-07	1.3692	0.811036	2	1
sp|Q9WVJ2|PSD13_MOUSE	Psmd13	26S proteasome non-ATPase regulatory subunit 13	376	39723.5	tr|E9Q5I9|E9Q5I9_MOUSE;	14	4	10	Carbamidomethyl (C)		3	3		3	2	0	1.863e-06	1.878e-06	0	1.601e-06	1.132e-06	1.247e-06	9.11e-07	1.36883	0.690288	2	2
sp|P28663|SNAB_MOUSE	Napb	Beta-soluble NSF attachment protein	298	33571.5		9	4	19.1		1		2		1	2	1.697e-07	0	6.232e-07	0	1.996e-07	3.84e-07	2.643e-07	1.94533e-07	1.35864	0.763463	2	2
sp|B9EKR1|PRPTZ_MOUSE	Ptprz1	Receptor-type tyrosine-protein phosphatase zeta	2312	254661		2	3	1.3		1			1			4.023e-08	0	0	2.968e-08	0	0	1.341e-08	9.89333e-09	1.35546	0.843181	1	1
sp|Q8BH59|CMC1_MOUSE	Slc25a12	Calcium-binding mitochondrial carrier protein Aralar1	677	74630.8		65	14	22.2	Carbamidomethyl (C),Deamidated (N)	9	9	12	4	10	12	5.331e-06	1.746e-06	2.787e-06	1.331e-06	2.594e-06	3.353e-06	3.288e-06	2.426e-06	1.35532	0.517912	3	3
sp|Q7TSJ2|MAP6_MOUSE	Map6	Microtubule-associated protein 6	906	96552.7		126	33	39	Acetylation (Protein N-term),Carbamidomethyl (C),Deamidated (N),Deamidated (Q),Oxidation (M)	14.99	27.94	21.95	9	19.94	21.94	4.363e-06	8.304e-06	5.344e-06	3.869e-06	5.206e-06	4.247e-06	6.00367e-06	4.44067e-06	1.35197	0.279166	3	3
sp|O55091|IMPCT_MOUSE	Impact	Protein IMPACT	318	36307.2		9	2	6.6	Acetylation (Protein N-term)		2	2		2	2	0	1.368e-06	1.034e-06	0	9.163e-07	8.67e-07	8.00667e-07	5.94433e-07	1.34694	0.705564	2	2
sp|Q9JLV1|BAG3_MOUSE	Bag3	BAG family molecular chaperone regulator 3	577	61912.2		13	5	14	Carbamidomethyl (C)	1	2	4	1	3	2	1.128e-07	3.124e-07	6.464e-07	1.251e-07	3.777e-07	2.978e-07	3.572e-07	2.66867e-07	1.3385	0.628344	3	3
sp|E9Q401|RYR2_MOUSE	Ryr2	Ryanodine receptor 2	4966	565255	tr|F6U7V1|F6U7V1_MOUSE;	3	5	1.2	Carbamidomethyl (C)		1	1			1	0	8.832e-09	1.61e-08	0	0	1.865e-08	8.31067e-09	6.21667e-09	1.33684	0.800786	2	1
sp|P68372|TBB4B_MOUSE	Tubb4b	Tubulin beta-4B chain	445	49871		23	19	48.8	Carbamidomethyl (C),Deamidated (N),Deamidated (Q),Oxidation (M)	2	5	7		5	4	1.026e-06	2.262e-05	2.356e-05	0	1.651e-05	1.897e-05	1.57353e-05	1.18267e-05	1.3305	0.700891	3	2
sp|Q61699-2|HS105_MOUSE	Hsph1	Isoform HSP105-beta of Heat shock protein 105 kDa	814	91764.1	sp|Q61699|HS105_MOUSE;tr|E9Q0U7|E9Q0U7_MOUSE;	23	10	13	Carbamidomethyl (C),Carbamidomethyl (C) + Ammonia-loss (N-term C),Deamidated (Q)	1	3	7	1	4	4	3.034e-07	6.291e-07	1.699e-06	3.875e-08	1.296e-06	6.472e-07	8.77167e-07	6.6065e-07	1.32773	0.71695	3	3
sp|P50518|VATE1_MOUSE	Atp6v1e1	V-type proton ATPase subunit E 1	226	26176.9		58	13	41.6	Acetylation (Protein N-term),Deamidated (Q),Oxidation (M)	15	6	7	9	6	6	2.318e-05	1.059e-05	1.137e-05	1.629e-05	1.157e-05	6.155e-06	1.50467e-05	1.13383e-05	1.32706	0.500772	3	3
sp|O88485|DC1I1_MOUSE	Dync1i1	Cytoplasmic dynein 1 intermediate chain 1	628	72952.7	tr|D3Z0M6|D3Z0M6_MOUSE;	36	10	17	Gln->pyro-Glu (N-term Q),Glu->pyro-Glu (N-term E)		10.89	10.89		9.9	2.97	0	2.432e-06	2.049e-06	0	2.354e-06	1.033e-06	1.49367e-06	1.129e-06	1.323	0.738013	2	2
sp|Q9JHJ0|TMOD3_MOUSE	Tmod3	Tropomodulin-3	352	39532.4		19	6	17.3		1	5	5	1	3	3	3.582e-07	3.479e-06	2.376e-06	7.714e-07	2.3e-06	1.63e-06	2.07107e-06	1.56713e-06	1.32156	0.645651	3	3
tr|A2AE27|A2AE27_MOUSE	Ampd2	AMP deaminase 2	824	94779.9		22	9	10.6	Acetylation (Protein N-term),Carbamidomethyl (C),Carbamidomethyl (C) + Ammonia-loss (N-term C)		4.97	4.98		1.99	4.99	0	7.46e-07	9.039e-07	0	3.68e-07	8.826e-07	5.49967e-07	4.16867e-07	1.31929	0.742794	2	2
sp|P16627|HS71L_MOUSE	Hspa1l	Heat shock 70 kDa protein 1-like	641	70701.2		3	9	14.2	Deamidated (N)	0.99				0.99	0.99	1.19e-07	0	0	0	3.544e-08	5.518e-08	3.96667e-08	3.02067e-08	1.31318	0.835991	1	2
sp|Q80VI1|TRI56_MOUSE	Trim56	E3 ubiquitin-protein ligase TRIM56	734	79588.7		3	1	1		0.99	0.99		0.99			1.023e-06	5.985e-07	0	1.235e-06	0	0	5.405e-07	4.11667e-07	1.31296	0.812107	2	1
sp|P61264|STX1B_MOUSE	Stx1b	Syntaxin-1B	288	33259.9		101	16	42.7	Deamidated (N),Deamidated (Q),Gln->pyro-Glu (N-term Q),Oxidation (M)	30	14	13	17	12	14	7.793e-05	1.476e-05	1.791e-05	5.91e-05	1.499e-05	1.044e-05	3.68667e-05	2.81767e-05	1.30841	0.752743	3	3
sp|Q8BXR1|S7A14_MOUSE	Slc7a14	Probable cationic amino acid transporter	771	73530.1	tr|D3YY38|D3YY38_MOUSE;	7	2	3.5	Acetylation (Protein N-term)		2	2		2	1	0	8.065e-08	1.073e-07	0	7.256e-08	7.146e-08	6.265e-08	4.80067e-08	1.30503	0.734153	2	2
sp|Q811D0-2|DLG1_MOUSE	Dlg1	Isoform 2 of Disks large homolog 1	893	96976.3	sp|Q811D0-3|DLG1_MOUSE;sp|Q811D0|DLG1_MOUSE;tr|D3Z3B8|D3Z3B8_MOUSE;tr|E9Q9H0|E9Q9H0_MOUSE;tr|H7BWY4|H7BWY4_MOUSE;	8	3	4.9	Deamidated (N)	2	1	1	1	1	1	1.169e-06	8.476e-08	6.694e-08	8.913e-07	3.302e-08	8.835e-08	4.40233e-07	3.37557e-07	1.30418	0.83358	3	3
tr|Q7M6W1|Q7M6W1_MOUSE	Rtn1	Reticulon	208	23578.7		7	3	13	Acetylation (Protein N-term)		2	1		1	2	0	7.647e-07	2.064e-07	0	2.01e-07	5.463e-07	3.237e-07	2.491e-07	1.29948	0.80212	2	2
sp|P14869|RLA0_MOUSE	Rplp0	60S acidic ribosomal protein P0	317	34248.8		32	8	30.3	Carbamidomethyl (C),Carbamidomethyl (C) + Ammonia-loss (N-term C)		4.95	8.91	0.99	8.91	5.94	0	3.368e-06	7.493e-06	1.282e-07	4.242e-06	4.028e-06	3.62033e-06	2.7994e-06	1.29325	0.763272	2	3
sp|Q91VR2|ATPG_MOUSE	Atp5c1	ATP synthase subunit gamma, mitochondrial	298	30272.8	tr|Q8C2Q8|Q8C2Q8_MOUSE;	18	5	20.8	Carbamidomethyl (C)	2.99	3	2.99	2	3	2	2.676e-06	4.679e-06	2.796e-06	2.268e-06	4.224e-06	1.367e-06	3.38367e-06	2.61967e-06	1.29164	0.51238	3	3
sp|Q71LX4|TLN2_MOUSE	Tln2	Talin-2	2375	271948	tr|E9PUM4|E9PUM4_MOUSE;	4	3	1.5				2			1	0	0	2.231e-08	0	0	1.738e-08	7.43667e-09	5.79333e-09	1.28366	0.870079	1	1
sp|O35098-2|DPYL4_MOUSE	Dpysl4	Isoform 2 of Dihydropyrimidinase-related protein 4	593	61978.5	sp|O35098|DPYL4_MOUSE;tr|Q3TMU8|Q3TMU8_MOUSE;	6	5	8.4	Carbamidomethyl (C)			3			3	0	0	2.137e-07	0	0	1.665e-07	7.12333e-08	5.55e-08	1.28348	0.870147	1	1
sp|Q62425|NDUA4_MOUSE	Ndufa4	NADH dehydrogenase [ubiquinone] 1 alpha subcomplex subunit 4	82	9320.87		12	4	46.3			3	4		3	2	0	2.456e-05	2.671e-05	0	2.504e-05	1.491e-05	1.709e-05	1.33167e-05	1.28335	0.753915	2	2
sp|P68368|TBA4A_MOUSE	Tuba4a	Tubulin alpha-4A chain	448	49964.4		46	21	55.8	Carbamidomethyl (C),Deamidated (N),Deamidated (Q),Gln->pyro-Glu (N-term Q),Oxidation (M)	5	8	7	4	9	9	1.753e-06	6.703e-06	1.185e-05	2.224e-06	5.17e-06	8.523e-06	6.76867e-06	5.30567e-06	1.27574	0.692197	3	3
sp|B9EJA2-2|CTTB2_MOUSE	Cttnbp2	Isoform 2 of Cortactin-binding protein 2	630	124078	sp|B9EJA2-3|CTTB2_MOUSE;sp|B9EJA2-4|CTTB2_MOUSE;sp|B9EJA2-5|CTTB2_MOUSE;sp|B9EJA2|CTTB2_MOUSE;tr|F6Q1W8|F6Q1W8_MOUSE;	2	1	1.4				1			1	0	0	7.176e-08	0	0	5.628e-08	2.392e-08	1.876e-08	1.27505	0.873452	1	1
sp|Q8R0W0|EPIPL_MOUSE	Eppk1	Epiplakin	6548	725390		3	3	2.9	Deamidated (N)		2			1		0	5.564e-08	0	0	4.372e-08	0	1.85467e-08	1.45733e-08	1.27264	0.874402	1	1
sp|O35609|SCAM3_MOUSE	Scamp3	Secretory carrier-associated membrane protein 3	349	38615.4	tr|E9Q855|E9Q855_MOUSE;tr|Q3UXS0|Q3UXS0_MOUSE;	6	2	10.2				3		2	1	0	0	5.169e-07	0	2.508e-07	1.569e-07	1.723e-07	1.359e-07	1.26784	0.855295	1	2
sp|P61982|1433G_MOUSE	Ywhag	14-3-3 protein gamma	247	28320.9		50	12	42.9	Acetylation (Protein N-term),Carbamidomethyl (C),Deamidated (N),Oxidation (M)	7	8	8	7	10	7	1.348e-05	1.008e-05	1.168e-05	1.559e-05	8.436e-06	3.784e-06	1.17467e-05	9.27e-06	1.26717	0.526155	3	3
sp|O70172|PI42A_MOUSE	Pip4k2a	Phosphatidylinositol 5-phosphate 4-kinase type-2 alpha	405	46194.5		6	3	8.4	Acetylation (Protein N-term)		1	1.99		1	0.99	0	1.555e-07	3.528e-07	0	2.176e-07	1.839e-07	1.69433e-07	1.33833e-07	1.266	0.785704	2	2
sp|Q8BPN8-2|DMXL2_MOUSE	Dmxl2	Isoform 2 of DmX-like protein 2	3022	249388	sp|Q8BPN8|DMXL2_MOUSE;tr|B0V2P5|B0V2P5_MOUSE;tr|F6RYL8|F6RYL8_MOUSE;	8	6	3.6	Carbamidomethyl (C),Oxidation (M)	1	1	2	1		2	2.712e-08	9.872e-09	2.584e-08	1.492e-08	0	3.483e-08	2.0944e-08	1.65833e-08	1.26295	0.724132	3	2
sp|P32067|LA_MOUSE	Ssb	Lupus La protein homolog	415	26295.7	tr|F6SXM5|F6SXM5_MOUSE;	9	4	13	Deamidated (N)		1	3	1	1	2	0	4.678e-07	4.255e-07	1.261e-07	9.039e-08	4.928e-07	2.97767e-07	2.3643e-07	1.25943	0.771209	2	3
sp|O88746-2|TOM1_MOUSE	Tom1	Isoform 2 of Target of Myb protein 1	168	57199.7	sp|O88746|TOM1_MOUSE;tr|Q3UDC3|Q3UDC3_MOUSE;	4	1	7.7			1	1		1	1	0	6.032e-07	2.48e-07	0	3.242e-07	3.527e-07	2.83733e-07	2.25633e-07	1.2575	0.794236	2	2
sp|P08553|NFM_MOUSE	Nefm	Neurofilament medium polypeptide	848	96002.7		305	42	48.7	Acetylation (Protein N-term),Deamidated (N),Deamidated (Q),Gln->pyro-Glu (N-term Q),Glu->pyro-Glu (N-term E),Oxidation (M)	20.99	88.98	46.99	30	70.99	19.99	1.061e-05	5.215e-05	2.01e-05	1.611e-05	3.538e-05	1.46e-05	2.762e-05	2.203e-05	1.25374	0.714604	3	3
tr|Q68FG2|Q68FG2_MOUSE	Sptbn2	Protein Sptbn2	2388	271170		92	38	17	Carbamidomethyl (C),Deamidated (N),Deamidated (Q),Oxidation (M)	2	11.99	32.51	2	15	21.51	4.525e-08	8.349e-07	2.306e-06	2.173e-07	8.961e-07	1.432e-06	1.06205e-06	8.48467e-07	1.25173	0.789921	3	3
sp|P08551|NFL_MOUSE	Nefl	Neurofilament light polypeptide	543	61561.2		216	29	42.5	Acetylation (Protein N-term),Carbamidomethyl (C),Deamidated (N),Deamidated (Q),Gln->pyro-Glu (N-term Q),Glu->pyro-Glu (N-term E),Oxidation (M)	13	57	44	16	49	28	1.332e-05	5.369e-05	3.942e-05	1.879e-05	4.451e-05	2.219e-05	3.54767e-05	2.84967e-05	1.24494	0.651235	3	3
sp|Q8R1Q8|DC1L1_MOUSE	Dync1li1	Cytoplasmic dynein 1 light intermediate chain 1	523	56669.1		4	1	2.3			1	1		1	1	0	5.499e-07	6.596e-07	0	4.666e-07	5.106e-07	4.03167e-07	3.25733e-07	1.23772	0.781794	2	2
sp|Q8K021|SCAM1_MOUSE	Scamp1	Secretory carrier-associated membrane protein 1	338	32353.2	tr|Q3TSA8|Q3TSA8_MOUSE;	6	1	4.5		1	1	1		2	1	3.14e-07	3.634e-07	5.08e-07	0	6.907e-07	2.673e-07	3.95133e-07	3.19333e-07	1.23737	0.735595	3	2
sp|P63260|ACTG_MOUSE	Actg1	Actin, cytoplasmic 2	375	41819.8		91	23	57.9	Acetylation (Protein N-term),Carbamidomethyl (C),Carbamidomethyl (C) + Ammonia-loss (N-term C),Deamidated (N),Deamidated (Q),Gln->pyro-Glu (N-term Q),Oxidation (M)	3.92	15.68	18.63	11.81	18.64	11.77	3.577e-06	1.036e-05	1.27e-05	4.823e-06	7.248e-06	9.463e-06	8.879e-06	7.178e-06	1.23697	0.606352	3	3
sp|P19536|COX5B_MOUSE	Cox5b	Cytochrome c oxidase subunit 5B, mitochondrial	128	13855.9	tr|Q9D881|Q9D881_MOUSE;	14	4	32	Carbamidomethyl (C),Carbamidomethyl (C) + Ammonia-loss (N-term C),Deamidated (N)	4		1	2		1	4.21e-06	0	2.153e-07	3.41e-06	0	1.835e-07	1.4751e-06	1.19783e-06	1.23147	0.882499	2	2
sp|Q8VD37-2|SGIP1_MOUSE	Sgip1	Isoform 2 of SH3-containing GRB2-like protein 3-interacting protein 1	608	62066.7	sp|Q8VD37-3|SGIP1_MOUSE;sp|Q8VD37-4|SGIP1_MOUSE;sp|Q8VD37-6|SGIP1_MOUSE;sp|Q8VD37-8|SGIP1_MOUSE;sp|Q8VD37|SGIP1_MOUSE;tr|F7CPX0|F7CPX0_MOUSE;	4	2	3.5	Deamidated (N)			1.99		1.99		0	0	4.335e-07	0	3.522e-07	0	1.445e-07	1.174e-07	1.23083	0.891311	1	1
sp|Q9DB20|ATPO_MOUSE	Atp5o	ATP synthase subunit O, mitochondrial	213	23384.8		19	7	34.3		3	3	4	1	4	2	3.239e-06	5.712e-06	5.602e-06	2.037e-06	5.852e-06	4.018e-06	4.851e-06	3.969e-06	1.22222	0.553471	3	3
sp|O55100-2|SNG1_MOUSE	Syngr1	Isoform 1B of Synaptogyrin-1	191	25672.3	sp|O55100|SNG1_MOUSE;	15	2	11.5	Acetylation (Protein N-term),Oxidation (M)	1	2	2	1	2	2	3.677e-06	4.219e-06	4.441e-06	3.275e-06	3.032e-06	3.799e-06	4.11233e-06	3.36867e-06	1.22076	0.08109	3	3
sp|P49615|CDK5_MOUSE	Cdk5	Cyclin-dependent kinase 5	292	33303.2		5	2	6.5			1	1		1	1	0	5.896e-07	5.182e-07	0	2.987e-07	6.088e-07	3.69267e-07	3.025e-07	1.22072	0.806929	2	2
sp|P63085|MK01_MOUSE	Mapk1	Mitogen-activated protein kinase 1	358	41303.2		5	3	7.8	Acetylation (Protein N-term)			2		1	1	0	0	8.267e-07	0	3.74e-07	3.035e-07	2.75567e-07	2.25833e-07	1.22022	0.875759	1	2
sp|Q920N7|SYT12_MOUSE	Syt12	Synaptotagmin-12	421	46723		18	9	21.9	Deamidated (N)	7	1	2	5		1	6.361e-06	4.61e-08	3.348e-07	4.918e-06	0	6.308e-07	2.2473e-06	1.8496e-06	1.21502	0.884684	3	2
tr|E9PW06|E9PW06_MOUSE	Nfasc	Neurofascin	1174	130361	tr|E9Q171|E9Q171_MOUSE;	24	9	8.6	Carbamidomethyl (C),Deamidated (N),Deamidated (Q)	2	3	6	3	4	3	4.963e-07	7.984e-07	5.902e-07	7.027e-07	4.657e-07	3.835e-07	6.283e-07	5.173e-07	1.21458	0.444088	3	3
sp|Q91YR1|TWF1_MOUSE	Twf1	Twinfilin-1	350	40108.5		2	1	2.6				1		1		0	0	9.82e-08	0	8.093e-08	0	3.27333e-08	2.69767e-08	1.21339	0.898602	1	1
sp|P63141|KCNA2_MOUSE	Kcna2	Potassium voltage-gated channel subfamily A member 2	499	56736.5		4	2	4.6		1			1			8.031e-08	0	0	6.653e-08	0	0	2.677e-08	2.21767e-08	1.20712	0.901258	1	1
sp|Q6PIE5|AT1A2_MOUSE	Atp1a2	Sodium/potassium-transporting ATPase subunit alpha-2	1020	112326		142	44	41.9	Carbamidomethyl (C),Carbamidomethyl (C) + Ammonia-loss (N-term C),Deamidated (N),Deamidated (Q),Gln->pyro-Glu (N-term Q),Gln->pyro-Glu (N-term Q) + Deamidated (Q),Oxidation (M)	17.84	21.8	23.79	21.83	19.82	18.83	8.229e-06	7.804e-06	1.191e-05	1.07e-05	7.249e-06	5.229e-06	9.31433e-06	7.726e-06	1.20558	0.484042	3	3
sp|Q8BLK3|LSAMP_MOUSE	Lsamp	Limbic system-associated membrane protein	341	37341.2	tr|Q3TYE5|Q3TYE5_MOUSE;	12	5	14.8	Deamidated (N)	1	1	2	2	2	1	2.268e-06	3.108e-07	4.317e-07	1.458e-06	8.757e-07	1.688e-07	1.0035e-06	8.34167e-07	1.203	0.829044	3	3
sp|O09117-2|SYPL1_MOUSE	Sypl1	Isoform 2 of Synaptophysin-like protein 1	243	8908.59	sp|O09117|SYPL1_MOUSE;tr|D6RFU9|D6RFU9_MOUSE;	7	1	11.4	Carbamidomethyl (C)	2	1	1	1	1	1	2.357e-06	6.483e-07	5.607e-07	1.788e-06	8.475e-07	3.384e-07	1.18867e-06	9.913e-07	1.1991	0.798276	3	3
sp|Q9QZB9|DCTN5_MOUSE	Dctn5	Dynactin subunit 5	182	20145.3		10	2	9.3	Acetylation (Protein N-term),Oxidation (M)		2	2		1	1	0	4.967e-07	1.244e-07	0	2.31e-07	2.884e-07	2.07033e-07	1.73133e-07	1.1958	0.854451	2	2
sp|Q9QYB5-2|ADDG_MOUSE	Add3	Isoform 1 of Gamma-adducin	674	78853.8	sp|Q9QYB5|ADDG_MOUSE;	21	6	8	Deamidated (N)		2	8		4	4	0	6.981e-07	2.518e-06	0	1.52e-06	1.171e-06	1.07203e-06	8.97e-07	1.19513	0.852061	2	2
sp|Q8BFR5-2|EFTU_MOUSE	Tufm	Isoform 2 of Elongation factor Tu, mitochondrial	435	49579	sp|Q8BFR5|EFTU_MOUSE;tr|D3YVN7|D3YVN7_MOUSE;	10	4	7.8		1	2	3		2	2	5.508e-07	2.05e-06	1.286e-06	0	1.306e-06	1.953e-06	1.2956e-06	1.08633e-06	1.19264	0.785535	3	2
sp|O08599|STXB1_MOUSE	Stxbp1	Syntaxin-binding protein 1	594	67615.9		87	21	33.3	Carbamidomethyl (C),Deamidated (N),Deamidated (Q),Oxidation (M)	27.98	5.98	10.98	14.98	10.98	9.98	1.525e-05	4.699e-06	6.993e-06	9.912e-06	8.025e-06	4.691e-06	8.98067e-06	7.54267e-06	1.19065	0.706066	3	3
sp|Q9JKV5|SCAM4_MOUSE	Scamp4	Secretory carrier-associated membrane protein 4	230	25361.8		4	1	4.8			1	1		1	1	0	7.741e-07	1.04e-06	0	7.398e-07	7.934e-07	6.047e-07	5.11067e-07	1.18321	0.827902	2	2
sp|O88487|DC1I2_MOUSE	Dync1i2	Cytoplasmic dynein 1 intermediate chain 2	612	70676.8	tr|A2BFF5|A2BFF5_MOUSE;tr|A2BFF8|A2BFF8_MOUSE;tr|A2BFF9|A2BFF9_MOUSE;tr|Q3TPJ8|Q3TPJ8_MOUSE;	10	3	7.2	Deamidated (Q)		2	3		2	1	0	2.127e-07	3.633e-07	0	3.713e-07	1.2e-07	1.92e-07	1.63767e-07	1.1724	0.861593	2	2
sp|O08788-2|DCTN1_MOUSE	Dctn1	Isoform 2 of Dynactin subunit 1	1243	136980	sp|O08788|DCTN1_MOUSE;tr|D3YX34|D3YX34_MOUSE;tr|E9Q3M3|E9Q3M3_MOUSE;tr|E9Q586|E9Q586_MOUSE;	44	15	13.8	Carbamidomethyl (C),Deamidated (Q)	3	11	12	2	7	8	2.62e-07	1.695e-06	1.427e-06	4.415e-07	9.974e-07	1.456e-06	1.128e-06	9.64967e-07	1.16895	0.773188	3	3
sp|Q6PIC6|AT1A3_MOUSE	Atp1a3	Sodium/potassium-transporting ATPase subunit alpha-3	1013	111800		160	44	42	Carbamidomethyl (C),Carbamidomethyl (C) + Ammonia-loss (N-term C),Deamidated (N),Deamidated (Q),Gln->pyro-Glu (N-term Q),Gln->pyro-Glu (N-term Q) + Deamidated (Q),Oxidation (M)	30.98	19.99	30.49	18.98	26.49	22.49	1.378e-05	1.051e-05	1.734e-05	1.252e-05	1.226e-05	1.086e-05	1.38767e-05	1.188e-05	1.16807	0.382802	3	3
sp|Q99KX1|MLF2_MOUSE	Mlf2	Myeloid leukemia factor 2	247	28073.2		3	1	3.6			1				1	0	5.352e-07	0	0	0	4.582e-07	1.784e-07	1.52733e-07	1.16805	0.918236	1	1
sp|P54775|PRS6B_MOUSE	Psmc4	26S protease regulatory subunit 6B	418	47450.6		3	2	4.1	Acetylation (Protein N-term),Oxidation (M)			1		1		0	0	1.638e-07	0	1.404e-07	0	5.46e-08	4.68e-08	1.16667	0.91885	1	1
sp|P60879|SNP25_MOUSE	Snap25	Synaptosomal-associated protein 25	206	23336.2		76	15	72.8	Acetylation (Protein N-term),Carbamidomethyl (C),Deamidated (N),Deamidated (Q),Oxidation (M)	20	11	9	15	11	6	4.669e-05	1.289e-05	1.112e-05	4.528e-05	8.121e-06	7.307e-06	2.35667e-05	2.0236e-05	1.16459	0.854664	3	3
sp|P17710-3|HXK1_MOUSE	Hk1	Isoform HK1 of Hexokinase-1	918	101970	sp|P17710-4|HXK1_MOUSE;sp|P17710|HXK1_MOUSE;tr|G3UVV4|G3UVV4_MOUSE;	179	40	39.7	Carbamidomethyl (C),Carbamidomethyl (C) + Ammonia-loss (N-term C),Deamidated (N),Deamidated (Q),Gln->pyro-Glu (N-term Q),Oxidation (M)	45.88	16.93	22.92	20.95	27.95	26.9	3.275e-05	5.311e-06	7.755e-06	2.048e-05	9.713e-06	9.162e-06	1.5272e-05	1.31183e-05	1.16417	0.831945	3	3
sp|P28652|KCC2B_MOUSE	Camk2b	Calcium/calmodulin-dependent protein kinase type II subunit beta	542	54141.5	tr|Q5SVI0|Q5SVI0_MOUSE;tr|Q5SVI2|Q5SVI2_MOUSE;tr|Q5SVI3|Q5SVI3_MOUSE;tr|Q5SVI9|Q5SVI9_MOUSE;	36	16	32.8	Acetylation (Protein N-term),Carbamidomethyl (C),Gln->pyro-Glu (N-term Q)	6	4	5	5	5	4	2.251e-06	1.456e-06	7.586e-07	2.509e-06	9.274e-07	4.099e-07	1.48853e-06	1.2821e-06	1.16101	0.800508	3	3
sp|P63017|HSP7C_MOUSE	Hspa8	Heat shock cognate 71 kDa protein	646	70935.3		223	36	52.9	Carbamidomethyl (C),Carbamidomethyl (C) + Ammonia-loss (N-term C),Deamidated (N),Deamidated (Q),Oxidation (M)	32.8	30.88	46.79	24.86	39.84	32.88	2.486e-05	2.345e-05	2.81e-05	2.675e-05	1.841e-05	2.067e-05	2.547e-05	2.19433e-05	1.16072	0.282944	3	3
tr|Q91VA7|Q91VA7_MOUSE	Idh3b	Isocitrate dehydrogenase 3 (NAD+) beta	384	42221.7		12	4	9.6	Carbamidomethyl (C)		3	3		3	3	0	1.673e-06	1.99e-06	0	1.767e-06	1.391e-06	1.221e-06	1.05267e-06	1.15991	0.847093	2	2
sp|Q9QZB7|ARP10_MOUSE	Actr10	Actin-related protein 10	417	46250.3		23	6	13.9	Carbamidomethyl (C)		5	5		5	5	0	2.134e-06	2.261e-06	0	2.104e-06	1.687e-06	1.465e-06	1.26367e-06	1.15932	0.846566	2	2
sp|Q922Y1|UBXN1_MOUSE	Ubxn1	UBX domain-containing protein 1	297	33588.1		4	2	5.7				1			1	0	0	3.902e-07	0	0	3.366e-07	1.30067e-07	1.122e-07	1.15924	0.922166	1	1
sp|Q9JKC6|CEND_MOUSE	Cend1	Cell cycle exit and neuronal differentiation protein 1	149	14995.9		16	3	23.5		1	2	2	3	2	2	1.496e-07	1.678e-06	1.069e-06	5.86e-07	1.323e-06	5.934e-07	9.65533e-07	8.34133e-07	1.15753	0.808311	3	3
sp|Q62376-2|RU17_MOUSE	Snrnp70	Isoform 2 of U1 small nuclear ribonucleoprotein 70 kDa	166	52033	sp|Q62376|RU17_MOUSE;	4	2	10.8			1	1		1	1	0	3.506e-07	3.212e-07	0	2.887e-07	2.928e-07	2.23933e-07	1.93833e-07	1.15529	0.849101	2	2
sp|Q8R0A7|K0513_MOUSE	Kiaa0513	Uncharacterized protein KIAA0513	407	45243.7	tr|Q3TA40|Q3TA40_MOUSE;	7	2	6.3			1	0.99			1.99	0	1.309e-07	9.096e-08	0	0	1.922e-07	7.39533e-08	6.40667e-08	1.15432	0.901313	2	1
sp|P62874|GBB1_MOUSE	Gnb1	Guanine nucleotide-binding protein G(I)/G(S)/G(T) subunit beta-1	340	30215.6	tr|H3BKR2|H3BKR2_MOUSE;	18	6	24.5	Acetylation (Protein N-term),Carbamidomethyl (C),Deamidated (Q)	2	1.5	2		3	1.5	1.715e-06	2.084e-06	2.752e-06	0	2.937e-06	2.741e-06	2.18367e-06	1.89267e-06	1.15375	0.784562	3	2
sp|Q9EPJ9-2|ARFG1_MOUSE	Arfgap1	Isoform 2 of ADP-ribosylation factor GTPase-activating protein 1	392	46583.1	sp|Q9EPJ9|ARFG1_MOUSE;tr|Q3TGS9|Q3TGS9_MOUSE;tr|V9GWV1|V9GWV1_MOUSE;tr|V9GXM1|V9GXM1_MOUSE;	5	3	10.5	Carbamidomethyl (C)			2		1	1	0	0	3.968e-07	0	1.919e-07	1.529e-07	1.32267e-07	1.14933e-07	1.15081	0.910396	1	2
sp|Q9QYJ0|DNJA2_MOUSE	Dnaja2	DnaJ homolog subfamily A member 2	412	45788.6		12	3	7.5	Carbamidomethyl (C),Deamidated (N)		2	3		3	3	0	1.921e-06	9.96e-07	0	1.368e-06	1.174e-06	9.72333e-07	8.47333e-07	1.14752	0.866993	2	2
sp|Q9Z0U1|ZO2_MOUSE	Tjp2	Tight junction protein ZO-2	1167	131398		11	5	4.8	Oxidation (M)		1	4		2	3	0	3.886e-08	1.693e-07	0	7.94e-08	1.032e-07	6.93867e-08	6.08667e-08	1.13998	0.89387	2	2
sp|Q8BRT1|CLAP2_MOUSE	Clasp2	CLIP-associating protein 2	1286	141010	tr|E9Q8N5|E9Q8N5_MOUSE;tr|F7DCH5|F7DCH5_MOUSE;tr|Q08EB6|Q08EB6_MOUSE;	53	23	20.9	Carbamidomethyl (C),Deamidated (Q),Gln->pyro-Glu (N-term Q)	2	17.98	10.99	3.98	6.99	5.99	2.171e-07	1.853e-06	7.005e-07	1.541e-06	4.54e-07	4.439e-07	9.23533e-07	8.12967e-07	1.136	0.864234	3	3
sp|Q62261|SPTB2_MOUSE	Sptbn1	Spectrin beta chain, non-erythrocytic 1	2363	274467		420	83	36.1	Carbamidomethyl (C),Carbamidomethyl (C) + Ammonia-loss (N-term C),Deamidated (N),Deamidated (Q),Gln->pyro-Glu (N-term Q),Oxidation (M)	49.99	69	87.99	48.99	70.99	55.99	7.049e-06	1.047e-05	1.522e-05	1.107e-05	1.034e-05	7.438e-06	1.0913e-05	9.616e-06	1.13488	0.646037	3	3
sp|D3YVF0|AKAP5_MOUSE	Akap5	A-kinase anchor protein 5	745	80281	tr|H3BIV5|H3BIV5_MOUSE;	13	3	13.2			3	4		2	3	0	3.577e-07	7.864e-07	0	3.259e-07	6.823e-07	3.81367e-07	3.36067e-07	1.13479	0.887591	2	2
sp|Q9JMG7-2|HDGR3_MOUSE	Hdgfrp3	Isoform 2 of Hepatoma-derived growth factor-related protein 3	205	22453	sp|Q9JMG7|HDGR3_MOUSE;	5	1	4			1	2		1	1	0	3.797e-07	7.824e-07	0	4.335e-07	5.909e-07	3.87367e-07	3.41467e-07	1.13442	0.880596	2	2
sp|Q91XV3|BASP1_MOUSE	Basp1	Brain acid soluble protein 1	226	22109.6		25	5	38.1		1	3	5	1	7	4	5.736e-07	2.077e-06	1.699e-06	4.326e-07	2.256e-06	1.147e-06	1.44987e-06	1.27853e-06	1.13401	0.817822	3	3
sp|Q5EBJ4|ERMIN_MOUSE	Ermn	Ermin	281	32164.4		4	2	8.5			1	2		1		0	7.476e-07	3.503e-07	0	9.685e-07	0	3.65967e-07	3.22833e-07	1.13361	0.916924	2	1
sp|Q8BP67|RL24_MOUSE	Rpl24	60S ribosomal protein L24	157	17785.9		9	2	13.4			1	3		1	2	0	8.122e-07	3.259e-06	0	8.455e-07	2.748e-06	1.35707e-06	1.19783e-06	1.13293	0.906465	2	2
sp|P80316|TCPE_MOUSE	Cct5	T-complex protein 1 subunit epsilon	541	21530.1	tr|E0CZA1|E0CZA1_MOUSE;	6	3	18.1				1		1	2	0	0	2.483e-07	0	6.174e-08	1.575e-07	8.27667e-08	7.308e-08	1.13255	0.923372	1	2
sp|P51863|VA0D1_MOUSE	Atp6v0d1	V-type proton ATPase subunit d 1	351	40329.2		64	16	39.3	Carbamidomethyl (C),Deamidated (N)	18	8	7	10	8	7	3.974e-05	7.737e-06	6.485e-06	3.649e-05	6.09e-06	5.092e-06	1.79873e-05	1.58907e-05	1.13194	0.895497	3	3
sp|P62754|RS6_MOUSE	Rps6	40S ribosomal protein S6	249	28699		5	2	8	Carbamidomethyl (C)		1	1		1	2	0	1.448e-06	1.412e-06	0	7.76e-07	1.751e-06	9.53333e-07	8.42333e-07	1.13178	0.880957	2	2
sp|Q9QX47-2|SON_MOUSE	Son	Isoform 2 of Protein SON	2126	254295	sp|Q9QX47-3|SON_MOUSE;sp|Q9QX47-4|SON_MOUSE;sp|Q9QX47|SON_MOUSE;tr|H9KV00|H9KV00_MOUSE;tr|H9KV01|H9KV01_MOUSE;tr|H9KV15|H9KV15_MOUSE;	10	4	2	Acetylation (Protein N-term)		2	1		1	3	0	1.974e-07	1.273e-08	0	2.745e-08	1.584e-07	7.00433e-08	6.195e-08	1.13064	0.924619	2	2
tr|E9Q1G8|E9Q1G8_MOUSE	Septin-7	Septin-7	437	50689		8	12	24.9	Carbamidomethyl (C),Deamidated (N),Deamidated (Q)		1	2		1	2	0	4.925e-08	5.96e-07	0	2.63e-07	3.112e-07	2.15083e-07	1.914e-07	1.12374	0.917238	2	2
sp|Q60605-2|MYL6_MOUSE	Myl6	Isoform Smooth muscle of Myosin light polypeptide 6	151	16937.1	sp|Q60605|MYL6_MOUSE;	17	4	29.1	Acetylation (Protein N-term),Carbamidomethyl (C)	1	3	4	1	3	4	2.17e-06	2.401e-06	5.353e-06	1.45e-06	2.842e-06	4.543e-06	3.308e-06	2.945e-06	1.12326	0.802744	3	3
sp|P16330|CN37_MOUSE	Cnp	2',3'-cyclic-nucleotide 3'-phosphodiesterase	420	47165.6		146	24	38.3	Acetylation (Protein N-term),Carbamidomethyl (C),Deamidated (N),Deamidated (Q),Oxidation (M)	23	19	31	14	29	29	2.691e-05	2.947e-05	4.954e-05	3.24e-05	3.757e-05	2.439e-05	3.53067e-05	3.14533e-05	1.12251	0.659759	3	3
sp|Q9D6J5|NDUB8_MOUSE	Ndufb8	NADH dehydrogenase [ubiquinone] 1 beta subcomplex subunit 8, mitochondrial	186	21879.5		21	3	19.4	Gln->pyro-Glu (N-term Q),Oxidation (M)	1	2	5	3	3	3	8.221e-06	2.814e-06	5.178e-06	7.199e-06	1.958e-06	5.296e-06	5.40433e-06	4.81767e-06	1.12177	0.802019	3	3
sp|P46460|NSF_MOUSE	Nsf	Vesicle-fusing ATPase	744	82687		99	22	30.6	Carbamidomethyl (C),Deamidated (N),Gln->pyro-Glu (N-term Q)	7	20	19	7	17	20	1.314e-06	6.306e-06	5.059e-06	2.873e-06	3.92e-06	4.514e-06	4.22633e-06	3.769e-06	1.12134	0.785943	3	3
sp|Q91WS0|CISD1_MOUSE	Cisd1	CDGSH iron-sulfur domain-containing protein 1	108	12107.2		10	3	34.3		3	1	1	3	1	1	9.857e-06	1.767e-06	2.013e-06	8.916e-06	1.804e-06	1.444e-06	4.54567e-06	4.05467e-06	1.1211	0.898167	3	3
sp|Q8BFY6|PEF1_MOUSE	Pef1	Peflin	275	29245		8	3	12	Carbamidomethyl (C)		1	3	1		3	0	4.547e-07	7.542e-07	1.976e-07	0	8.858e-07	4.02967e-07	3.61133e-07	1.11584	0.909756	2	2
sp|O54829|RGS7_MOUSE	Rgs7	Regulator of G-protein signaling 7	469	54829.7		5	4	8.3	Deamidated (Q),Oxidation (M)	1		1		1	1	2.004e-07	0	2.254e-07	0	1.25e-07	2.567e-07	1.41933e-07	1.27233e-07	1.11554	0.893272	2	2
sp|Q9ES97-2|RTN3_MOUSE	Rtn3	Isoform 2 of Reticulon-3	945	103976	sp|Q9ES97|RTN3_MOUSE;	14	7	7.3	Carbamidomethyl (C)		2	6		3	3	0	2.217e-07	5.215e-07	0	2.597e-07	4.068e-07	2.47733e-07	2.22167e-07	1.11508	0.900647	2	2
sp|Q99KJ8|DCTN2_MOUSE	Dctn2	Dynactin subunit 2	402	44161.8		58	15	43	Deamidated (Q),Gln->pyro-Glu (N-term Q)		13	15		13	12	0	1.462e-05	1.689e-05	0	1.679e-05	1.151e-05	1.05033e-05	9.43333e-06	1.11343	0.889827	2	2
sp|Q3TDK6-2|ROGDI_MOUSE	Rogdi	Isoform 2 of Protein rogdi homolog	309	32115.7	sp|Q3TDK6-3|ROGDI_MOUSE;sp|Q3TDK6|ROGDI_MOUSE;	7	3	12.7	Acetylation (Protein N-term)		2	2		2	1	0	8.283e-07	1.223e-06	0	9.326e-07	9.131e-07	6.83767e-07	6.15233e-07	1.11139	0.891995	2	2
sp|Q8R0S2-2|IQEC1_MOUSE	Iqsec1	Isoform 2 of IQ motif and SEC7 domain-containing protein 1	962	122760	sp|Q8R0S2|IQEC1_MOUSE;tr|E9PUA3|E9PUA3_MOUSE;	18	7	6.7	Carbamidomethyl (C),Deamidated (Q),Gln->pyro-Glu (N-term Q)		2.58	4.58		1.58	2.58	0	2.05e-07	2.515e-07	0	1.991e-07	2.117e-07	1.52167e-07	1.36933e-07	1.11125	0.889892	2	2
sp|O88398|AVIL_MOUSE	Avil	Advillin	819	92118.3		46	14	18.6	Acetylation (Protein N-term),Carbamidomethyl (C),Deamidated (Q)		9	12	1	14	5	0	2.371e-06	2.901e-06	1.297e-07	3.269e-06	1.347e-06	1.75733e-06	1.5819e-06	1.1109	0.897362	2	3
sp|Q8BMS1|ECHA_MOUSE	Hadha	Trifunctional enzyme subunit alpha, mitochondrial	763	82743.5		30	11	13.1	Carbamidomethyl (C),Carbamidomethyl (C) + Ammonia-loss (N-term C),Deamidated (N),Deamidated (Q),Oxidation (M)		7	6	1	7	7	0	1.437e-06	1.374e-06	8.742e-08	1.215e-06	1.236e-06	9.37e-07	8.4614e-07	1.10738	0.887547	2	3
sp|P03911|NU4M_MOUSE	Mtnd4	NADH-ubiquinone oxidoreductase chain 4	459	51918.6	tr|Q7JCY6|Q7JCY6_MOUSE;	2	1	2.2		1			1			2.96e-07	0	0	2.677e-07	0	0	9.86667e-08	8.92333e-08	1.10572	0.946873	1	1
sp|P02469|LAMB1_MOUSE	Lamb1	Laminin subunit beta-1	1786	202634	tr|E9QN70|E9QN70_MOUSE;	12	12	7.5	Carbamidomethyl (C),Carbamidomethyl (C) + Ammonia-loss (N-term C),Deamidated (N),Deamidated (Q)	3			4	2		3.502e-07	0	0	1.962e-07	1.213e-07	0	1.16733e-07	1.05833e-07	1.10299	0.937197	1	2
sp|P47964|RL36_MOUSE	Rpl36	60S ribosomal protein L36	105	12263.9	tr|Q6ZWZ4|Q6ZWZ4_MOUSE;	5	2	18.1	Carbamidomethyl (C)		1	2			2	0	2.582e-06	3.8e-06	0	0	5.79e-06	2.12733e-06	1.93e-06	1.10225	0.933787	2	1
sp|Q9JLC8-2|SACS_MOUSE	Sacs	Isoform 2 of Sacsin	3830	521171	sp|Q9JLC8-3|SACS_MOUSE;sp|Q9JLC8|SACS_MOUSE;tr|E9QNY8|E9QNY8_MOUSE;	41	1	0.2	Deamidated (N)	6	3	2	5	3	2	3.009e-05	7.747e-06	7.007e-06	2.467e-05	9.803e-06	6.384e-06	1.4948e-05	1.3619e-05	1.09758	0.894704	3	3
sp|Q03265|ATPA_MOUSE	Atp5a1	ATP synthase subunit alpha, mitochondrial	553	59805.6		129	24	43.8	Deamidated (N),Oxidation (M)	18.98	22.98	22.99	16.99	18.99	19.99	2.414e-05	2.435e-05	2.916e-05	1.978e-05	2.77e-05	2.339e-05	2.58833e-05	2.36233e-05	1.09567	0.467173	3	3
sp|Q9CY57-2|CHTOP_MOUSE	Chtop	Isoform 2 of Chromatin target of PRMT1 protein	225	22128.9	sp|Q9CY57-3|CHTOP_MOUSE;sp|Q9CY57-4|CHTOP_MOUSE;sp|Q9CY57-5|CHTOP_MOUSE;sp|Q9CY57|CHTOP_MOUSE;tr|D3YZA1|D3YZA1_MOUSE;tr|D3Z7T7|D3Z7T7_MOUSE;tr|E9PW20|E9PW20_MOUSE;	6	1	7.3			1	2		1	2	0	1.008e-07	2.694e-07	0	7.209e-08	2.661e-07	1.234e-07	1.1273e-07	1.09465	0.928529	2	2
sp|P15532|NDKA_MOUSE	Nme1	Nucleoside diphosphate kinase A	152	17214.9		10	4	29.6	Carbamidomethyl (C),Oxidation (M)	3.96			0.99	1		5.278e-06	0	0	4.48e-06	3.433e-07	0	1.75933e-06	1.60777e-06	1.09427	0.95004	1	2
sp|Q9DCP2|S38A3_MOUSE	Slc38a3	Sodium-coupled neutral amino acid transporter 3	505	55645.1		5	1	1.6		1	1	1	1		1	2.313e-07	5.465e-07	4.906e-07	8.011e-07	0	3.594e-07	4.228e-07	3.86833e-07	1.09298	0.893068	3	2
sp|O55131|SEPT7_MOUSE	Septin-7	Septin-7	436	50589.9		5	12	24.8	Carbamidomethyl (C),Deamidated (N),Oxidation (M)			2		2		0	0	1.765e-07	0	1.616e-07	0	5.88333e-08	5.38667e-08	1.0922	0.95334	1	1
sp|Q8BVE3|VATH_MOUSE	Atp6v1h	V-type proton ATPase subunit H	483	55891.2		40	9	20.3	Carbamidomethyl (C),Deamidated (Q),Gln->pyro-Glu (N-term Q),Oxidation (M)	9	5	7	5	7	6	5.835e-06	3.581e-06	2.89e-06	6.252e-06	3.009e-06	2.048e-06	4.102e-06	3.76967e-06	1.08816	0.840896	3	3
sp|Q8BXK8|AGAP1_MOUSE	Agap1	Arf-GAP with GTPase, ANK repeat and PH domain-containing protein 1	857	89110	tr|E9Q3K3|E9Q3K3_MOUSE;	13	6	8.8	Carbamidomethyl (C),Deamidated (N)		3.5	2		1	4	0	4.764e-07	3.745e-07	0	1.24e-07	6.581e-07	2.83633e-07	2.607e-07	1.08797	0.930901	2	2
sp|Q80YT7|MYOME_MOUSE	Pde4dip	Myomegalin	2224	277769	tr|E9Q1A0|E9Q1A0_MOUSE;tr|G3X9L9|G3X9L9_MOUSE;	5	1	0.4			1	2		1	1	0	1.488e-07	4.327e-07	0	1.762e-07	3.627e-07	1.93833e-07	1.79633e-07	1.07905	0.935376	2	2
sp|Q62093|SRSF2_MOUSE	Srsf2	Serine/arginine-rich splicing factor 2	221	25497.2		12	3	14.9		1	2	2		3	4	2.147e-06	2.073e-06	1.886e-06	0	2.357e-06	3.307e-06	2.03533e-06	1.888e-06	1.07804	0.88846	3	2
sp|O35226-2|PSMD4_MOUSE	Psmd4	Isoform Rpn10B of 26S proteasome non-ATPase regulatory subunit 4	379	40732.2	sp|O35226|PSMD4_MOUSE;	7	3	9.3	Carbamidomethyl (C),Oxidation (M)			3.96		0.99	0.99	0	0	3.562e-06	0	1.471e-06	1.838e-06	1.18733e-06	1.103e-06	1.07646	0.951885	1	2
sp|P47757-2|CAPZB_MOUSE	Capzb	Isoform 2 of F-actin-capping protein subunit beta	272	30645.4		16	5	19.1	Acetylation (Protein N-term),Carbamidomethyl (C)		2.96	3.95		4.93	2.96	0	1.355e-06	2.559e-06	0	2.21e-06	1.427e-06	1.30467e-06	1.21233e-06	1.07616	0.92963	2	2
sp|Q8VEM8|MPCP_MOUSE	Slc25a3	Phosphate carrier protein, mitochondrial	357	39764.6	tr|G5E902|G5E902_MOUSE;	46	7	16	Deamidated (N),Oxidation (M)	3	7	11	2	8	8	2.233e-06	2.982e-06	5.885e-06	1.902e-06	3.303e-06	5.11e-06	3.7e-06	3.43833e-06	1.0761	0.865565	3	3
sp|Q8BGT8|PHIPL_MOUSE	Phyhipl	Phytanoyl-CoA hydroxylase-interacting protein-like	375	37504.6	tr|F7D3N3|F7D3N3_MOUSE;	11	5	14.2	Carbamidomethyl (C)		0.99	3.96		1.98	2.97	0	4.85e-07	3.344e-06	0	9.309e-07	2.634e-06	1.27633e-06	1.1883e-06	1.07408	0.949157	2	2
sp|Q9R1V6-10|ADA22_MOUSE	Adam22	Isoform 8 of Disintegrin and metalloproteinase domain-containing protein 22	907	99638.8	sp|Q9R1V6-11|ADA22_MOUSE;sp|Q9R1V6-12|ADA22_MOUSE;sp|Q9R1V6-13|ADA22_MOUSE;sp|Q9R1V6-14|ADA22_MOUSE;sp|Q9R1V6-15|ADA22_MOUSE;sp|Q9R1V6-16|ADA22_MOUSE;sp|Q9R1V6-17|ADA22_MOUSE;sp|Q9R1V6-18|ADA22_MOUSE;sp|Q9R1V6-19|ADA22_MOUSE;sp|Q9R1V6-1|ADA22_MOUSE;sp|Q9R1V6-20|ADA22_MOUSE;sp|Q9R1V6-21|ADA22_MOUSE;sp|Q9R1V6-2|ADA22_MOUSE;sp|Q9R1V6-4|ADA22_MOUSE;sp|Q9R1V6-5|ADA22_MOUSE;sp|Q9R1V6-6|ADA22_MOUSE;sp|Q…	3	2	2.5	Carbamidomethyl (C)			2		1		0	0	2.031e-07	0	1.895e-07	0	6.77e-08	6.31667e-08	1.07177	0.963298	1	1
sp|P35980|RL18_MOUSE	Rpl18	60S ribosomal protein L18	188	15253.5	tr|G3UZK4|G3UZK4_MOUSE;	10	3	25.7			4	2		1	1	0	4.942e-06	1.226e-06	0	1.562e-07	5.603e-06	2.056e-06	1.91973e-06	1.07098	0.956847	2	2
sp|Q61646|HPT_MOUSE	Hp	Haptoglobin	347	38781.5		2	2	5.5		1			1			5.628e-07	0	0	5.259e-07	0	0	1.876e-07	1.753e-07	1.07017	0.964088	1	1
sp|Q8K0T0|RTN1_MOUSE	Rtn1	Reticulon-1	780	83646.7		21	9	12.2		1	4	5		6	4	3.946e-08	2.522e-06	2.284e-06	0	2.105e-06	2.442e-06	1.61515e-06	1.51567e-06	1.06564	0.932261	3	2
sp|Q8CHC4|SYNJ1_MOUSE	Synj1	Synaptojanin-1	1574	146647	tr|D3Z656|D3Z656_MOUSE;tr|E9Q7S0|E9Q7S0_MOUSE;tr|F7BQW7|F7BQW7_MOUSE;	36	15	13.1	Carbamidomethyl (C),Deamidated (N),Gln->pyro-Glu (N-term Q)	3	3	11	2	6	7	2.622e-07	2.95e-07	7.75e-07	1.848e-07	5.509e-07	5.146e-07	4.44067e-07	4.16767e-07	1.0655	0.8993	3	3
sp|Q91W50|CSDE1_MOUSE	Csde1	Cold shock domain-containing protein E1	798	88860.9		3	2	2.9			1	1			1	0	1.205e-07	8.675e-08	0	0	1.951e-07	6.90833e-08	6.50333e-08	1.06228	0.959132	2	1
sp|P08226|APOE_MOUSE	Apoe	Apolipoprotein E	311	35898.4		13	5	17.4			3	4		2	4	0	2.888e-06	2.87e-06	0	1.761e-06	3.674e-06	1.91933e-06	1.81167e-06	1.05943	0.94362	2	2
sp|Q6PH08|ERC2_MOUSE	Erc2	ERC protein 2	957	110733		3	4	4.4	Carbamidomethyl (C)	0.99		1			1	3.026e-08	0	6.383e-08	0	0	8.89e-08	3.13633e-08	2.96333e-08	1.05838	0.962841	2	1
sp|Q9D8B3|CHM4B_MOUSE	Chmp4b	Charged multivesicular body protein 4b	224	24956.6		2	3	12.9				1			1	0	0	3.506e-07	0	0	3.314e-07	1.16867e-07	1.10467e-07	1.05794	0.970161	1	1
sp|P97441|ZNT3_MOUSE	Slc30a3	Zinc transporter 3	388	41851.2		4	2	5.7	Acetylation (Protein N-term)	0.99		0.99	0.99			5.699e-07	0	2.094e-07	7.386e-07	0	0	2.59767e-07	2.462e-07	1.0551	0.965776	2	1
sp|P50516|VATA_MOUSE	Atp6v1a	V-type proton ATPase catalytic subunit A	617	68390.6		110	23	40.2	Acetylation (Protein N-term),Carbamidomethyl (C),Deamidated (N),Gln->pyro-Glu (N-term Q),Oxidation (M)	32.88	12.95	11.94	18.93	12.94	13.94	3.129e-05	1.463e-05	5.209e-06	2.253e-05	1.117e-05	1.496e-05	1.7043e-05	1.622e-05	1.05074	0.925999	3	3
sp|P68404-2|KPCB_MOUSE	Prkcb	Isoform Beta-II of Protein kinase C beta type	673	76809.1	sp|P68404|KPCB_MOUSE;	20	10	14.9	Carbamidomethyl (C),Carbamidomethyl (C) + Ammonia-loss (N-term C)	1	1.5	5.5	2	2.5	2.5	1.261e-07	3.514e-07	1.079e-06	3.405e-07	6.03e-07	5.386e-07	5.18833e-07	4.94033e-07	1.0502	0.937713	3	3
sp|P25444|RS2_MOUSE	Rps2	40S ribosomal protein S2	293	24254	tr|D3YVC1|D3YVC1_MOUSE;tr|D3YWJ3|D3YWJ3_MOUSE;tr|E9Q1N8|E9Q1N8_MOUSE;tr|F6YTZ4|F6YTZ4_MOUSE;tr|J3QM94|J3QM94_MOUSE;tr|L7N240|L7N240_MOUSE;	13	4	15.2	Carbamidomethyl (C)		1.98	3.97		1.98	4.96	0	3.384e-06	3.637e-06	0	1.244e-06	5.454e-06	2.34033e-06	2.23267e-06	1.04822	0.960133	2	2
sp|Q8K370|ACD10_MOUSE	Acad10	Acyl-CoA dehydrogenase family member 10	1069	61440.7	tr|D3Z2B3|D3Z2B3_MOUSE;tr|D3Z7X0|D3Z7X0_MOUSE;	4	1	4			1	1		1	1	0	4.896e-08	8.91e-08	0	2.315e-08	1.086e-07	4.602e-08	4.39167e-08	1.04789	0.962357	2	2
sp|Q7TQD2|TPPP_MOUSE	Tppp	Tubulin polymerization-promoting protein	218	23596.2		9	3	14.2			2	2	1	2	2	0	1.009e-06	1.129e-06	3.822e-07	9.823e-07	6.802e-07	7.12667e-07	6.81567e-07	1.04563	0.941428	2	3
sp|Q9DC40|TELO2_MOUSE	Telo2	Telomere length regulation protein TEL2 homolog	840	93397.7		81	1	1.1	Oxidation (M)		1	6	1	4	4	0	6.264e-06	1.124e-05	1.566e-07	8.007e-06	8.613e-06	5.83467e-06	5.5922e-06	1.04336	0.957156	2	3
sp|Q9Z1G4-2|VPP1_MOUSE	Atp6v0a1	Isoform A1-I of V-type proton ATPase 116 kDa subunit a isoform 1	838	96508.3	sp|Q9Z1G4-3|VPP1_MOUSE;sp|Q9Z1G4|VPP1_MOUSE;tr|K3W4T3|K3W4T3_MOUSE;	109	24	29	Carbamidomethyl (C),Deamidated (N),Gln->pyro-Glu (N-term Q),Oxidation (M)	30	12	9	27.98	12	9	3.303e-05	2.425e-06	2.586e-06	3.244e-05	2.007e-06	2.111e-06	1.26803e-05	1.2186e-05	1.04057	0.97418	3	3
sp|Q60930|VDAC2_MOUSE	Vdac2	Voltage-dependent anion-selective channel protein 2	295	30463.1	tr|G3UX26|G3UX26_MOUSE;	20	7	29	Carbamidomethyl (C)	4.99	3	1.99	2	3.99	3.99	1.259e-05	2.379e-06	7.915e-07	4.241e-06	3.954e-06	7.004e-06	5.2535e-06	5.06633e-06	1.03694	0.963295	3	3
sp|Q8BJY1|PSMD5_MOUSE	Psmd5	26S proteasome non-ATPase regulatory subunit 5	504	56027		10	5	10.1	Acetylation (Protein N-term)		3	3		2	2	0	4.22e-07	2.624e-07	0	2.681e-07	3.929e-07	2.28133e-07	2.20333e-07	1.0354	0.965405	2	2
sp|Q62059-2|CSPG2_MOUSE	Vcan	Isoform V1 of Versican core protein	2397	262965	sp|Q62059|CSPG2_MOUSE;tr|E9PYH0|E9PYH0_MOUSE;tr|G3XA35|G3XA35_MOUSE;	35	9	4.4	Carbamidomethyl (C),Deamidated (N),Deamidated (Q),Oxidation (M)		5.93	8.9	1	7.91	5.94	0	5.513e-07	9.376e-07	1.725e-08	7.694e-07	6.524e-07	4.963e-07	4.79683e-07	1.03464	0.965265	2	3
sp|Q8R3Z5-2|CACB1_MOUSE	Cacnb1	Isoform 2 of Voltage-dependent L-type calcium channel subunit beta-1	677	65532	sp|Q8R3Z5|CACB1_MOUSE;tr|A2A543|A2A543_MOUSE;	3	4	7.4	Carbamidomethyl (C)			2			1	0	0	1.789e-07	0	0	1.734e-07	5.96333e-08	5.78e-08	1.03172	0.983445	1	1
sp|O88952|LIN7C_MOUSE	Lin7c	Protein lin-7 homolog C	197	21838.5		4	3	14.2	Carbamidomethyl (C)	0.58			0.58		1	7.904e-07	0	0	5.63e-07	0	2.052e-07	2.63467e-07	2.56067e-07	1.0289	0.982134	1	2
sp|Q9D6F9|TBB4A_MOUSE	Tubb4a	Tubulin beta-4A chain	444	49625.9		51	16	43.2	Carbamidomethyl (C),Deamidated (N),Deamidated (Q),Oxidation (M)	1	6	7.5	1	7.5	9.5	1.163e-06	4.632e-06	4.077e-06	1.138e-06	4.248e-06	4.233e-06	3.29067e-06	3.20633e-06	1.0263	0.957644	3	3
sp|Q78ZA7|NP1L4_MOUSE	Nap1l4	Nucleosome assembly protein 1-like 4	375	42706.9		4	1	2.9			1	1		1	1	0	4.283e-07	4.812e-07	0	5.498e-07	3.377e-07	3.03167e-07	2.95833e-07	1.02479	0.975118	2	2
sp|Q6PFR5|TRA2A_MOUSE	Tra2a	Transformer-2 protein homolog alpha	281	32595	tr|E9QP00|E9QP00_MOUSE;	2	1	5			1				1	0	1.327e-07	0	0	0	1.295e-07	4.42333e-08	4.31667e-08	1.02471	0.987057	1	1
sp|P18760|COF1_MOUSE	Cfl1	Cofilin-1	166	18565.7		18	3	22.3	Acetylation (Protein N-term)	1	3.99	3.99	2	2.99	3.99	4.356e-06	1.414e-05	1.213e-05	2.009e-06	1.053e-05	1.745e-05	1.02087e-05	9.99633e-06	1.02124	0.970356	3	3
sp|Q64516-1|GLPK_MOUSE	Gk	Isoform 1 of Glycerol kinase	524	59884.3	sp|Q64516-2|GLPK_MOUSE;sp|Q64516|GLPK_MOUSE;tr|B1ASZ3|B1ASZ3_MOUSE;	7	3	7.6		1		2		2	1	2.341e-07	0	1.717e-07	0	2.947e-07	1.029e-07	1.35267e-07	1.32533e-07	1.02062	0.98156	2	2
sp|P62141|PP1B_MOUSE	Ppp1cb	Serine/threonine-protein phosphatase PP1-beta catalytic subunit	327	37216.7		12	4	12.8	Acetylation (Protein N-term),Carbamidomethyl (C),Deamidated (N)	1	3	2	1	2	2	1.246e-07	1.967e-06	1.262e-06	1.742e-07	1.145e-06	1.972e-06	1.11787e-06	1.09707e-06	1.01896	0.979119	3	3
sp|P47911|RL6_MOUSE	Rpl6	60S ribosomal protein L6	296	33606	tr|E9PUX4|E9PUX4_MOUSE;	8	2	6.4			1	2		2	2	0	6.426e-07	1.064e-06	0	8.388e-07	8.374e-07	5.68867e-07	5.58733e-07	1.01814	0.981769	2	2
sp|Q6P5H2-2|NEST_MOUSE	Nes	Isoform 2 of Nestin	1820	207324	sp|Q6P5H2|NEST_MOUSE;	6	2	1.3	Deamidated (N)	1	1	1	1	1	1	4.388e-07	5.484e-07	2.389e-07	6.293e-07	2.527e-07	3.293e-07	4.087e-07	4.03767e-07	1.01222	0.974722	3	3
sp|P13020-2|GELS_MOUSE	Gsn	Isoform 2 of Gelsolin	731	86014.2	sp|P13020|GELS_MOUSE;	91	18	26	Carbamidomethyl (C),Deamidated (N),Gln->pyro-Glu (N-term Q)	7	17	23	7	16	12	1.924e-06	8.54e-06	1.112e-05	2.263e-06	1.048e-05	8.637e-06	7.19467e-06	7.12667e-06	1.00954	0.98622	3	3
sp|Q91ZX7|LRP1_MOUSE	Lrp1	Prolow-density lipoprotein receptor-related protein 1	4545	505221		17	9	2.3	Carbamidomethyl (C),Deamidated (N)	1	1	4.99		2.99	4.99	3.258e-08	5.125e-08	8.049e-08	0	7.285e-08	8.992e-08	5.47733e-08	5.42567e-08	1.00952	0.987459	3	2
sp|P10637|TAU_MOUSE	Mapt	Microtubule-associated protein tau	733	78164.3	tr|A2A5Y6|A2A5Y6_MOUSE;	26	9	16.4	Carbamidomethyl (C),Deamidated (Q),Glu->pyro-Glu (N-term E),Oxidation (M)		5.95	5.95	1	7.94	3.96	0	1.721e-06	1.259e-06	4.118e-08	1.26e-06	1.653e-06	9.93333e-07	9.84727e-07	1.00874	0.990871	2	3
sp|Q68FL4|SAHH3_MOUSE	Ahcyl2	Putative adenosylhomocysteinase 3	613	66836.6	tr|F8WGT1|F8WGT1_MOUSE;	3	5	8.2	Acetylation (Protein N-term),Carbamidomethyl (C),Deamidated (N)			0.99			0.99	0	0	3.36e-07	0	0	3.337e-07	1.12e-07	1.11233e-07	1.00689	0.996357	1	1
sp|O55126|NIPS2_MOUSE	Gbas	Protein NipSnap homolog 2	281	32913.9	tr|Q7TMG8|Q7TMG8_MOUSE;	3	1	5			1			1		0	8.823e-08	0	0	8.783e-08	0	2.941e-08	2.92767e-08	1.00455	0.99759	1	1
sp|Q6PER3|MARE3_MOUSE	Mapre3	Microtubule-associated protein RP/EB family member 3	281	31982		9	7	28.1	Acetylation (Protein N-term),Carbamidomethyl (C)			3		1	1	0	0	4.614e-06	0	1.766e-06	2.855e-06	1.538e-06	1.54033e-06	0.998485	0.998999	1	2
sp|Q9CQQ7|AT5F1_MOUSE	Atp5f1	ATP synthase F(0) complex subunit B1, mitochondrial	256	28966.5		20	4	15.2	Gln->pyro-Glu (N-term Q),Oxidation (M)	3	2	4	2	4	2	6.644e-06	2.307e-06	4.208e-06	6.565e-06	4.856e-06	1.764e-06	4.38633e-06	4.395e-06	0.998028	0.99655	3	3
sp|Q8CJ40-2|CROCC_MOUSE	Crocc	Isoform 2 of Rootletin	1845	227169	sp|Q8CJ40-3|CROCC_MOUSE;sp|Q8CJ40|CROCC_MOUSE;	2	1	0.6		1			1			8.78e-08	0	0	8.812e-08	0	0	2.92667e-08	2.93733e-08	0.996369	0.998071	1	1
sp|P35802|GPM6A_MOUSE	Gpm6a	Neuronal membrane glycoprotein M6-a	278	31164.4		32	8	22.7	Acetylation (Protein N-term),Carbamidomethyl (C),Gln->pyro-Glu (N-term Q),Oxidation (M)	9	3	4	5.97	4	4	1.448e-05	2.984e-06	3.602e-06	1.498e-05	2.277e-06	3.967e-06	7.022e-06	7.07467e-06	0.992556	0.992764	3	3
sp|Q6A065|CE170_MOUSE	Cep170	Centrosomal protein of 170 kDa	1588	174110	tr|H7BX26|H7BX26_MOUSE;	7	3	2.3	Carbamidomethyl (C),Carbamidomethyl (C) + Ammonia-loss (N-term C)		1	1		1	2	0	2.225e-07	1.459e-07	0	1.412e-07	2.328e-07	1.228e-07	1.24667e-07	0.985027	0.985114	2	2
sp|Q60875-4|ARHG2_MOUSE	Arhgef2	Isoform 4 of Rho guanine nucleotide exchange factor 2	958	111911	sp|Q60875-5|ARHG2_MOUSE;sp|Q60875|ARHG2_MOUSE;tr|H3BJ40|H3BJ40_MOUSE;tr|H3BJ45|H3BJ45_MOUSE;tr|H3BJU7|H3BJU7_MOUSE;tr|H3BJX8|H3BJX8_MOUSE;tr|H3BKH9|H3BKH9_MOUSE;	3	3	3.2	Deamidated (Q)		1				2	0	1.416e-07	0	0	0	1.439e-07	4.72e-08	4.79667e-08	0.984017	0.991456	1	1
sp|P62259|1433E_MOUSE	Ywhae	14-3-3 protein epsilon	255	29191.4		50	14	51.8	Acetylation (Protein N-term),Carbamidomethyl (C),Deamidated (N),Deamidated (Q),Oxidation (M)	10.95	5	7.98	8.96	7.98	7.99	1.225e-05	6.862e-06	8.633e-06	1.181e-05	9.745e-06	6.651e-06	9.24833e-06	9.402e-06	0.983656	0.947237	3	3
sp|Q9CYN9|RENR_MOUSE	Atp6ap2	Renin receptor	350	39121.4		4	1	3.7	Gln->pyro-Glu (N-term Q)	1			1			1.457e-06	0	0	1.484e-06	0	0	4.85667e-07	4.94667e-07	0.981806	0.990263	1	1
sp|P04925|PRIO_MOUSE	Prnp	Major prion protein	254	27995.5		8	2	8.3	Carbamidomethyl (C)		1	3		2	1	0	2.078e-07	6.552e-07	0	6.869e-07	1.962e-07	2.87667e-07	2.94367e-07	0.977239	0.982135	2	2
sp|Q9R0Q7|TEBP_MOUSE	Ptges3	Prostaglandin E synthase 3	160	14990.9	tr|D3Z7C6|D3Z7C6_MOUSE;	3	2	15.4	Carbamidomethyl (C)			2			1	0	0	5.745e-06	0	0	5.881e-06	1.915e-06	1.96033e-06	0.976875	0.987594	1	1
sp|P06837|NEUM_MOUSE	Gap43	Neuromodulin	227	23654.3		18	4	31.3	Deamidated (Q),Gln->pyro-Glu (N-term Q)	2	5	3		3	3	4.184e-07	4.453e-06	3.492e-06	0	2.837e-06	5.738e-06	2.7878e-06	2.85833e-06	0.975324	0.974268	3	2
sp|Q9ESM3|HPLN2_MOUSE	Hapln2	Hyaluronan and proteoglycan link protein 2	341	37955.3		6	3	7.3			2	1		3		0	1.262e-06	7.327e-07	0	2.047e-06	0	6.649e-07	6.82333e-07	0.97445	0.983114	2	1
sp|Q9QZ06|TOLIP_MOUSE	Tollip	Toll-interacting protein	274	24560.2	tr|F7AT44|F7AT44_MOUSE;tr|Q8C5G6|Q8C5G6_MOUSE;	2	1	7.8				1		1		0	0	5.005e-07	0	5.137e-07	0	1.66833e-07	1.71233e-07	0.974304	0.986197	1	1
sp|P63168|DYL1_MOUSE	Dynll1	Dynein light chain 1, cytoplasmic	89	10359.1		4	1	24.7	Carbamidomethyl (C)		1	1			1	0	2.374e-07	4.118e-07	0	0	6.671e-07	2.164e-07	2.22367e-07	0.973167	0.98227	2	1
sp|Q8BI08|MAL2_MOUSE	Mal2	Protein MAL2	175	19099.8		12	2	17.7	Acetylation (Protein N-term)	2	1	1	1	1	1	5.007e-06	5.942e-07	4.582e-07	5.397e-06	4.031e-07	4.352e-07	2.0198e-06	2.07843e-06	0.97179	0.980308	3	3
sp|Q9WUA3|K6PP_MOUSE	Pfkp	6-phosphofructokinase type C	784	85618.4	tr|Q8C605|Q8C605_MOUSE;	34	11	14.8	Acetylation (Protein N-term),Carbamidomethyl (C),Deamidated (N)		6	8.98		9.99	6.99	0	1.778e-06	2.28e-06	0	2.578e-06	1.6e-06	1.35267e-06	1.39267e-06	0.971278	0.970635	2	2
sp|P67871|CSK2B_MOUSE	Csnk2b	Casein kinase II subunit beta	215	23641.2	tr|G3UXG7|G3UXG7_MOUSE;tr|G3UXU2|G3UXU2_MOUSE;tr|G3UZJ5|G3UZJ5_MOUSE;	6	2	11.6	Carbamidomethyl (C)	1		3		1	1	2.919e-07	0	2.353e-06	0	9.064e-07	1.819e-06	8.81633e-07	9.08467e-07	0.970463	0.977835	2	2
sp|Q64213-2|SF01_MOUSE	Sf1	Isoform CW17E of Splicing factor 1	548	59751	sp|Q64213-3|SF01_MOUSE;sp|Q64213|SF01_MOUSE;tr|D3YVH4|D3YVH4_MOUSE;tr|D3YZC9|D3YZC9_MOUSE;tr|D3YZD0|D3YZD0_MOUSE;tr|E9Q4Q2|E9Q4Q2_MOUSE;	4	1	3.7	Carbamidomethyl (C)		1	1		1	1	0	1.606e-07	8.452e-08	0	1.456e-07	1.075e-07	8.17067e-08	8.43667e-08	0.968471	0.96867	2	2
sp|Q9Z2I9|SUCB1_MOUSE	Sucla2	Succinyl-CoA ligase [ADP-forming] subunit beta, mitochondrial	463	50154.2		22	7	15.8	Carbamidomethyl (C),Carbamidomethyl (C) + Ammonia-loss (N-term C),Deamidated (N)		6	5	1	2	6	0	2.382e-06	1.355e-06	1.787e-07	1.148e-06	2.548e-06	1.24567e-06	1.29157e-06	0.964462	0.964674	2	3
sp|P20357|MTAP2_MOUSE	Map2	Microtubule-associated protein 2	1828	199334		197	55	31.6	Carbamidomethyl (C),Deamidated (N),Deamidated (Q),Gln->pyro-Glu (N-term Q),Gln->pyro-Glu (N-term Q) + Deamidated (Q),Oxidation (M)		48.74	46.8		42.31	42.82	0	1.331e-05	1.482e-05	0	1.453e-05	1.469e-05	9.37667e-06	9.74e-06	0.962697	0.959798	2	2
tr|F8VQ05|F8VQ05_MOUSE	Fryl	Protein Fryl	3007	338145		2	1	0.4	Carbamidomethyl (C),Deamidated (N),Deamidated (Q)			1		1		0	0	1.505e-08	0	1.565e-08	0	5.01667e-09	5.21667e-09	0.961661	0.979278	1	1
sp|P10852|4F2_MOUSE	Slc3a2	4F2 cell-surface antigen heavy chain	526	62291.2	tr|G3UWA6|G3UWA6_MOUSE;	53	15	28.1	Deamidated (N),Deamidated (Q)	10	8	8	12	4	7	7.865e-06	3.625e-06	4.133e-06	1.118e-05	2.207e-06	2.887e-06	5.20767e-06	5.42467e-06	0.959998	0.948855	3	3
sp|Q8R429|AT2A1_MOUSE	Atp2a1	Sarcoplasmic/endoplasmic reticulum calcium ATPase 1	994	109517		4	11	13.8	Carbamidomethyl (C),Oxidation (M)	2				2		1.942e-07	0	0	0	2.024e-07	0	6.47333e-08	6.74667e-08	0.959486	0.978079	1	1
sp|Q9Z2Q6|SEPT5_MOUSE	Septin-5	Septin-5	369	42774.7		26	7	19.5	Carbamidomethyl (C),Deamidated (N),Oxidation (M)	1	2	6.63	1	2.63	5.63	7.693e-07	7.198e-07	3.348e-06	7.077e-07	1.682e-06	2.657e-06	1.61237e-06	1.68223e-06	0.958468	0.94939	3	3
sp|Q9JJK2|LANC2_MOUSE	Lancl2	LanC-like protein 2	450	49783.1	tr|F6RJV6|F6RJV6_MOUSE;	16	4	11.8	Carbamidomethyl (C)	2	2	3		4	4	1.216e-06	6.054e-07	8.143e-07	0	1.413e-06	1.342e-06	8.78567e-07	9.18333e-07	0.956697	0.939623	3	2
sp|P68254-2|1433T_MOUSE	Ywhaq	Isoform 2 of 14-3-3 protein theta	243	27796.8	sp|P68254|1433T_MOUSE;	24	10	35	Acetylation (Protein N-term),Carbamidomethyl (C),Deamidated (N),Deamidated (Q),Oxidation (M)		4	6		5	6	0	2.604e-06	5.822e-06	0	3.624e-06	5.196e-06	2.80867e-06	2.94e-06	0.955329	0.956843	2	2
sp|P51830|ADCY9_MOUSE	Adcy9	Adenylate cyclase type 9	1353	124507	tr|E9Q706|E9Q706_MOUSE;	2	1	1				1			1	0	0	7.272e-08	0	0	7.614e-08	2.424e-08	2.538e-08	0.955083	0.975644	1	1
sp|Q8BUV3|GEPH_MOUSE	Gphn	Gephyrin	769	83739	tr|A0JNY3|A0JNY3_MOUSE;	46	14	21.6	Carbamidomethyl (C)	6	6	11	4	8	11	1.02e-06	1.591e-06	2.721e-06	1.172e-06	2.128e-06	2.289e-06	1.77733e-06	1.863e-06	0.954017	0.894994	3	3
sp|P51881|ADT2_MOUSE	Slc25a5	ADP/ATP translocase 2	298	32946.2		27	14	41.3	Acetylation (Protein N-term),Carbamidomethyl (C),Gln->pyro-Glu (N-term Q),Oxidation (M)	5	4	4	3	5	5	4.166e-06	1.038e-05	5.968e-06	3.575e-06	5.844e-06	1.21e-05	6.838e-06	7.173e-06	0.953297	0.920355	3	3
sp|Q9JMH9-1|MY18A_MOUSE	Myo18a	Isoform 1 of Unconventional myosin-XVIIIa	2035	231208	sp|Q9JMH9-4|MY18A_MOUSE;sp|Q9JMH9-6|MY18A_MOUSE;sp|Q9JMH9|MY18A_MOUSE;tr|B2RRE2|B2RRE2_MOUSE;tr|E9QAX2|E9QAX2_MOUSE;tr|K3W4L0|K3W4L0_MOUSE;	29	14	7.3	Deamidated (N),Deamidated (Q),Oxidation (M)	7.92	1.98	2.98	7.93	2.98	0.99	7.213e-07	2.365e-07	1.632e-07	8.513e-07	2.909e-07	3.689e-08	3.73667e-07	3.9303e-07	0.950733	0.951237	3	3
sp|P01027|CO3_MOUSE	C3	Complement C3	1663	186654		19	11	7.4	Deamidated (Q)	8	1	1	7			5.795e-07	4.265e-08	4.539e-08	7.036e-07	0	0	2.22513e-07	2.34533e-07	0.948749	0.969423	3	1
sp|Q80U40-2|RIMB2_MOUSE	Rimbp2	Isoform 2 of RIMS-binding protein 2	1069	119254	sp|Q80U40|RIMB2_MOUSE;tr|D3YXR8|D3YXR8_MOUSE;	6	4	3.7	Carbamidomethyl (C),Deamidated (N),Oxidation (M)			3		1	1	0	0	2.99e-07	0	1.293e-07	1.859e-07	9.96667e-08	1.05067e-07	0.948604	0.964441	1	2
tr|Q8K1M3|Q8K1M3_MOUSE	Prkar2a	Protein kinase, cAMP dependent regulatory, type II alpha	402	45632.8		10	5	13.9	Carbamidomethyl (C) + Ammonia-loss (N-term C)		1	3		1	3	0	2.665e-07	8.522e-07	0	4.312e-07	7.504e-07	3.729e-07	3.93867e-07	0.946767	0.95276	2	2
sp|P42669|PURA_MOUSE	Pura	Transcriptional activator protein Pur-alpha	321	34916.4		29	6	25.2	Deamidated (N)	3	5	6	3	4	7	1.348e-06	8.273e-06	9.032e-06	3.405e-06	6.652e-06	9.665e-06	6.21767e-06	6.574e-06	0.945797	0.912349	3	3
sp|O70589-3|CSKP_MOUSE	Cask	Isoform 3 of Peripheral plasma membrane protein CASK	897	105204	sp|O70589-4|CSKP_MOUSE;sp|O70589-5|CSKP_MOUSE;sp|O70589|CSKP_MOUSE;	14	6	5.9		0.99	1.98	3.96	1.98	1.98	2.97	1.271e-07	1.891e-07	4.586e-07	2.986e-07	1.871e-07	3.343e-07	2.58267e-07	2.73333e-07	0.944878	0.898579	3	3
sp|Q925N0|SFXN5_MOUSE	Sfxn5	Sideroflexin-5	342	32816.2	tr|Q8BRQ9|Q8BRQ9_MOUSE;	5	4	12.3			0.99	0.99	1	0.99	0.99	0	1.107e-06	1.212e-07	1.221e-07	2.79e-07	9.026e-07	4.094e-07	4.34567e-07	0.942088	0.955507	2	3
sp|Q9CQH3|NDUB5_MOUSE	Ndufb5	NADH dehydrogenase [ubiquinone] 1 beta subcomplex subunit 5, mitochondrial	189	14047.2	tr|D3Z568|D3Z568_MOUSE;	6	4	33.6		3			2			2.653e-06	0	0	2.822e-06	0	0	8.84333e-07	9.40667e-07	0.940113	0.967289	1	1
sp|P14094|AT1B1_MOUSE	Atp1b1	Sodium/potassium-transporting ATPase subunit beta-1	304	35226		57	11	32.9	Carbamidomethyl (C),Deamidated (Q),Glu->pyro-Glu (N-term E)	13	7	10	12	7	5	3.983e-05	8.985e-06	1.559e-05	5.479e-05	5.939e-06	7.961e-06	2.14683e-05	2.28967e-05	0.937618	0.942193	3	3
sp|P68510|1433F_MOUSE	Ywhah	14-3-3 protein eta	246	28230		36	14	47.2	Acetylation (Protein N-term),Carbamidomethyl (C),Deamidated (N),Deamidated (Q),Oxidation (M)	6	3	4	3	7	6	6.876e-06	1.556e-06	2.288e-06	3.522e-06	3.597e-06	4.316e-06	3.57333e-06	3.81167e-06	0.937473	0.89429	3	3
sp|Q8C1B7-2|SEP11_MOUSE	Septin-11	Isoform 2 of Septin-11	429	49735.4	sp|Q8C1B7-3|SEP11_MOUSE;sp|Q8C1B7|SEP11_MOUSE;	19	7	16.2	Acetylation (Protein N-term)	4	1	1.5	1	3.5	4.5	1.17e-06	4.085e-07	8.988e-07	8.532e-08	1.035e-06	1.524e-06	8.25767e-07	8.8144e-07	0.936838	0.912807	3	3
sp|Q9QXS1-6|PLEC_MOUSE	Plec	Isoform PLEC-0,1C of Plectin	4572	522405	sp|Q9QXS1-7|PLEC_MOUSE;sp|Q9QXS1-8|PLEC_MOUSE;	248	97	22	Carbamidomethyl (C),Deamidated (N),Deamidated (Q),Gln->pyro-Glu (N-term Q)	31.82	51.82	34.89	45.77	34.85	25.89	1.171e-06	1.842e-06	8.346e-07	2.47e-06	1.024e-06	6.193e-07	1.28253e-06	1.3711e-06	0.935405	0.895815	3	3
sp|P31650|S6A11_MOUSE	Slc6a11	Sodium- and chloride-dependent GABA transporter 3	627	70022.4		78	14	18.7	Acetylation (Protein N-term),Carbamidomethyl (C),Deamidated (N)	9	16	15.99	7	12	10.99	3.983e-06	6.46e-06	5.885e-06	1.048e-05	3.704e-06	3.274e-06	5.44267e-06	5.81933e-06	0.935273	0.885292	3	3
sp|Q9QYC0-2|ADDA_MOUSE	Add1	Isoform 2 of Alpha-adducin	632	73225.8	sp|Q9QYC0|ADDA_MOUSE;tr|F8WGR0|F8WGR0_MOUSE;tr|F8WHZ9|F8WHZ9_MOUSE;	38	10	15.7	Deamidated (N),Deamidated (Q),Gln->pyro-Glu (N-term Q),Oxidation (M)	1.98	5.94	7.92	0.99	7.92	6.93	7.777e-08	1.564e-06	2.235e-06	3.229e-08	1.855e-06	2.303e-06	1.29226e-06	1.39676e-06	0.925179	0.917057	3	3
sp|Q9QYX7-2|PCLO_MOUSE	Pclo	Isoform 2 of Protein piccolo	4863	551397	sp|Q9QYX7|PCLO_MOUSE;	32	13	2.9	Deamidated (Q)		4	8		5	9	0	1.833e-07	1.728e-07	0	1.761e-07	2.118e-07	1.187e-07	1.293e-07	0.91802	0.910353	2	2
sp|P84091|AP2M1_MOUSE	Ap2m1	AP-2 complex subunit mu	435	49429.9	tr|Q3TWV4|Q3TWV4_MOUSE;	43	10	21	Carbamidomethyl (C),Deamidated (N)	6	6	8	7	7	9	3.659e-06	6.762e-06	4.58e-06	4.842e-06	4.754e-06	6.748e-06	5.00033e-06	5.448e-06	0.917829	0.711443	3	3
sp|Q62465|VAT1_MOUSE	Vat1	Synaptic vesicle membrane protein VAT-1 homolog	406	43141		5	2	4.9				2		1		0	0	6.152e-07	0	6.736e-07	0	2.05067e-07	2.24533e-07	0.913302	0.952028	1	1
tr|E9Q7G0|E9Q7G0_MOUSE	Numa1	Protein Numa1	2094	235848		3	1	0.5			1			1	1	0	2.14e-08	0	0	1.139e-08	1.209e-08	7.13333e-09	7.82667e-09	0.911414	0.936205	1	2
sp|Q8CCJ4|AMER2_MOUSE	Amer2	APC membrane recruitment protein 2	672	69997.8		8	2	4.8			3			1	3	0	2.937e-07	0	0	9.314e-08	2.297e-07	9.79e-08	1.07613e-07	0.909739	0.93859	1	2
sp|Q8BHK1|NIPA1_MOUSE	Nipa1	Magnesium transporter NIPA1	323	34137.2		3	1	4.3				1		1	1	0	0	3.837e-07	0	2.217e-07	2.006e-07	1.279e-07	1.40767e-07	0.908596	0.934062	1	2
tr|Q8BR88|Q8BR88_MOUSE	Atp8a1	Probable phospholipid-transporting ATPase IA	1164	131528		56	23	19.8	Carbamidomethyl (C),Deamidated (N),Deamidated (Q),Gln->pyro-Glu (N-term Q),Oxidation (M)	17.46	1.49	3.48	15.45	4.98	2.49	4.077e-06	1.524e-07	4.345e-07	4.287e-06	6.332e-07	2.139e-07	1.55463e-06	1.71137e-06	0.908416	0.9351	3	3
tr|Q3URI6|Q3URI6_MOUSE	Zfp560	Protein Zfp560	754	85190.8		2	1	1.1		1			1			9.796e-07	0	0	1.086e-06	0	0	3.26533e-07	3.62e-07	0.902026	0.945497	1	1
sp|P63318|KPCG_MOUSE	Prkcg	Protein kinase C gamma type	697	73024.4	tr|Q2NKI4|Q2NKI4_MOUSE;	16	8	14.2	Carbamidomethyl (C)		1.5	4.5	0.5	2.5	4.5	0	4.25e-07	1.085e-06	2.827e-08	6.605e-07	9.856e-07	5.03333e-07	5.58123e-07	0.901832	0.903112	2	3
sp|Q9QYB8|ADDB_MOUSE	Add2	Beta-adducin	725	80717.4		17	7	9.9	Carbamidomethyl (C),Deamidated (N),Oxidation (M)		1.98	4.98		2.98	3.97	0	8.285e-07	1.498e-06	0	1.136e-06	1.445e-06	7.755e-07	8.60333e-07	0.901395	0.897286	2	2
sp|Q9CXW4|RL11_MOUSE	Rpl11	60S ribosomal protein L11	178	19881.5	tr|A2BH06|A2BH06_MOUSE;tr|D3Z3K1|D3Z3K1_MOUSE;tr|E9PYL9|E9PYL9_MOUSE;tr|E9PZB3|E9PZB3_MOUSE;	7	2	12.2			1	1.99			1.99	0	4.694e-07	1.081e-06	0	0	1.721e-06	5.168e-07	5.73667e-07	0.900872	0.934837	2	1
sp|P86048|RL10L_MOUSE	Rpl10l	60S ribosomal protein L10-like	214	23093.1	sp|Q6ZWV3|RL10_MOUSE;tr|F6RUE0|F6RUE0_MOUSE;tr|I7HLV2|I7HLV2_MOUSE;	2	1	5.4	Carbamidomethyl (C)			1			1	0	0	6.258e-07	0	0	6.947e-07	2.086e-07	2.31567e-07	0.90082	0.944795	1	1
sp|P43274|H14_MOUSE	Hist1h1e	Histone H1.4	219	22000		7	6	25.6	Acetylation (Protein N-term),Deamidated (N)		2	2		1	2	0	1.458e-06	1.28e-06	0	9.18e-07	2.158e-06	9.12667e-07	1.02533e-06	0.890117	0.891554	2	2
sp|P09405|NUCL_MOUSE	Ncl	Nucleolin	707	76802.8		54	15	22.9	Deamidated (N)	3	8	14	2	9	13	3.453e-07	1.895e-06	5.472e-06	7.833e-07	3.737e-06	4.15e-06	2.57077e-06	2.8901e-06	0.889508	0.871445	3	3
sp|P27546-4|MAP4_MOUSE	Map4	Isoform 4 of Microtubule-associated protein 4	903	97898.1	tr|E9PWC0|E9PWC0_MOUSE;tr|E9PZ43|E9PZ43_MOUSE;	19	12	16.4	Carbamidomethyl (C),Oxidation (M)		4	4		4	4	0	3.681e-07	1.091e-07	0	1.767e-07	3.641e-07	1.59067e-07	1.80267e-07	0.882396	0.895507	2	2
sp|Q8C052|MAP1S_MOUSE	Map1s	Microtubule-associated protein 1S	973	103037		7	5	5.7	Carbamidomethyl (C)		1	1		2	2	0	1.65e-07	1.237e-07	0	8.218e-08	2.459e-07	9.62333e-08	1.0936e-07	0.879968	0.888189	2	2
sp|Q62108-3|DLG4_MOUSE	Dlg4	Isoform 3 of Disks large homolog 4	721	80548.9	sp|Q62108|DLG4_MOUSE;	26	9	14.4	Acetylation (Protein N-term),Carbamidomethyl (C)	4.94	0.99	5.93	5.93	2.96	0.99	1.2e-06	1.091e-07	7.84e-07	1.871e-06	3.451e-07	1.652e-07	6.977e-07	7.93767e-07	0.878974	0.885748	3	3
sp|Q923T9-2|KCC2G_MOUSE	Camk2g	Isoform 2 of Calcium/calmodulin-dependent protein kinase type II subunit gamma	518	59659.4	sp|Q923T9-3|KCC2G_MOUSE;sp|Q923T9|KCC2G_MOUSE;	3	11	20.4	Carbamidomethyl (C)	1	1		1			8.162e-08	2.335e-08	0	1.196e-07	0	0	3.499e-08	3.98667e-08	0.877676	0.921813	2	1
sp|P08249|MDHM_MOUSE	Mdh2	Malate dehydrogenase, mitochondrial	338	35642.8		44	12	45.6	Carbamidomethyl (C),Deamidated (Q)	4	7	9	8	8	5	2.566e-06	4.385e-06	7.156e-06	8.278e-06	5.801e-06	2.035e-06	4.70233e-06	5.37133e-06	0.87545	0.781273	3	3
sp|Q9WV92-2|E41L3_MOUSE	Epb41l3	Isoform 2 of Band 4.1-like protein 3	939	103437	sp|Q9WV92-3|E41L3_MOUSE;sp|Q9WV92|E41L3_MOUSE;	10	21	28.6	Carbamidomethyl (C)		2	3		2	2	0	5.871e-07	7.28e-07	0	5.552e-07	9.493e-07	4.38367e-07	5.015e-07	0.874111	0.867225	2	2
sp|F8VPU2|FARP1_MOUSE	Farp1	FERM, RhoGEF and pleckstrin domain-containing protein 1	1048	118981		11	3	3.9	Acetylation (Protein N-term),Deamidated (N)		1	2		2	2	0	6.494e-08	5.873e-08	0	7.221e-08	6.944e-08	4.12233e-08	4.72167e-08	0.873067	0.85793	2	2
sp|Q8R081|HNRPL_MOUSE	Hnrnpl	Heterogeneous nuclear ribonucleoprotein L	586	67000.8	tr|G5E924|G5E924_MOUSE;	33	11	18.4	Carbamidomethyl (C),Deamidated (N)		4.99	8.99	1.98	5	9.99	0	3.405e-06	3.073e-06	1.792e-07	2.102e-06	5.165e-06	2.15933e-06	2.48207e-06	0.869974	0.867277	2	3
sp|Q3TWW8|SRSF6_MOUSE	Srsf6	Serine/arginine-rich splicing factor 6	339	39056.1		3	2	5.3			1	1			1	0	8.511e-07	7.076e-07	0	0	1.792e-06	5.19567e-07	5.97333e-07	0.86981	0.910903	2	1
sp|O88343-2|S4A4_MOUSE	Slc4a4	Isoform 2 of Electrogenic sodium bicarbonate cotransporter 1	1035	123188	sp|O88343|S4A4_MOUSE;tr|E9Q8N8|E9Q8N8_MOUSE;	24	9	8.3	Carbamidomethyl (C),Deamidated (N),Oxidation (M)	4.99	2.99	4.99	6	1.99		1.122e-06	3.951e-07	6.571e-07	2.21e-06	2.916e-07	0	7.24733e-07	8.33867e-07	0.869124	0.887641	3	2
sp|Q8R191|SNG3_MOUSE	Syngr3	Synaptogyrin-3	229	24581.4		31	6	27.5	Acetylation (Protein N-term),Carbamidomethyl (C),Deamidated (N),Oxidation (M)	5	4	5	6	6	5	9.705e-06	6.822e-06	5.73e-06	9.083e-06	9.339e-06	7.206e-06	7.419e-06	8.54267e-06	0.868464	0.45605	3	3
sp|Q9WTS4|TEN1_MOUSE	Tenm1	Teneurin-1	2731	305151	tr|A2ANL9|A2ANL9_MOUSE;	5	4	1.3		1		1		1.5		2.418e-08	0	1.08e-08	0	4.032e-08	0	1.166e-08	1.344e-08	0.86756	0.912137	2	1
sp|Q3UHL1|CAMKV_MOUSE	Camkv	CaM kinase-like vesicle-associated protein	512	54875.5		20	5	11.7	Carbamidomethyl (C)		1	7		5	3	0	1.929e-07	1.227e-06	0	7.584e-07	8.811e-07	4.733e-07	5.465e-07	0.866057	0.883814	2	2
sp|Q8BMK0|CEP85_MOUSE	Cep85	Centrosomal protein of 85 kDa	761	8219.86	tr|A2A9K3|A2A9K3_MOUSE;tr|Q8C1L6|Q8C1L6_MOUSE;	12	1	16.9			2	1	1	2	1	0	1.565e-05	9.57e-06	3.395e-07	2.383e-05	5.369e-06	8.40667e-06	9.84617e-06	0.853801	0.873299	2	3
sp|P83510|TNIK_MOUSE	Tnik	Traf2 and NCK-interacting protein kinase	1323	151443	tr|B2RQ80|B2RQ80_MOUSE;tr|B9EKN8|B9EKN8_MOUSE;tr|E0CXD6|E0CXD6_MOUSE;tr|E0CY98|E0CY98_MOUSE;tr|E0CZD7|E0CZD7_MOUSE;tr|E0CZF8|E0CZF8_MOUSE;tr|E9PUL9|E9PUL9_MOUSE;	10	3	2.1			1	3		1	3	0	1.221e-07	1.978e-07	0	6.545e-08	3.098e-07	1.06633e-07	1.25083e-07	0.852498	0.875481	2	2
sp|Q7TMM9|TBB2A_MOUSE	Tubb2a	Tubulin beta-2A chain	445	49947		45	20	49.7	Carbamidomethyl (C),Deamidated (N),Deamidated (Q),Oxidation (M)	2	7	9		5	10	6.966e-07	4.448e-06	4.622e-06	0	2.663e-06	8.868e-06	3.25553e-06	3.84367e-06	0.846986	0.850332	3	2
sp|P21279|GNAQ_MOUSE	Gnaq	Guanine nucleotide-binding protein G(q) subunit alpha	359	42185.3		10	4	12.5				3.99		1.99	2	0	0	3.186e-06	0	2.111e-06	1.652e-06	1.062e-06	1.25433e-06	0.846665	0.884291	1	2
sp|Q06185|ATP5I_MOUSE	Atp5i	ATP synthase subunit e, mitochondrial	71	8230.47		7	3	42.3		2	1	1	1	1	1	3.292e-06	4.925e-06	1.257e-05	4.36e-06	9.738e-06	1.047e-05	6.929e-06	8.18933e-06	0.846101	0.733221	3	3
tr|E9Q828|E9Q828_MOUSE	Atp2b4	Protein Atp2b4	1172	128678	tr|F7AAP4|F7AAP4_MOUSE;	7	7	6.9	Deamidated (N)		1	3		1	2	0	9.262e-08	1.598e-07	0	6.854e-08	2.305e-07	8.414e-08	9.968e-08	0.844101	0.85986	2	2
sp|Q9QYS2|GRM3_MOUSE	Grm3	Metabotropic glutamate receptor 3	879	99193.9		7	5	4.9	Carbamidomethyl (C)	2.5			2.5			5.011e-07	0	0	5.965e-07	0	0	1.67033e-07	1.98833e-07	0.840067	0.908443	1	1
sp|Q8VEH3|ARL8A_MOUSE	Arl8a	ADP-ribosylation factor-like protein 8A	186	18875.7	sp|Q9CQW2|ARL8B_MOUSE;tr|F6QKK2|F6QKK2_MOUSE;	2	1	5.5				1			1	0	0	4.874e-07	0	0	5.81e-07	1.62467e-07	1.93667e-07	0.838898	0.907725	1	1
tr|G5E829|G5E829_MOUSE	Atp2b1	MCG13663, isoform CRA_a	1220	134878		12	11	11.2	Acetylation (Protein N-term),Carbamidomethyl (C),Deamidated (N),Oxidation (M)		1	4		1	5	0	2.095e-07	7.574e-07	0	2.566e-07	9.025e-07	3.223e-07	3.86367e-07	0.834182	0.863976	2	2
sp|Q7SIG6|ASAP2_MOUSE	Asap2	Arf-GAP with SH3 domain, ANK repeat and PH domain-containing protein 2	958	111252	tr|D3YX85|D3YX85_MOUSE;tr|E9PX52|E9PX52_MOUSE;	6	1	0.8		1	1	1	1	1	1	1.052e-06	9.229e-07	3.355e-07	1.209e-06	3.201e-07	1.242e-06	7.70133e-07	9.237e-07	0.833748	0.702318	3	3
sp|Q3TES0|IQEC3_MOUSE	Iqsec3	IQ motif and SEC7 domain-containing protein 3	1195	129236		3	3	2.1	Acetylation (Protein N-term)		0.99				0.99	0	6.957e-08	0	0	0	8.39e-08	2.319e-08	2.79667e-08	0.829201	0.901745	1	1
sp|Q80XN0|BDH_MOUSE	Bdh1	D-beta-hydroxybutyrate dehydrogenase, mitochondrial	343	38328.4		5	4	14	Carbamidomethyl (C)			2			3	0	0	5.572e-07	0	0	6.721e-07	1.85733e-07	2.24033e-07	0.829043	0.901647	1	1
sp|O08532-2|CA2D1_MOUSE	Cacna2d1	Isoform 2B of Voltage-dependent calcium channel subunit alpha-2/delta-1	1084	123309	sp|O08532-3|CA2D1_MOUSE;sp|O08532-4|CA2D1_MOUSE;sp|O08532-5|CA2D1_MOUSE;sp|O08532|CA2D1_MOUSE;tr|E9Q1X8|E9Q1X8_MOUSE;	30	12	12.3	Carbamidomethyl (C)	6	2	7	2	4	6	9.222e-07	1.074e-07	3.533e-07	5.8e-07	1.434e-07	9.451e-07	4.60967e-07	5.56167e-07	0.828828	0.790106	3	3
tr|A8DUK4|A8DUK4_MOUSE	Hbbt1	Beta-globin	147	11094.6	tr|E9Q223|E9Q223_MOUSE;	4	2	22.3			1	1		1	1	0	2.116e-06	4.144e-06	0	4.16e-06	3.414e-06	2.08667e-06	2.52467e-06	0.826512	0.81495	2	2
sp|P56564|EAA1_MOUSE	Slc1a3	Excitatory amino acid transporter 1	543	59673.8		22	6	14.4	Carbamidomethyl (C),Carbamidomethyl (C) + Ammonia-loss (N-term C),Deamidated (N),Deamidated (Q),Oxidation (M)	1	1	1.5	4.5	0.5	1.5	7.794e-07	1.697e-07	2.517e-07	1.221e-06	8.593e-08	1.489e-07	4.00267e-07	4.85277e-07	0.824822	0.847663	3	3
sp|Q5DQR4-2|STB5L_MOUSE	Stxbp5l	Isoform 2 of Syntaxin-binding protein 5-like	1128	131958	sp|Q5DQR4-3|STB5L_MOUSE;sp|Q5DQR4-4|STB5L_MOUSE;sp|Q5DQR4-5|STB5L_MOUSE;sp|Q5DQR4|STB5L_MOUSE;	6	5	5.7	Carbamidomethyl (C)	3			3			1.325e-06	0	0	1.609e-06	0	0	4.41667e-07	5.36333e-07	0.823493	0.898203	1	1
sp|P18872-2|GNAO_MOUSE	Gnao1	Isoform Alpha-2 of Guanine nucleotide-binding protein G(o) subunit alpha	354	40065		38	12	34.2	Carbamidomethyl (C),Deamidated (N)	7.94	2.98	6.94	4.95	5.95	4.95	8.375e-06	1.828e-06	1.223e-05	3.755e-06	1.141e-05	1.217e-05	7.47767e-06	9.11167e-06	0.820669	0.707559	3	3
sp|Q9DCW4|ETFB_MOUSE	Etfb	Electron transfer flavoprotein subunit beta	255	27642		7	3	12.2			1	2		1	3	0	5.538e-07	6.794e-07	0	3.099e-07	1.194e-06	4.11067e-07	5.013e-07	0.820001	0.838189	2	2
sp|P62761|VISL1_MOUSE	Vsnl1	Visinin-like protein 1	191	22146		2	1	5.8				1		1		0	0	5.544e-07	0	6.769e-07	0	1.848e-07	2.25633e-07	0.819028	0.895422	1	1
sp|Q8C854-1|MYEF2_MOUSE	Myef2	Isoform 3 of Myelin expression factor 2	488	57200.5	sp|Q8C854-2|MYEF2_MOUSE;sp|Q8C854-3|MYEF2_MOUSE;sp|Q8C854|MYEF2_MOUSE;tr|A2ATP5|A2ATP5_MOUSE;tr|A2ATP6|A2ATP6_MOUSE;tr|F6XJA1|F6XJA1_MOUSE;tr|G8JL68|G8JL68_MOUSE;	4	1	2.3			1	1			1	0	8.126e-08	1.133e-07	0	0	2.377e-07	6.48533e-08	7.92333e-08	0.818511	0.875476	2	1
sp|P62204|CALM_MOUSE	Calm1	Calmodulin	149	16844.8		33	8	60.4	Acetylation (Protein N-term),Deamidated (N),Oxidation (M)	4.49	2	5.06	1	5.06	6.05	8.861e-06	3.446e-06	9.286e-06	2.398e-06	1.069e-05	1.337e-05	7.19767e-06	8.81933e-06	0.816124	0.691532	3	3
sp|O88712-2|CTBP1_MOUSE	Ctbp1	Isoform 2 of C-terminal-binding protein 1	430	46014.5	sp|O88712|CTBP1_MOUSE;sp|P56546-2|CTBP2_MOUSE;sp|P56546|CTBP2_MOUSE;tr|E9PWQ9|E9PWQ9_MOUSE;tr|E9Q0T4|E9Q0T4_MOUSE;tr|Q91YZ2|Q91YZ2_MOUSE;	2	1	5.3	Carbamidomethyl (C)			1		1		0	0	1.125e-07	0	1.382e-07	0	3.75e-08	4.60667e-08	0.814038	0.892302	1	1
sp|P63101|1433Z_MOUSE	Ywhaz	14-3-3 protein zeta/delta	245	27789.8		44	14	49	Acetylation (Protein N-term),Carbamidomethyl (C),Deamidated (N),Deamidated (Q),Oxidation (M)	5.98	4.97	7.95	3.99	5.97	7.97	1.106e-05	7.449e-06	1.098e-05	1.917e-05	8.844e-06	8.234e-06	9.82967e-06	1.20827e-05	0.813535	0.579626	3	3
sp|O35136-2|NCAM2_MOUSE	Ncam2	Isoform Short of Neural cell adhesion molecule 2	727	93289.5	sp|O35136|NCAM2_MOUSE;	2	2	2.5	Carbamidomethyl (C)	1			1			1.394e-07	0	0	1.715e-07	0	0	4.64667e-08	5.71667e-08	0.812828	0.891543	1	1
sp|P31648|SC6A1_MOUSE	Slc6a1	Sodium- and chloride-dependent GABA transporter 1	599	67047.1		10	4	8.2	Carbamidomethyl (C),Gln->pyro-Glu (N-term Q)	3	1	1	2	1		3.604e-06	9.207e-07	1.84e-07	5.264e-06	5.312e-07	0	1.56957e-06	1.93173e-06	0.812517	0.863057	3	2
sp|Q9ERD7|TBB3_MOUSE	Tubb3	Tubulin beta-3 chain	450	50458.3		58	17	42.9	Carbamidomethyl (C),Deamidated (N),Deamidated (Q),Oxidation (M)		11.46	12.45		13.44	14.44	0	1.54e-05	1.674e-05	0	1.396e-05	2.564e-05	1.07133e-05	1.32e-05	0.811616	0.799309	2	2
sp|Q9WTX5|SKP1_MOUSE	Skp1	S-phase kinase-associated protein 1	163	18678.3		14	4	25.2	Carbamidomethyl (C)	2	2	3	2	1	2	9.837e-07	1.458e-06	1.768e-06	2.072e-06	1.284e-06	1.843e-06	1.40323e-06	1.733e-06	0.809713	0.369986	3	3
sp|Q8K0U4|HS12A_MOUSE	Hspa12a	Heat shock 70 kDa protein 12A	675	74932.6		35	12	20.7	Acetylation (Protein N-term)	1	5	11		8	9	1.039e-07	7.381e-07	1.561e-06	0	1.168e-06	1.801e-06	8.01e-07	9.89667e-07	0.809363	0.793833	3	2
sp|P68181-2|KAPCB_MOUSE	Prkacb	Isoform 2 of cAMP-dependent protein kinase catalytic subunit beta	339	40736.1	sp|P68181-3|KAPCB_MOUSE;sp|P68181-4|KAPCB_MOUSE;sp|P68181|KAPCB_MOUSE;	6	3	8		0.99		1.99	1.98	0.99		9.765e-07	0	1.931e-06	2.008e-06	1.59e-06	0	9.69167e-07	1.19933e-06	0.808088	0.794707	2	2
sp|P01831|THY1_MOUSE	Thy1	Thy-1 membrane glycoprotein	162	18086.5		14	3	22.2	Carbamidomethyl (C)	3	2	2	4	1	1	1.374e-05	3.141e-06	3.844e-06	1.898e-05	4.187e-06	2.48e-06	6.90833e-06	8.549e-06	0.808087	0.806115	3	3
sp|Q61753|SERA_MOUSE	Phgdh	D-3-phosphoglycerate dehydrogenase	533	56639.2		4	3	7.1				1			2	0	0	1.895e-07	0	0	2.349e-07	6.31667e-08	7.83e-08	0.806726	0.887709	1	1
sp|P15105|GLNA_MOUSE	Glul	Glutamine synthetase	373	42146.3		35	9	24.9	Acetylation (Protein N-term),Carbamidomethyl (C),Carbamidomethyl (C) + Ammonia-loss (N-term C),Gln->pyro-Glu (N-term Q)	5.97	2.99	2.98	6.97	3.98	6.96	5.84e-06	2.705e-06	2.47e-06	4.694e-06	3.713e-06	5.265e-06	3.67167e-06	4.55733e-06	0.805661	0.493636	3	3
sp|F6SEU4|SYGP1_MOUSE	Syngap1	Ras/Rap GTPase-activating protein SynGAP	1340	145009	tr|J3QQ18|J3QQ18_MOUSE;	2	2	1.9				1			1	0	0	2.349e-08	0	0	2.93e-08	7.83e-09	9.76667e-09	0.801706	0.884541	1	1
sp|P60766|CDC42_MOUSE	Cdc42	Cell division control protein 42 homolog	191	21263		5	3	16.8	Carbamidomethyl (C),Gln->pyro-Glu (N-term Q)		1	1		1	1	0	4.015e-07	6.185e-07	0	8.324e-07	4.446e-07	3.4e-07	4.25667e-07	0.798747	0.790132	2	2
sp|Q8BJI1|S6A17_MOUSE	Slc6a17	Sodium-dependent neutral amino acid transporter SLC6A17	727	81144.4		12	4	7.3		1	2	3	2	1	3	4.062e-07	3.238e-07	7.488e-07	1.069e-06	3.563e-07	4.303e-07	4.92933e-07	6.18533e-07	0.796939	0.655492	3	3
sp|P61022|CHP1_MOUSE	Chp1	Calcineurin B homologous protein 1	195	22002	tr|B0R091|B0R091_MOUSE;	6	2	10.5		1		2		1	1	7.053e-07	0	5.678e-07	0	2.877e-07	1.312e-06	4.24367e-07	5.33233e-07	0.795837	0.821853	2	2
sp|Q99JY9|ARP3_MOUSE	Actr3	Actin-related protein 3	418	47399		9	3	10.3			1.5	1.5	2	1	1	0	5.363e-07	6.893e-07	3.508e-07	3.544e-07	8.358e-07	4.08533e-07	5.13667e-07	0.795328	0.71065	2	3
sp|P11798|KCC2A_MOUSE	Camk2a	Calcium/calmodulin-dependent protein kinase type II subunit alpha	478	54152.6		38	18	35.8	Acetylation (Protein N-term),Carbamidomethyl (C),Deamidated (N),Gln->pyro-Glu (N-term Q)	5.95	3.96	7.94	5.95	4.96	7.94	3.901e-06	1.712e-06	5.324e-06	6.589e-06	3.103e-06	4.133e-06	3.64567e-06	4.60833e-06	0.791103	0.54933	3	3
sp|Q00PI9|HNRL2_MOUSE	Hnrnpul2	Heterogeneous nuclear ribonucleoprotein U-like protein 2	745	85013.9		34	11	16.5	Carbamidomethyl (C),Deamidated (N),Oxidation (M)	1	8	5	2	6	10	1.252e-07	1.772e-06	1.012e-06	4.807e-07	9.498e-07	2.249e-06	9.69733e-07	1.2265e-06	0.790651	0.736422	3	3
sp|P68373|TBA1C_MOUSE	Tuba1c	Tubulin alpha-1C chain	449	49949.5		81	21	55.7	Carbamidomethyl (C),Deamidated (N),Deamidated (Q),Gln->pyro-Glu (N-term Q),Oxidation (M)	5.94	9.9	13.86	3.96	13.86	22.77	4.753e-06	9.393e-06	2.566e-05	3.367e-06	2.196e-05	2.503e-05	1.32687e-05	1.67857e-05	0.790476	0.723748	3	3
sp|Q6GQT9|NOMO1_MOUSE	Nomo1	Nodal modulator 1	1214	133552		4	2	1.7				1		1	1	0	0	8.818e-08	0	4.821e-08	6.348e-08	2.93933e-08	3.723e-08	0.789507	0.834128	1	2
sp|Q91YQ5|RPN1_MOUSE	Rpn1	Dolichyl-diphosphooligosaccharide--protein glycosyltransferase subunit 1	608	68593.8		11	5	9		3	1	1	2	1	3	4.853e-07	3.004e-07	5.803e-08	2.041e-07	2.12e-07	6.586e-07	2.81243e-07	3.58233e-07	0.785084	0.712557	3	3
sp|P47753|CAZA1_MOUSE	Capza1	F-actin-capping protein subunit alpha-1	286	32969.3	tr|Q5RKN9|Q5RKN9_MOUSE;	9	2	8.7	Deamidated (N)		1	2		3	3	0	5.023e-07	8.535e-07	0	7.99e-07	9.315e-07	4.51933e-07	5.76833e-07	0.783473	0.760139	2	2
sp|P57746|VATD_MOUSE	Atp6v1d	V-type proton ATPase subunit D	247	28387.4		12	6	29.1	Deamidated (N)	2		3	2	1	1	6.948e-06	0	2.4e-06	9.601e-06	2.03e-06	3.081e-07	3.116e-06	3.9797e-06	0.782974	0.81758	2	3
sp|Q9QUP5|HPLN1_MOUSE	Hapln1	Hyaluronan and proteoglycan link protein 1	356	40506.2		16	7	16	Carbamidomethyl (C),Deamidated (N)		5	3	2	5	1	0	2.82e-06	2.055e-06	2.256e-06	2.771e-06	1.214e-06	1.625e-06	2.08033e-06	0.781125	0.659519	2	3
sp|Q61548-2|AP180_MOUSE	Snap91	Isoform Short of Clathrin coat assembly protein AP180	896	32552.7	sp|Q61548-3|AP180_MOUSE;sp|Q61548|AP180_MOUSE;tr|E9Q9A3|E9Q9A3_MOUSE;tr|E9QLK9|E9QLK9_MOUSE;tr|E9QQ05|E9QQ05_MOUSE;tr|Q3TWS4|Q3TWS4_MOUSE;tr|Q8BQA2|Q8BQA2_MOUSE;	3	2	2.7				2			1	0	0	8.72e-08	0	0	1.117e-07	2.90667e-08	3.72333e-08	0.780662	0.871132	1	1
sp|Q8CHH9-2|SEPT8_MOUSE	Septin-8	Isoform 2 of Septin-8	430	50935.8	sp|Q8CHH9|SEPT8_MOUSE;tr|B1AQY9|B1AQY9_MOUSE;tr|B1AQZ0|B1AQZ0_MOUSE;tr|B7ZC46|B7ZC46_MOUSE;	17	7	14	Acetylation (Protein N-term),Carbamidomethyl (C),Deamidated (N)		1	5		4	5	0	2.469e-07	1.393e-06	0	1.003e-06	1.098e-06	5.46633e-07	7.00333e-07	0.780533	0.795392	2	2
sp|P23927|CRYAB_MOUSE	Cryab	Alpha-crystallin B chain	175	20074.4		3	2	13.7			1			1	1	0	3.241e-07	0	0	3.071e-07	1.092e-07	1.08033e-07	1.38767e-07	0.778525	0.837593	1	2
sp|O70318|E41L2_MOUSE	Epb41l2	Band 4.1-like protein 2	988	110035		18	8	6.6	Acetylation (Protein N-term),Carbamidomethyl (C)		3	5		4	4	0	5.495e-07	5.755e-07	0	7.822e-07	6.629e-07	3.75e-07	4.817e-07	0.778493	0.745894	2	2
sp|P62908|RS3_MOUSE	Rps3	40S ribosomal protein S3	243	26693.4		19	5	25.1			1	7		5	5	0	8.327e-07	2.603e-06	0	1.698e-06	2.731e-06	1.14523e-06	1.47633e-06	0.775728	0.779538	2	2
sp|P48758|CBR1_MOUSE	Cbr1	Carbonyl reductase [NADPH] 1	277	30658		9	4	15.5	Acetylation (Protein N-term),Carbamidomethyl (C)		1	3		2	3	0	1.127e-06	1.677e-06	0	1.63e-06	1.995e-06	9.34667e-07	1.20833e-06	0.773517	0.745638	2	2
tr|B1AQX9|B1AQX9_MOUSE	Srcin1	SRC kinase-signaling inhibitor 1	1217	130746		12	6	5.3		1.98		1.96	1.97	1.96	3.93	3.6e-07	0	8.032e-08	3.081e-07	8.452e-08	1.777e-07	1.46773e-07	1.90107e-07	0.772058	0.749963	2	3
sp|P46471|PRS7_MOUSE	Psmc2	26S protease regulatory subunit 7	433	52905.3	tr|Q8BVQ9|Q8BVQ9_MOUSE;	18	5	12.9	Carbamidomethyl (C),Deamidated (Q),Gln->pyro-Glu (N-term Q)		4	3		4	4	0	6.839e-07	5.32e-07	0	9.07e-07	6.69e-07	4.053e-07	5.25333e-07	0.77151	0.743041	2	2
sp|P20152|VIME_MOUSE	Vim	Vimentin	466	53727.1		130	34	74.2	Carbamidomethyl (C),Deamidated (N),Deamidated (Q),Gln->pyro-Glu (N-term Q),Glu->pyro-Glu (N-term E),Oxidation (M)	10	19	21	15	27	27	6.345e-06	1.949e-05	1.249e-05	1.364e-05	1.822e-05	1.786e-05	1.2775e-05	1.65733e-05	0.770817	0.403736	3	3
sp|P49813|TMOD1_MOUSE	Tmod1	Tropomodulin-1	359	40494.9		3	2	5.3				1		1	1	0	0	6.409e-07	0	4.136e-07	4.223e-07	2.13633e-07	2.78633e-07	0.766719	0.81141	1	2
sp|P56399|UBP5_MOUSE	Usp5	Ubiquitin carboxyl-terminal hydrolase 5	858	93439.5	tr|Q3U4W8|Q3U4W8_MOUSE;	11	5	7.3			1	4		2	2	0	5.034e-08	2.667e-07	0	2.625e-07	1.512e-07	1.0568e-07	1.379e-07	0.766352	0.787353	2	2
sp|P62858|RS28_MOUSE	Rps28	40S ribosomal protein S28	69	6340.37	tr|G3UYV7|G3UYV7_MOUSE;	4	1	21.4			1	1		1	1	0	4.925e-07	9.269e-07	0	6.518e-07	1.208e-06	4.73133e-07	6.19933e-07	0.7632	0.75538	2	2
sp|P14733|LMNB1_MOUSE	Lmnb1	Lamin-B1	588	66834.8		19	9	16.7	Acetylation (Protein N-term),Carbamidomethyl (C) + Ammonia-loss (N-term C)		1	8		4	4	0	1.196e-07	1.167e-06	0	6.813e-07	1.009e-06	4.28867e-07	5.63433e-07	0.761167	0.791046	2	2
sp|Q9WUM5|SUCA_MOUSE	Suclg1	Succinyl-CoA ligase [ADP/GDP-forming] subunit alpha, mitochondrial	346	36186		4	1	2.6	Carbamidomethyl (C)		1	1		1	1	0	6.402e-07	7.268e-07	0	9.031e-07	8.957e-07	4.55667e-07	5.996e-07	0.759951	0.722301	2	2
sp|P48962|ADT1_MOUSE	Slc25a4	ADP/ATP translocase 1	298	32919.2		57	14	38.3	Acetylation (Protein N-term),Carbamidomethyl (C),Deamidated (N),Gln->pyro-Glu (N-term Q),Oxidation (M)	6.5	5.5	10	6.5	8.5	11.5	1.167e-05	1.128e-05	1.2e-05	1.445e-05	1.184e-05	1.993e-05	1.165e-05	1.54067e-05	0.756166	0.191524	3	3
sp|P12382|K6PL_MOUSE	Pfkl	6-phosphofructokinase, liver type	780	85431.5		9	6	7.4	Carbamidomethyl (C)		2	1		2	2	0	1.948e-07	1.247e-07	0	2.046e-07	2.181e-07	1.065e-07	1.409e-07	0.755855	0.723712	2	2
sp|P14873|MAP1B_MOUSE	Map1b	Microtubule-associated protein 1B	2464	270521		505	86	41	Carbamidomethyl (C),Carbamidomethyl (C) + Ammonia-loss (N-term C),Deamidated (N),Deamidated (Q),Gln->pyro-Glu (N-term Q),Oxidation (M)	16.5	105.5	87.5	20.5	124	109.5	2.215e-06	2.864e-05	1.662e-05	5.734e-06	2.704e-05	3.005e-05	1.5825e-05	2.09413e-05	0.755683	0.660758	3	3
sp|Q8BYI9|TENR_MOUSE	Tnr	Tenascin-R	1358	149729		103	25	20	Carbamidomethyl (C),Carbamidomethyl (C) + Ammonia-loss (N-term C),Deamidated (N),Deamidated (Q),Gln->pyro-Glu (N-term Q),Gln->pyro-Glu (N-term Q) + Deamidated (Q)	13.99	7	15.98	10.98	18.98	23.99	1.873e-06	1.571e-06	3.191e-06	2.972e-06	2.462e-06	3.355e-06	2.21167e-06	2.92967e-06	0.754921	0.269496	3	3
sp|Q8QZT2|CCSAP_MOUSE	Ccsap	Centriole, cilia and spindle-associated protein	252	28397.1		3	1	4.8			1			1	1	0	3.449e-07	0	0	2.435e-07	2.142e-07	1.14967e-07	1.52567e-07	0.75355	0.799079	1	2
sp|P0CG49|UBB_MOUSE	Ubb	Polyubiquitin-B	305	26639.4	sp|P0CG50|UBC_MOUSE;sp|P62983|RS27A_MOUSE;sp|P62984|RL40_MOUSE;tr|E9Q4P0|E9Q4P0_MOUSE;tr|E9Q5F6|E9Q5F6_MOUSE;tr|E9Q9J0|E9Q9J0_MOUSE;tr|E9QNP0|E9QNP0_MOUSE;tr|Q5SX22|Q5SX22_MOUSE;	10	4	61.6		2.97			3.96			3.295e-06	0	0	4.382e-06	0	0	1.09833e-06	1.46067e-06	0.75194	0.852508	1	1
sp|Q9R0K7|AT2B2_MOUSE	Atp2b2	Plasma membrane calcium-transporting ATPase 2	1198	127419	tr|F8WHB1|F8WHB1_MOUSE;tr|S4R1C4|S4R1C4_MOUSE;	13	11	10.5	Carbamidomethyl (C),Deamidated (N),Oxidation (M)		1	3		1	4	0	1.676e-07	3.559e-07	0	1.709e-07	5.265e-07	1.745e-07	2.32467e-07	0.750645	0.770936	2	2
sp|Q8CC35-2|SYNPO_MOUSE	Synpo	Isoform 2 of Synaptopodin	901	74079.5	sp|Q8CC35-3|SYNPO_MOUSE;	11	3	4.9	Acetylation (Protein N-term)		1.98	2.97		0.99	3.96	0	2.626e-07	2.62e-07	0	4.251e-08	6.566e-07	1.74867e-07	2.33037e-07	0.750383	0.812363	2	2
sp|Q8BH95|ECHM_MOUSE	Echs1	Enoyl-CoA hydratase, mitochondrial	290	20921.6	tr|F6T930|F6T930_MOUSE;	9	2	10.5	Carbamidomethyl (C)		2	2		3	2	0	5.971e-07	7.119e-07	0	1.09e-06	6.571e-07	4.36333e-07	5.82367e-07	0.749242	0.724501	2	2
sp|P63005|LIS1_MOUSE	Pafah1b1	Platelet-activating factor acetylhydrolase IB subunit alpha	410	46712.2		21	10	28.3	Carbamidomethyl (C),Deamidated (N)		5.98	2.99	1	5.98	2.99	0	3.091e-06	6.897e-07	2.224e-07	3.705e-06	1.132e-06	1.26023e-06	1.68647e-06	0.747263	0.776247	2	3
sp|P17427|AP2A2_MOUSE	Ap2a2	AP-2 complex subunit alpha-2	938	104113		60	20	20.9	Carbamidomethyl (C),Gln->pyro-Glu (N-term Q)	13	3.5	8	11	8	8	3.402e-06	7.856e-07	8.411e-07	3.671e-06	1.541e-06	1.524e-06	1.67623e-06	2.24533e-06	0.746541	0.637921	3	3
sp|P08752|GNAI2_MOUSE	Gnai2	Guanine nucleotide-binding protein G(i) subunit alpha-2	355	40517.1		12	8	22.5	Carbamidomethyl (C)	1		1	1	1.5		2.49e-07	0	2.595e-07	2.36e-07	4.475e-07	0	1.695e-07	2.27833e-07	0.743965	0.725077	2	2
tr|Q8R5L1|Q8R5L1_MOUSE	C1qbp	Complement component 1 Q subcomponent-binding protein, mitochondrial	279	31041.5		6	2	12.5	Deamidated (N)	1	1	1		1	2	5.651e-07	2.342e-07	1.685e-07	0	3.285e-07	9.73e-07	3.226e-07	4.33833e-07	0.743604	0.73868	3	2
sp|O35643|AP1B1_MOUSE	Ap1b1	AP-1 complex subunit beta-1	943	101291	tr|Q5SVG4|Q5SVG4_MOUSE;tr|Q5SVG5|Q5SVG5_MOUSE;	10	8	9.5	Carbamidomethyl (C),Oxidation (M)	1	2	1		3	2	9.356e-08	3.004e-07	1.918e-07	0	4.141e-07	3.75e-07	1.95253e-07	2.63033e-07	0.742314	0.664269	3	2
sp|Q9Z0H8-2|CLIP2_MOUSE	Clip2	Isoform 2 of CAP-Gly domain-containing linker protein 2	1012	116020	sp|Q9Z0H8|CLIP2_MOUSE;	19	8	8.5	Carbamidomethyl (C)		5	2		4	5	0	9.796e-07	1.721e-07	0	7.044e-07	8.472e-07	3.839e-07	5.172e-07	0.742266	0.755503	2	2
sp|Q9QYR6-2|MAP1A_MOUSE	Map1a	Isoform 2 of Microtubule-associated protein 1A	3000	326228	sp|Q9QYR6|MAP1A_MOUSE;tr|A2ARP8|A2ARP8_MOUSE;	456	85	30.4	Carbamidomethyl (C),Carbamidomethyl (C) + Ammonia-loss (N-term C),Deamidated (N),Deamidated (Q),Glu->pyro-Glu (N-term E),Oxidation (M)	21.5	71.5	90.5	10.5	95	114.5	2.158e-06	9.616e-06	8.178e-06	1.63e-06	1.125e-05	1.41e-05	6.65067e-06	8.99333e-06	0.739511	0.623412	3	3
sp|Q99J09|MEP50_MOUSE	Wdr77	Methylosome protein 50	342	36973.2		53	10	38.3	Carbamidomethyl (C),Deamidated (N)	1.99	5.99	8.99	7.99	6.99	12.99	6.903e-07	1.124e-05	9.489e-06	7.725e-06	8.966e-06	1.244e-05	7.13977e-06	9.71033e-06	0.735275	0.509766	3	3
sp|O08638-2|MYH11_MOUSE	Myh11	Isoform 2 of Myosin-11	1938	223561	sp|O08638|MYH11_MOUSE;tr|E9QPE7|E9QPE7_MOUSE;	7	12	5.1	Carbamidomethyl (C),Deamidated (Q),Oxidation (M)		1	1	1.5	0.5	0.5	0	7.889e-08	2.176e-08	9.366e-08	6.293e-09	3.721e-08	3.355e-08	4.5721e-08	0.733798	0.743822	2	3
sp|Q6ZWN5|RS9_MOUSE	Rps9	40S ribosomal protein S9	194	16612.4	tr|D3YWH9|D3YWH9_MOUSE;tr|F7CJS8|F7CJS8_MOUSE;tr|Q9CXW7|Q9CXW7_MOUSE;	5	1	6.7		1		1		1	2	2.331e-06	0	1.003e-05	0	7.86e-06	9.058e-06	4.12033e-06	5.63933e-06	0.730642	0.733115	2	2
sp|Q9Z1G3|VATC1_MOUSE	Atp6v1c1	V-type proton ATPase subunit C 1	382	43914		55	18	41.4	Acetylation (Protein N-term),Carbamidomethyl (C),Deamidated (Q),Gln->pyro-Glu (N-term Q)	13	6	9	10	6	7	1.024e-05	2.261e-06	3.942e-06	1.567e-05	3.541e-06	3.394e-06	5.481e-06	7.535e-06	0.727405	0.686964	3	3
sp|Q99P72-3|RTN4_MOUSE	Rtn4	Isoform 2 of Reticulon-4	1046	126733	sp|Q99P72|RTN4_MOUSE;	16	6	5.8	Carbamidomethyl (C),Carbamidomethyl (C) + Ammonia-loss (N-term C)		3	4		5	4	0	6.388e-07	6.706e-07	0	9.625e-07	8.515e-07	4.36467e-07	6.04667e-07	0.72183	0.676481	2	2
sp|P43277|H13_MOUSE	Hist1h1d	Histone H1.3	221	22122.1		7	5	23.5	Acetylation (Protein N-term),Deamidated (N)		2	1		1.5	1	0	9.095e-07	4.164e-07	0	5.872e-07	1.251e-06	4.41967e-07	6.12733e-07	0.721303	0.721782	2	2
sp|Q6P9K9-2|NRX3A_MOUSE	Nrxn3	Isoform 2a of Neurexin-3	1100	134590	sp|Q6P9K9|NRX3A_MOUSE;sp|Q9CS84-2|NRX1A_MOUSE;sp|Q9CS84-3|NRX1A_MOUSE;sp|Q9CS84-4|NRX1A_MOUSE;sp|Q9CS84-5|NRX1A_MOUSE;sp|Q9CS84|NRX1A_MOUSE;tr|E0CY11|E0CY11_MOUSE;tr|E0CZA5|E0CZA5_MOUSE;tr|E9Q2X2|E9Q2X2_MOUSE;tr|F6RHI8|F6RHI8_MOUSE;tr|H3BK93|H3BK93_MOUSE;tr|K3W4T7|K3W4T7_MOUSE;	2	1	0.9		1			1			2.528e-07	0	0	3.514e-07	0	0	8.42667e-08	1.17133e-07	0.719408	0.830991	1	1
sp|Q9R1T4-2|SEPT6_MOUSE	Septin-6	Isoform I of Septin-6	427	49660.2	sp|Q9R1T4-3|SEPT6_MOUSE;sp|Q9R1T4|SEPT6_MOUSE;	7	5	10.5	Carbamidomethyl (C) + Ammonia-loss (N-term C)		0.5	1.5	0.5	0.5	1.5	0	1.252e-07	3.161e-07	1.379e-07	1.983e-07	2.774e-07	1.471e-07	2.04533e-07	0.719198	0.597866	2	3
sp|P97427|DPYL1_MOUSE	Crmp1	Dihydropyrimidinase-related protein 1	572	74282.5	tr|Q6P1J1|Q6P1J1_MOUSE;	21	8	15	Carbamidomethyl (C),Deamidated (N),Gln->pyro-Glu (N-term Q)	0.5	4	3.5	0.5	4.5	4.5	7.969e-07	1.258e-06	1.512e-06	5.844e-07	2.193e-06	2.189e-06	1.18897e-06	1.65547e-06	0.718206	0.462692	3	3
sp|Q9CR68|UCRI_MOUSE	Uqcrfs1	Cytochrome b-c1 complex subunit Rieske, mitochondrial	274	29385.2		4	3	10.6				1		1	1	0	0	1.246e-06	0	1.162e-06	5.736e-07	4.15333e-07	5.78533e-07	0.717907	0.775092	1	2
sp|P60202|MYPR_MOUSE	Plp1	Myelin proteolipid protein	277	30093.1		257	10	32.5	Carbamidomethyl (C),Deamidated (N),Deamidated (Q),Gln->pyro-Glu (N-term Q),Oxidation (M)	14	11	71	13	80	49	5.177e-05	8.089e-06	4.132e-05	3.666e-05	6.154e-05	4.313e-05	3.37263e-05	4.711e-05	0.715906	0.426395	3	3
sp|P03995-2|GFAP_MOUSE	Gfap	Isoform 2 of Glial fibrillary acidic protein	428	49941.6	sp|P03995|GFAP_MOUSE;	93	29	51.9	Carbamidomethyl (C),Deamidated (N),Deamidated (Q),Glu->pyro-Glu (N-term E),Oxidation (M)	13.99	17	12	31.98	6	8	1.396e-05	1.196e-05	7.799e-06	3.691e-05	3.988e-06	6.205e-06	1.12397e-05	1.5701e-05	0.715857	0.700149	3	3
sp|P97351|RS3A_MOUSE	Rps3a	40S ribosomal protein S3a	264	29841.7	tr|D3Z6C3|D3Z6C3_MOUSE;	16	5	16.3	Oxidation (M)		3	3		2	5	0	2.496e-06	2.545e-06	0	2.017e-06	5.075e-06	1.68033e-06	2.364e-06	0.710801	0.707776	2	2
sp|Q9CQV6|MLP3B_MOUSE	Map1lc3b	Microtubule-associated proteins 1A/1B light chain 3B	125	16478.5	tr|J3QN16|J3QN16_MOUSE;	17	4	17.6		1.98	2.97	1.98	2.98	1.98	1.98	7.25e-06	9.424e-06	6.495e-06	2.051e-05	5.917e-06	6.235e-06	7.723e-06	1.08873e-05	0.709356	0.552955	3	3
sp|Q9JIA1|LGI1_MOUSE	Lgi1	Leucine-rich glioma-inactivated protein 1	557	63693.4		15	4	7.2	Carbamidomethyl (C)		2	5		4	3	0	9.708e-08	1.233e-06	0	1.328e-06	5.559e-07	4.4336e-07	6.27967e-07	0.706025	0.754941	2	2
sp|Q9CR62|M2OM_MOUSE	Slc25a11	Mitochondrial 2-oxoglutarate/malate carrier protein	314	34186.9		34	8	26.1	Acetylation (Protein N-term),Carbamidomethyl (C),Deamidated (N),Oxidation (M)	5	2	6	2	8	6	3.096e-06	1.149e-07	1.498e-06	1.028e-06	3.603e-06	2.053e-06	1.56963e-06	2.228e-06	0.704503	0.594878	3	3
sp|Q8BTI8-2|SRRM2_MOUSE	Srrm2	Isoform 2 of Serine/arginine repetitive matrix protein 2	2607	295152	sp|Q8BTI8-3|SRRM2_MOUSE;sp|Q8BTI8|SRRM2_MOUSE;	7	7	3.6		2					2	6.013e-08	0	0	0	0	8.555e-08	2.00433e-08	2.85167e-08	0.702864	0.819888	1	1
tr|Q9CPN9|Q9CPN9_MOUSE	2210010C04Rik	Protein 2210010C04Rik	247	26441		7	2	8.1		1	1	1	1	2	1	4.371e-07	2.549e-07	1.026e-07	5.386e-07	3.314e-07	2.61e-07	2.64867e-07	3.77e-07	0.702564	0.429254	3	3
sp|P07724|ALBU_MOUSE	Alb	Serum albumin	608	68755.8		148	31	50.3	Carbamidomethyl (C),Carbamidomethyl (C) + Ammonia-loss (N-term C),Deamidated (N),Deamidated (Q),Gln->pyro-Glu (N-term Q),Oxidation (M)	41	18	17	34	16	14	3.355e-05	6.725e-06	5.827e-06	5.644e-05	5.413e-06	3.912e-06	1.53673e-05	2.19217e-05	0.701011	0.753838	3	3
sp|Q925I1-2|ATAD3_MOUSE	Atad3	Isoform 2 of ATPase family AAA domain-containing protein 3	512	66790.6	sp|Q925I1|ATAD3_MOUSE;	4	3	6.2				1		2		0	0	3.005e-08	0	4.288e-08	0	1.00167e-08	1.42933e-08	0.700793	0.818491	1	1
sp|P60335|PCBP1_MOUSE	Pcbp1	Poly(rC)-binding protein 1	356	37528		14	5	22.2	Carbamidomethyl (C)		1	4	1	3	4	0	1.074e-07	7.106e-07	5.702e-08	5.047e-07	6.06e-07	2.72667e-07	3.8924e-07	0.70051	0.696647	2	3
sp|Q791V5|MTCH2_MOUSE	Mtch2	Mitochondrial carrier homolog 2	303	34585.5	tr|A2AFW6|A2AFW6_MOUSE;tr|Q9D050|Q9D050_MOUSE;	11	2	5.8		1	2	2	2	2	2	6.367e-07	3.332e-07	7.446e-07	9.832e-07	7.392e-07	7.434e-07	5.715e-07	8.21933e-07	0.695312	0.164119	3	3
tr|E9QK48|E9QK48_MOUSE	Eml2	Echinoderm microtubule-associated protein-like 2	841	90879.4		26	9	12.6	Carbamidomethyl (C)		2.99	8.98	0.99	5.98	6.98	0	2.928e-07	6.479e-07	1.646e-07	6.046e-07	5.845e-07	3.13567e-07	4.51233e-07	0.69491	0.590868	2	3
sp|P49817|CAV1_MOUSE	Cav1	Caveolin-1	178	15617.9	tr|D3Z148|D3Z148_MOUSE;tr|H3BKG0|H3BKG0_MOUSE;tr|H3BLK5|H3BLK5_MOUSE;	9	3	26.9	Gln->pyro-Glu (N-term Q)	1	1	1	1	2	1	2.957e-07	1.5e-06	1.977e-06	1.152e-06	1.086e-06	3.206e-06	1.25757e-06	1.81467e-06	0.693001	0.551133	3	3
sp|P62737|ACTA_MOUSE	Acta2	Actin, aortic smooth muscle	377	42077.9	sp|P63268|ACTH_MOUSE;sp|P68033|ACTC_MOUSE;sp|P68134|ACTS_MOUSE;	6	15	37.2	Deamidated (N),Oxidation (M)		0.99	1.98		1.98	0.99	0	5.327e-07	1.132e-06	0	1.879e-06	5.24e-07	5.549e-07	8.01e-07	0.692759	0.723535	2	2
sp|Q60865|CAPR1_MOUSE	Caprin1	Caprin-1	707	78246.9		27	6	7.4	Deamidated (N),Gln->pyro-Glu (N-term Q),Oxidation (M)		5	6		7	6	0	1.207e-06	1.562e-06	0	1.614e-06	2.387e-06	9.23e-07	1.33367e-06	0.692077	0.653256	2	2
sp|P17426-2|AP2A1_MOUSE	Ap2a1	Isoform B of AP-2 complex subunit alpha-1	955	107758	sp|P17426|AP2A1_MOUSE;	89	26	28.4	Carbamidomethyl (C),Deamidated (Q),Gln->pyro-Glu (N-term Q),Oxidation (M)	15	10.5	9	10	18	16	4.392e-06	1.7e-06	8.693e-07	4.21e-06	2.841e-06	3.041e-06	2.32043e-06	3.364e-06	0.689784	0.413895	3	3
sp|P11352|GPX1_MOUSE	Gpx1	Glutathione peroxidase 1	201	22201.3		5	2	13.9				1		1	2	0	0	1.061e-06	0	6.02e-07	9.37e-07	3.53667e-07	5.13e-07	0.689409	0.739767	1	2
sp|Q9R0P5|DEST_MOUSE	Dstn	Destrin	165	18527.5		6	2	13.9	Acetylation (Protein N-term),Carbamidomethyl (C)		1	1		1	2	0	1.372e-06	1.682e-06	0	1.396e-06	3.044e-06	1.018e-06	1.48e-06	0.687838	0.674161	2	2
sp|Q60604-2|ADSV_MOUSE	Scin	Isoform 2 of Adseverin	615	80329.4	sp|Q60604|ADSV_MOUSE;	10	2	3.4	Acetylation (Protein N-term)			2		1	2	0	0	1.87e-07	0	1.271e-07	1.452e-07	6.23333e-08	9.07667e-08	0.686743	0.731575	1	2
sp|P41105|RL28_MOUSE	Rpl28	60S ribosomal protein L28	137	15741.7		4	2	13.1			0.99				1	0	1.007e-06	0	0	0	1.467e-06	3.35667e-07	4.89e-07	0.686435	0.808764	1	1
sp|P30275|KCRU_MOUSE	Ckmt1	Creatine kinase U-type, mitochondrial	418	27763.1	tr|A2ARP5|A2ARP5_MOUSE;	9	3	11.6			1	3		3	2	0	6.902e-07	1.415e-06	0	2.011e-06	1.066e-06	7.01733e-07	1.02567e-06	0.684173	0.671949	2	2
sp|P05063|ALDOC_MOUSE	Aldoc	Fructose-bisphosphate aldolase C	363	39424.3		32	10	27.8	Carbamidomethyl (C),Deamidated (N),Deamidated (Q)	3	7	4	4	6	4	1.78e-06	4.91e-06	1.572e-06	5.05e-06	4.219e-06	2.811e-06	2.754e-06	4.02667e-06	0.68394	0.370295	3	3
sp|Q6URW6-2|MYH14_MOUSE	Myh14	Isoform 2 of Myosin-14	1992	228765	sp|Q6URW6-3|MYH14_MOUSE;sp|Q6URW6|MYH14_MOUSE;tr|K3W4R2|K3W4R2_MOUSE;	12	10	4.6	Carbamidomethyl (C)		1	2		3	2.5	0	3.512e-08	6.68e-08	0	9.674e-08	5.24e-08	3.39733e-08	4.97133e-08	0.683385	0.667191	2	2
sp|Q6PHZ2-2|KCC2D_MOUSE	Camk2d	Isoform 2 of Calcium/calmodulin-dependent protein kinase type II subunit delta	478	55401.1	sp|Q6PHZ2-4|KCC2D_MOUSE;sp|Q6PHZ2-5|KCC2D_MOUSE;sp|Q6PHZ2|KCC2D_MOUSE;tr|E9PXV3|E9PXV3_MOUSE;tr|E9Q1T1|E9Q1T1_MOUSE;tr|E9Q1V9|E9Q1V9_MOUSE;tr|E9Q1W0|E9Q1W0_MOUSE;	18	15	28.5	Acetylation (Protein N-term),Carbamidomethyl (C),Gln->pyro-Glu (N-term Q)	3.96	1.98	1.98	2.97	1.98	2.97	6.313e-07	4.196e-07	5.175e-07	1.042e-06	5.447e-07	7.138e-07	5.228e-07	7.66833e-07	0.681765	0.197995	3	3
sp|P16858|G3P_MOUSE	Gapdh	Glyceraldehyde-3-phosphate dehydrogenase	333	35841.2		48	10	29.4	Carbamidomethyl (C),Deamidated (N),Oxidation (M)	1.98	4.92	9.83	1.98	9.84	10.81	1.966e-06	3.927e-06	1.012e-05	1.677e-06	9.529e-06	1.229e-05	5.33767e-06	7.832e-06	0.68152	0.568362	3	3
sp|Q62418-2|DBNL_MOUSE	Dbnl	Isoform 2 of Drebrin-like protein	433	48741.7	sp|Q62418-3|DBNL_MOUSE;sp|Q62418|DBNL_MOUSE;	6	2	5.8				2		2	2	0	0	3.875e-07	0	2.475e-07	3.218e-07	1.29167e-07	1.89767e-07	0.68066	0.726856	1	2
sp|P28661-2|SEPT4_MOUSE	Septin-4	Isoform 2 of Septin-4	459	54973.5	sp|P28661-3|SEPT4_MOUSE;sp|P28661-4|SEPT4_MOUSE;sp|P28661-5|SEPT4_MOUSE;sp|P28661|SEPT4_MOUSE;	9	4	12.1	Carbamidomethyl (C),Deamidated (N)		1	2.99		2.99	2	0	1.878e-07	1.39e-06	0	1.564e-06	7.564e-07	5.25933e-07	7.73467e-07	0.679969	0.713273	2	2
sp|P21981|TGM2_MOUSE	Tgm2	Protein-glutamine gamma-glutamyltransferase 2	686	77120.3		16	4	7	Acetylation (Protein N-term),Carbamidomethyl (C)		3	4		4	5	0	2.714e-07	3.755e-07	0	4.457e-07	5.066e-07	2.15633e-07	3.17433e-07	0.679303	0.629221	2	2
tr|A2A837|A2A837_MOUSE	Srsf4	Serine/arginine-rich-splicing factor 4	496	56288	tr|Q542V3|Q542V3_MOUSE;	13	4	6.9	Deamidated (N)	1		3		3	3	5.134e-08	0	1.347e-06	0	1.202e-06	8.661e-07	4.66113e-07	6.89367e-07	0.676147	0.714244	2	2
tr|E9Q6Q4|E9Q6Q4_MOUSE	Rap1gds1	Protein Rap1gds1	558	66142.4	tr|E9Q912|E9Q912_MOUSE;	10	3	5.4	Acetylation (Protein N-term)		2	2		3	2	0	3.389e-07	5.538e-07	0	9.01e-07	4.249e-07	2.97567e-07	4.41967e-07	0.673279	0.661711	2	2
sp|Q8R464|CADM4_MOUSE	Cadm4	Cell adhesion molecule 4	388	42750.9		3	1	2.3				1		1	1	0	0	2.335e-07	0	1.921e-07	1.548e-07	7.78333e-08	1.15633e-07	0.673105	0.718137	1	2
sp|P63323|RS12_MOUSE	Rps12	40S ribosomal protein S12	132	14523.5	tr|Q6ZWZ6|Q6ZWZ6_MOUSE;	4	2	23.5	Acetylation (Protein N-term),Carbamidomethyl (C),Oxidation (M)			1			1	0	0	6.516e-07	0	0	9.689e-07	2.172e-07	3.22967e-07	0.672515	0.799265	1	1
sp|P26443|DHE3_MOUSE	Glud1	Glutamate dehydrogenase 1, mitochondrial	558	61388.2		42	13	29.7	Carbamidomethyl (C),Carbamidomethyl (C) + Ammonia-loss (N-term C)	3	7	9	7	7	7	4.796e-07	1.979e-06	2.36e-06	4.153e-06	1.884e-06	1.132e-06	1.6062e-06	2.38967e-06	0.672144	0.506194	3	3
sp|P12970|RL7A_MOUSE	Rpl7a	60S ribosomal protein L7a	266	29982	tr|D3YXT4|D3YXT4_MOUSE;tr|L7N202|L7N202_MOUSE;	11	6	25.9	Carbamidomethyl (C)		0.99	2.97		0.99	3.96	0	1.818e-06	2.322e-06	0	1.583e-06	4.587e-06	1.38e-06	2.05667e-06	0.670989	0.678988	2	2
sp|A2AG50-2|MA7D2_MOUSE	Map7d2	Isoform 2 of MAP7 domain-containing protein 2	597	45441.4	sp|A2AG50-3|MA7D2_MOUSE;sp|A2AG50|MA7D2_MOUSE;tr|A2AG51|A2AG51_MOUSE;	16	4	16.2	Carbamidomethyl (C) + Ammonia-loss (N-term C)		1	4		4	4	0	1.484e-07	4.338e-07	0	5.11e-07	3.628e-07	1.94067e-07	2.91267e-07	0.666285	0.649361	2	2
sp|O55125|NIPS1_MOUSE	Nipsnap1	Protein NipSnap homolog 1	284	33378		5	1	3.2			2	1		1	1	0	2.97e-06	1.421e-06	0	2.702e-06	3.939e-06	1.46367e-06	2.21367e-06	0.661196	0.631141	2	2
sp|Q9CQC7|NDUB4_MOUSE	Ndufb4	NADH dehydrogenase [ubiquinone] 1 beta subcomplex subunit 4	129	15090		8	3	35.7		3	1	1	1	1	1	5.26e-06	1.207e-06	1.348e-06	8.686e-06	1.436e-06	1.748e-06	2.605e-06	3.95667e-06	0.658382	0.644551	3	3
sp|Q9CZM2|RL15_MOUSE	Rpl15	60S ribosomal protein L15	204	24098	tr|B8JKK2|B8JKK2_MOUSE;tr|E9Q1X1|E9Q1X1_MOUSE;tr|E9QAZ2|E9QAZ2_MOUSE;	7	2	15			1	2		2	2	0	1.263e-06	3.676e-06	0	3.049e-06	4.542e-06	1.64633e-06	2.53033e-06	0.650639	0.633863	2	2
sp|P20444|KPCA_MOUSE	Prkca	Protein kinase C alpha type	672	76882.2	tr|Q4VA93|Q4VA93_MOUSE;	7	7	11.3	Carbamidomethyl (C),Carbamidomethyl (C) + Ammonia-loss (N-term C)	1		1	1.5		1	2.462e-07	0	9.293e-08	4.308e-07	0	9.052e-08	1.13043e-07	1.73773e-07	0.650522	0.705377	2	2
sp|Q8VDQ8-2|SIR2_MOUSE	Sirt2	Isoform 2 of NAD-dependent protein deacetylase sirtuin-2	353	43282.5	sp|Q8VDQ8|SIR2_MOUSE;	7	4	12.2	Carbamidomethyl (C)			3		3	1	0	0	6.119e-07	0	8.683e-07	7.569e-08	2.03967e-07	3.14663e-07	0.648206	0.76408	1	2
sp|Q91WD5|NDUS2_MOUSE	Ndufs2	NADH dehydrogenase [ubiquinone] iron-sulfur protein 2, mitochondrial	463	28861.4	tr|F6RJ83|F6RJ83_MOUSE;	23	7	28.9	Carbamidomethyl (C)	4	4	3	3	4	5	1.634e-06	1.243e-06	8.891e-07	1.004e-06	2.138e-06	2.673e-06	1.25537e-06	1.93833e-06	0.647653	0.272355	3	3
sp|P39447|ZO1_MOUSE	Tjp1	Tight junction protein ZO-1	1745	189025	tr|B9EHJ3|B9EHJ3_MOUSE;	8	7	4.2			2				3	0	6.407e-08	0	0	0	9.895e-08	2.13567e-08	3.29833e-08	0.647499	0.782039	1	1
sp|P27573|MYP0_MOUSE	Mpz	Myelin protein P0	248	27640.5		48	7	25.8	Deamidated (Q),Gln->pyro-Glu (N-term Q),Oxidation (M)	4	4	3	1	6.5	5.5	7.475e-06	1.085e-05	6.596e-06	2.867e-06	2.346e-05	1.231e-05	8.307e-06	1.2879e-05	0.645003	0.494633	3	3
sp|Q9WUM4|COR1C_MOUSE	Coro1c	Coronin-1C	474	53159		7	4	7.4	Carbamidomethyl (C),Deamidated (N)		1	1		2	1	0	2.402e-07	1.47e-07	0	4.403e-07	1.606e-07	1.29067e-07	2.003e-07	0.644367	0.652058	2	2
sp|Q9JIX8-4|ACINU_MOUSE	Acin1	Isoform 4 of Apoptotic chromatin condensation inducer in the nucleus	1298	143784	sp|Q9JIX8|ACINU_MOUSE;tr|F6RJ39|F6RJ39_MOUSE;	24	9	9.5			4	6		4	9	0	4.763e-07	2.336e-07	0	3.099e-07	7.922e-07	2.36633e-07	3.67367e-07	0.644134	0.651671	2	2
sp|P20917-2|MAG_MOUSE	Mag	Isoform S-MAG of Myelin-associated glycoprotein	582	69323.9	sp|P20917|MAG_MOUSE;	8	5	8.8	Carbamidomethyl (C),Deamidated (N)	2		2	1	1	2	1.531e-06	0	2.415e-07	2.264e-06	3.448e-08	4.689e-07	5.90833e-07	9.2246e-07	0.640498	0.710414	2	3
sp|Q62442-2|VAMP1_MOUSE	Vamp1	Isoform 2 of Vesicle-associated membrane protein 1	117	18740.5	sp|Q62442|VAMP1_MOUSE;tr|D3YTU0|D3YTU0_MOUSE;	4	6	44.4	Deamidated (Q)			2		1	1	0	0	8.062e-07	0	2.617e-07	9.981e-07	2.68733e-07	4.19933e-07	0.639943	0.725839	1	2
sp|Q8BHJ6|SERC5_MOUSE	Serinc5	Serine incorporator 5	461	51867.4		3	1	2.2				1		1	1	0	0	2.805e-07	0	2.927e-07	1.469e-07	9.35e-08	1.46533e-07	0.63808	0.69551	1	2
sp|P28667|MRP_MOUSE	Marcksl1	MARCKS-related protein	200	20171.5		4	1	6.5				1			1	0	0	6.901e-08	0	0	1.082e-07	2.30033e-08	3.60667e-08	0.6378	0.775312	1	1
sp|Q6RHR9-2|MAGI1_MOUSE	Magi1	Isoform 2 of Membrane-associated guanylate kinase, WW and PDZ domain-containing protein 1	1172	138534	sp|Q6RHR9-3|MAGI1_MOUSE;sp|Q6RHR9|MAGI1_MOUSE;tr|E9PZ12|E9PZ12_MOUSE;	6	3	2.6				2		1	2	0	0	1.842e-07	0	1.036e-07	1.86e-07	6.14e-08	9.65333e-08	0.63605	0.689125	1	2
sp|P14131|RS16_MOUSE	Rps16	40S ribosomal protein S16	146	16453.1		6	2	12.3			1	2		1	2	0	1.94e-06	1.548e-06	0	1.853e-06	3.638e-06	1.16267e-06	1.83033e-06	0.635221	0.609251	2	2
sp|P97855|G3BP1_MOUSE	G3bp1	Ras GTPase-activating protein-binding protein 1	465	51868.9		3	1	2.4			1			1	1	0	2.263e-07	0	0	2.322e-07	1.241e-07	7.54333e-08	1.18767e-07	0.635139	0.68984	1	2
sp|Q60668-2|HNRPD_MOUSE	Hnrnpd	Isoform 2 of Heterogeneous nuclear ribonucleoprotein D0	336	30625.1	sp|Q60668-3|HNRPD_MOUSE;sp|Q60668-4|HNRPD_MOUSE;sp|Q60668|HNRPD_MOUSE;tr|E9Q5B6|E9Q5B6_MOUSE;tr|F6ZV59|F6ZV59_MOUSE;tr|G3X9W0|G3X9W0_MOUSE;tr|G5E8G0|G5E8G0_MOUSE;	9	4	44.9	Carbamidomethyl (C)	1	1	1	1	1	3	1.052e-06	2.182e-07	1.698e-07	9.984e-07	3.548e-07	9.204e-07	4.8e-07	7.57867e-07	0.633357	0.472722	3	3
sp|Q9Z2D0|MTMR9_MOUSE	Mtmr9	Myotubularin-related protein 9	545	62957.9		3	1	1.7				1		1	1	0	0	1.897e-07	0	1.763e-07	1.244e-07	6.32333e-08	1.00233e-07	0.630861	0.675448	1	2
sp|P84075|HPCA_MOUSE	Hpca	Neuron-specific calcium-binding protein hippocalcin	193	22431		5	3	14	Carbamidomethyl (C),Oxidation (M)		1	1		1	1	0	6.676e-07	9.308e-07	0	1.177e-06	1.357e-06	5.328e-07	8.44667e-07	0.630781	0.572288	2	2
tr|E9Q397|E9Q397_MOUSE	Sptb	Spectrin beta chain, erythrocytic	2137	268339	tr|Q3UGX2|Q3UGX2_MOUSE;	10	11	5.3	Carbamidomethyl (C),Oxidation (M)	1	1	3	2	1	1	1.503e-08	1.055e-08	7.415e-08	1.062e-07	3.825e-08	1.366e-08	3.32433e-08	5.27033e-08	0.630763	0.602196	3	3
sp|P67984|RL22_MOUSE	Rpl22	60S ribosomal protein L22	128	14767.8		6	2	18.8			1	1		1	2	0	2.684e-06	1.949e-06	0	2.989e-06	4.38e-06	1.54433e-06	2.45633e-06	0.628715	0.58088	2	2
sp|Q8R1I1|QCR9_MOUSE	Uqcr10	Cytochrome b-c1 complex subunit 9	64	7440.87		2	1	26.6		1			1			4.775e-06	0	0	7.64e-06	0	0	1.59167e-06	2.54667e-06	0.625	0.766395	1	1
sp|P61979-2|HNRPK_MOUSE	Hnrnpk	Isoform 2 of Heterogeneous nuclear ribonucleoprotein K	464	48604.2	sp|P61979-3|HNRPK_MOUSE;sp|P61979|HNRPK_MOUSE;tr|B2M1R6|B2M1R6_MOUSE;	55	12	28	Carbamidomethyl (C),Deamidated (N),Oxidation (M)		5.23	5.23		6.76	11.55	0	3.138e-06	3.025e-06	0	3.46e-06	6.506e-06	2.05433e-06	3.322e-06	0.618403	0.585807	2	2
sp|Q9D6M3|GHC1_MOUSE	Slc25a22	Mitochondrial glutamate carrier 1	323	24659.8	tr|E9PV90|E9PV90_MOUSE;tr|E9PY45|E9PY45_MOUSE;tr|E9Q6M6|E9Q6M6_MOUSE;	15	5	23.8	Carbamidomethyl (C)		0.99	3.96		4.95	3.96	0	2.663e-07	3.141e-06	0	2.723e-06	2.795e-06	1.13577e-06	1.83933e-06	0.617488	0.63291	2	2
sp|Q99020|ROAA_MOUSE	Hnrnpab	Heterogeneous nuclear ribonucleoprotein A/B	285	33849.3	tr|Q20BD0|Q20BD0_MOUSE;tr|Q80XR6|Q80XR6_MOUSE;	9	3	13	Carbamidomethyl (C)		1	2		3	3	0	1.716e-07	3.444e-07	0	2.987e-07	5.389e-07	1.72e-07	2.792e-07	0.616046	0.593117	2	2
sp|Q9WUC3|LY6H_MOUSE	Ly6h	Lymphocyte antigen 6H	139	17034.3	tr|Q8K356|Q8K356_MOUSE;	7	3	22.3	Carbamidomethyl (C),Gln->pyro-Glu (N-term Q)	1		2		2	1	1.535e-07	0	6.175e-07	0	9.423e-07	3.145e-07	2.57e-07	4.18933e-07	0.613463	0.65261	2	2
sp|Q9DBG3-2|AP2B1_MOUSE	Ap2b1	Isoform 2 of AP-2 complex subunit beta	951	104678	sp|Q9DBG3|AP2B1_MOUSE;	38	12	13.9	Carbamidomethyl (C),Oxidation (M)	5.94	5.94	5.94	5.94	6.93	5.94	2.567e-06	1.161e-06	1.185e-06	3.904e-06	1.784e-06	2.339e-06	1.63767e-06	2.67567e-06	0.612059	0.257458	3	3
sp|O35737|HNRH1_MOUSE	Hnrnph1	Heterogeneous nuclear ribonucleoprotein H	449	51257.2	tr|Q8C2Q7|Q8C2Q7_MOUSE;	38	6	17.8	Acetylation (Protein N-term),Carbamidomethyl (C),Deamidated (N),Deamidated (Q),Oxidation (M)	1.5	4.5	7	3	6.5	8	7.806e-07	8.016e-07	1.499e-06	1.262e-06	1.155e-06	2.626e-06	1.02707e-06	1.681e-06	0.610986	0.284088	3	3
sp|Q8C5P5-2|NT5D1_MOUSE	Nt5dc1	Isoform 2 of 5'-nucleotidase domain-containing protein 1	466	22563.8	sp|Q8C5P5-3|NT5D1_MOUSE;sp|Q8C5P5|NT5D1_MOUSE;tr|E9QN01|E9QN01_MOUSE;	3	1	3.5	Carbamidomethyl (C)	1	1		1			2.423e-07	6.171e-08	0	4.976e-07	0	0	1.01337e-07	1.65867e-07	0.610953	0.739597	2	1
sp|Q61301-2|CTNA2_MOUSE	Ctnna2	Isoform 2 of Catenin alpha-2	905	106826	sp|Q61301-3|CTNA2_MOUSE;sp|Q61301|CTNA2_MOUSE;tr|E0CXB9|E0CXB9_MOUSE;	12	8	9.3	Carbamidomethyl (C),Deamidated (Q)	1.99		2	3	0.99	2	1.839e-07	0	3.081e-07	4.464e-07	1.606e-07	1.987e-07	1.64e-07	2.68567e-07	0.610649	0.45536	2	3
tr|E9Q5C9|E9Q5C9_MOUSE	Nolc1	Protein Nolc1	702	73780.4		4	4	5.4				1		1	1	0	0	1.336e-07	0	1.253e-07	9.368e-08	4.45333e-08	7.29933e-08	0.610101	0.650968	1	2
sp|O55023|IMPA1_MOUSE	Impa1	Inositol monophosphatase 1	277	30445.2	tr|Q80ZJ2|Q80ZJ2_MOUSE;tr|Q924B0|Q924B0_MOUSE;	4	1	4	Deamidated (Q)	1			1	1		5.749e-07	0	0	6.8e-07	2.625e-07	0	1.91633e-07	3.14167e-07	0.609973	0.67954	1	2
sp|Q8BMF4|ODP2_MOUSE	Dlat	Dihydrolipoyllysine-residue acetyltransferase component of pyruvate dehydrogenase complex, mitochondrial	642	68006.7		16	7	15	Carbamidomethyl (C)	2	2	2	1	3	3	8.482e-07	6.531e-07	7.07e-07	1.337e-06	1.494e-06	7.941e-07	7.361e-07	1.20837e-06	0.609169	0.0982068	3	3
sp|P48678-2|LMNA_MOUSE	Lmna	Isoform C of Prelamin-A/C	574	13311.1	sp|P48678|LMNA_MOUSE;tr|D3YUF7|D3YUF7_MOUSE;	13	4	35.9		1	2	2		5	2	1.8e-07	2.942e-07	2.393e-07	0	1.006e-06	1.655e-07	2.37833e-07	3.905e-07	0.609048	0.651431	3	2
sp|Q9JLM8|DCLK1_MOUSE	Dclk1	Serine/threonine-protein kinase DCLK1	756	84227.1		24	12	19.8	Carbamidomethyl (C),Deamidated (N)		3	4.99	1	3	6.99	0	6.798e-07	5.33e-07	1.287e-07	6.985e-07	1.166e-06	4.04267e-07	6.644e-07	0.608469	0.514487	2	3
sp|Q76MZ3|2AAA_MOUSE	Ppp2r1a	Serine/threonine-protein phosphatase 2A 65 kDa regulatory subunit A alpha isoform	589	65371		26	9	17.1	Carbamidomethyl (C)	2	4	4.5	3	4.5	4	2.896e-07	1.055e-06	1.073e-06	1.04e-06	1.62e-06	1.316e-06	8.05867e-07	1.32533e-06	0.608048	0.166702	3	3
sp|P05064|ALDOA_MOUSE	Aldoa	Fructose-bisphosphate aldolase A	364	39385.3		81	20	46.2	Carbamidomethyl (C),Deamidated (N),Deamidated (Q),Glu->pyro-Glu (N-term E)	8.79	11.74	7.83	12.74	12.71	16.64	6.106e-06	1.063e-05	8.34e-06	1.763e-05	1.284e-05	1.091e-05	8.35867e-06	1.37933e-05	0.605993	0.0850563	3	3
sp|Q9Z0X1|AIFM1_MOUSE	Aifm1	Apoptosis-inducing factor 1, mitochondrial	612	66180.6	tr|B1AU25|B1AU25_MOUSE;	24	10	19.2	Carbamidomethyl (C)	6	3	2	8	2	3	9.428e-07	5.214e-07	1.735e-07	2.07e-06	1.983e-07	4.389e-07	5.459e-07	9.024e-07	0.604942	0.600926	3	3
sp|B9EJI9|T229A_MOUSE	Tmem229a	Transmembrane protein 229A	371	41553.1		7	2	5.4				1			1	0	0	4.162e-08	0	0	6.897e-08	1.38733e-08	2.299e-08	0.603451	0.751296	1	1
sp|P70168|IMB1_MOUSE	Kpnb1	Importin subunit beta-1	876	97266.1		12	3	3.8	Acetylation (Protein N-term),Deamidated (N),Oxidation (M)	1	1	2	1	2	2	7.528e-08	7.888e-08	8.071e-08	7.662e-08	1.595e-07	1.541e-07	7.829e-08	1.30073e-07	0.601891	0.125699	3	3
sp|Q9CQV8-2|1433B_MOUSE	Ywhab	Isoform Short of 14-3-3 protein beta/alpha	244	28104.9	sp|Q9CQV8|1433B_MOUSE;	14	10	38.9	Deamidated (N),Deamidated (Q),Oxidation (M)	1.98	0.99	1.98	1.98	2.97	2.97	2.11e-06	8.361e-07	3.153e-06	2.737e-06	3.905e-06	3.494e-06	2.03303e-06	3.37867e-06	0.601727	0.148141	3	3
sp|Q6IRU5-2|CLCB_MOUSE	Cltb	Isoform 2 of Clathrin light chain B	211	25192.2	sp|Q6IRU5|CLCB_MOUSE;	3	1	4.7	Carbamidomethyl (C)			1		1	1	0	0	6.904e-07	0	6.618e-07	4.882e-07	2.30133e-07	3.83333e-07	0.600348	0.640425	1	2
sp|Q9Z2X1|HNRPF_MOUSE	Hnrnpf	Heterogeneous nuclear ribonucleoprotein F	415	23329.6	tr|J3QM80|J3QM80_MOUSE;tr|J3QMQ5|J3QMQ5_MOUSE;tr|J3QMT0|J3QMT0_MOUSE;	13	4	21.6	Acetylation (Protein N-term)		1.98	1.98		2.97	2.97	0	7.031e-07	9.045e-07	0	1.11e-06	1.57e-06	5.35867e-07	8.93333e-07	0.599851	0.544646	2	2
sp|Q8BNW9|KBTBB_MOUSE	Kbtbd11	Kelch repeat and BTB domain-containing protein 11	633	68011.7		8	2	3.8	Carbamidomethyl (C)		1	2		2	2	0	7.182e-08	3.49e-07	0	2.398e-07	4.629e-07	1.40273e-07	2.34233e-07	0.598862	0.61159	2	2
sp|Q9D1Q6|ERP44_MOUSE	Erp44	Endoplasmic reticulum resident protein 44	406	46895.3		4	3	5.2	Carbamidomethyl (C)			1	1			0	0	1.4e-07	2.34e-07	0	0	4.66667e-08	7.8e-08	0.598291	0.747665	1	1
sp|P62267|RS23_MOUSE	Rps23	40S ribosomal protein S23	143	15815.7		3	1	7.7				1		1	1	0	0	4.154e-07	0	2.77e-07	4.197e-07	1.38467e-07	2.32233e-07	0.596239	0.639533	1	2
sp|Q9CPR4|RL17_MOUSE	Rpl17	60S ribosomal protein L17	184	21401.4	tr|Q6ZWZ7|Q6ZWZ7_MOUSE;	4	2	10.3	Deamidated (N)		1	1		1	1	0	8.214e-07	7.63e-07	0	1.062e-06	1.6e-06	5.28133e-07	8.87333e-07	0.595192	0.541913	2	2
sp|P62242|RS8_MOUSE	Rps8	40S ribosomal protein S8	208	24226.2		12	5	27.9	Carbamidomethyl (C)		3	2		2	5	0	4.684e-06	4.132e-06	0	4.524e-06	1.038e-05	2.93867e-06	4.968e-06	0.591519	0.577193	2	2
sp|Q9Z1Z2|STRAP_MOUSE	Strap	Serine-threonine kinase receptor-associated protein	350	38472		15	4	12.3			1	4		3	5	0	8.334e-07	3.696e-06	0	2.319e-06	5.365e-06	1.5098e-06	2.56133e-06	0.589459	0.612091	2	2
sp|P99028|QCR6_MOUSE	Uqcrh	Cytochrome b-c1 complex subunit 6, mitochondrial	89	10428		2	1	7.9	Carbamidomethyl (C)			1			1	0	0	1.017e-05	0	0	1.737e-05	3.39e-06	5.79e-06	0.585492	0.738639	1	1
sp|Q921M3|SF3B3_MOUSE	Sf3b3	Splicing factor 3B subunit 3	1217	135681		14	6	5.8	Carbamidomethyl (C),Oxidation (M)		2	2		3	2	0	2.087e-07	1.217e-07	0	3.271e-07	2.373e-07	1.10133e-07	1.88133e-07	0.5854	0.53421	2	2
sp|Q922S4|PDE2A_MOUSE	Pde2a	cGMP-dependent 3',5'-cyclic phosphodiesterase	916	105341	tr|Q3TXZ6|Q3TXZ6_MOUSE;tr|Q5PR72|Q5PR72_MOUSE;	4	3	4.4	Carbamidomethyl (C),Deamidated (N)	1		2	1			4.643e-07	0	3.654e-08	8.581e-07	0	0	1.66947e-07	2.86033e-07	0.583662	0.73068	2	1
sp|P22752|H2A1_MOUSE	Hist1h2ab	Histone H2A type 1	130	14065.9	sp|Q64523|H2A2C_MOUSE;sp|Q6GSS7|H2A2A_MOUSE;sp|Q8BFU2|H2A3_MOUSE;sp|Q8CGP5|H2A1F_MOUSE;sp|Q8CGP6|H2A1H_MOUSE;sp|Q8CGP7|H2A1K_MOUSE;sp|Q8R1M2|H2AJ_MOUSE;tr|F8WIX8|F8WIX8_MOUSE;tr|Q8CGP4|Q8CGP4_MOUSE;	12	2	21.7	Deamidated (Q)		0.99	1.99	2.99	0.99	2.99	0	5.229e-06	4.265e-06	3.658e-06	5.709e-06	6.946e-06	3.16467e-06	5.43767e-06	0.58199	0.291221	2	3
sp|P62631|EF1A2_MOUSE	Eef1a2	Elongation factor 1-alpha 2	463	50494.4		25	9	19.4	Carbamidomethyl (C) + Ammonia-loss (N-term C),Gln->pyro-Glu (N-term Q)	2	2.5	3.5	1	3.5	3.5	1.357e-06	2.462e-06	2.213e-06	2.012e-06	3.892e-06	4.559e-06	2.01067e-06	3.48767e-06	0.576508	0.150795	3	3
sp|P00405|COX2_MOUSE	Mtco2	Cytochrome c oxidase subunit 2	227	25995	tr|Q7JCZ1|Q7JCZ1_MOUSE;	26	5	22	Oxidation (M)	5	5	3	3	3	4	3.594e-06	8.852e-06	1.872e-06	1.775e-05	3.754e-06	3.375e-06	4.77267e-06	8.293e-06	0.575505	0.533658	3	3
sp|Q8K2B3|SDHA_MOUSE	Sdha	Succinate dehydrogenase [ubiquinone] flavoprotein subunit, mitochondrial	664	72647.2		28	9	16	Carbamidomethyl (C),Deamidated (Q)	3	2	6		5	7	6.247e-07	2.557e-07	1.374e-06	0	1.498e-06	2.425e-06	7.51467e-07	1.30767e-06	0.574662	0.514846	3	2
sp|P83882|RL36A_MOUSE	Rpl36a	60S ribosomal protein L36a	106	12450.8		8	2	15.1	Carbamidomethyl (C)		1	2		2	2	0	5.745e-07	1.989e-06	0	1.759e-06	2.712e-06	8.545e-07	1.49033e-06	0.573362	0.555692	2	2
sp|Q01853|TERA_MOUSE	Vcp	Transitional endoplasmic reticulum ATPase	806	89409.8		56	16	21.8	Carbamidomethyl (C),Deamidated (N)	3	10	9.99	3	15.99	8	6.682e-07	1.976e-06	1.557e-06	5.624e-07	5.101e-06	1.709e-06	1.4004e-06	2.45747e-06	0.569855	0.496866	3	3
sp|P70333|HNRH2_MOUSE	Hnrnph2	Heterogeneous nuclear ribonucleoprotein H2	449	19193.6	tr|J3QPH6|J3QPH6_MOUSE;	14	5	38	Acetylation (Protein N-term),Carbamidomethyl (C),Deamidated (N)	0.5	1.5	1	1	0.5	2	3.32e-07	2.786e-07	3.612e-07	9.175e-07	2.253e-07	5.665e-07	3.23933e-07	5.69767e-07	0.568537	0.289026	3	3
sp|Q8CGF6|WDR47_MOUSE	Wdr47	WD repeat-containing protein 47	920	102409		4	1	1.4				1		1	2	0	0	4.541e-08	0	1.568e-08	6.421e-08	1.51367e-08	2.663e-08	0.568407	0.664033	1	2
tr|Q3ULB0|Q3ULB0_MOUSE	Rbm6	Protein Rbm6	986	128495	tr|S4R1W5|S4R1W5_MOUSE;	7	5	5	Carbamidomethyl (C)		3.5		1			0	2.498e-07	0	4.409e-07	0	0	8.32667e-08	1.46967e-07	0.566568	0.725245	1	1
sp|P61358|RL27_MOUSE	Rpl27	60S ribosomal protein L27	136	15805.8		7	2	12.5			1	2		2	2	0	1.807e-06	2.035e-06	0	1.748e-06	5.034e-06	1.28067e-06	2.26067e-06	0.5665	0.57558	2	2
sp|Q61361|PGCB_MOUSE	Bcan	Brevican core protein	883	95899		47	14	17.3	Carbamidomethyl (C),Carbamidomethyl (C) + Ammonia-loss (N-term C),Deamidated (N),Oxidation (M)	4	3	12	2	10	13	1.061e-06	5.498e-07	2.784e-06	1.006e-06	3.144e-06	3.645e-06	1.46493e-06	2.59833e-06	0.563797	0.342888	3	3
sp|P35762|CD81_MOUSE	Cd81	CD81 antigen	236	25833.2		10	2	11.9	Deamidated (Q),Gln->pyro-Glu (N-term Q)	1	1	2	1	2	1	7.445e-07	4.949e-07	2.58e-07	1.903e-06	4.906e-07	2.836e-07	4.99133e-07	8.924e-07	0.559316	0.497646	3	3
sp|Q6PDM2|SRSF1_MOUSE	Srsf1	Serine/arginine-rich splicing factor 1	248	28348	tr|H7BX95|H7BX95_MOUSE;	20	5	21	Carbamidomethyl (C)	0.99	2.98	4.98		2.98	6.98	5.484e-07	2.485e-06	3.064e-06	0	2.086e-06	8.822e-06	2.03247e-06	3.636e-06	0.558984	0.593508	3	2
sp|P35700|PRDX1_MOUSE	Prdx1	Peroxiredoxin-1	199	19489	tr|B1AXW5|B1AXW5_MOUSE;tr|B1AXW6|B1AXW6_MOUSE;	23	5	30.2	Gln->pyro-Glu (N-term Q)		2	6	2	4	5	0	1.537e-06	5.448e-06	1.886e-06	3.519e-06	7.105e-06	2.32833e-06	4.17e-06	0.558353	0.456668	2	3
sp|Q61885|MOG_MOUSE	Mog	Myelin-oligodendrocyte glycoprotein	246	28391.9	tr|Q3UY21|Q3UY21_MOUSE;	34	8	29.7	Carbamidomethyl (C),Deamidated (N)	4	3	7	6	8	6	4.831e-06	4.18e-06	1.057e-05	7.859e-06	1.475e-05	1.251e-05	6.527e-06	1.17063e-05	0.557561	0.145515	3	3
tr|D3Z6I8|D3Z6I8_MOUSE	Tpm3	Tropomyosin alpha-3 chain	247	28741.8		3	9	34.4	Acetylation (Protein N-term),Carbamidomethyl (C)			1		1	1	0	0	6.001e-07	0	4.582e-07	6.19e-07	2.00033e-07	3.59067e-07	0.557092	0.591153	1	2
sp|Q8VH51-2|RBM39_MOUSE	Rbm39	Isoform 2 of RNA-binding protein 39	524	33974.1	sp|Q8VH51-3|RBM39_MOUSE;sp|Q8VH51|RBM39_MOUSE;tr|B7ZD61|B7ZD61_MOUSE;tr|E9Q8F0|E9Q8F0_MOUSE;tr|F7AA45|F7AA45_MOUSE;	9	3	13.2				3		1	2	0	0	1.566e-07	0	2.27e-08	2.586e-07	5.22e-08	9.37667e-08	0.556701	0.692623	1	2
sp|Q8BHL3|TB10B_MOUSE	Tbc1d10b	TBC1 domain family member 10B	798	87346.7		15	5	7.6	Acetylation (Protein N-term),Carbamidomethyl (C)		2	2		3	5	0	4.64e-07	3.786e-07	0	5.293e-07	9.906e-07	2.80867e-07	5.06633e-07	0.554379	0.519081	2	2
tr|A2ALL9|A2ALL9_MOUSE	Atp2b3	Protein Atp2b3	1173	125832	tr|Q0VF55|Q0VF55_MOUSE;tr|Q8C048|Q8C048_MOUSE;	7	7	6.7	Carbamidomethyl (C),Deamidated (N),Oxidation (M)			3		2	2	0	0	2.038e-07	0	1.461e-07	2.222e-07	6.79333e-08	1.22767e-07	0.553353	0.591569	1	2
sp|P26645|MARCS_MOUSE	Marcks	Myristoylated alanine-rich C-kinase substrate	309	29697.8		7	1	4.9			1	1		2	2	0	1.705e-07	5.677e-08	0	2.011e-07	2.103e-07	7.57567e-08	1.37133e-07	0.552431	0.510095	2	2
sp|Q62277|SYPH_MOUSE	Syp	Synaptophysin	314	34056.5		31	5	13.7	Carbamidomethyl (C),Deamidated (N),Deamidated (Q),Oxidation (M)	6	2	4	8	4	3	2.004e-05	4.332e-06	2.997e-06	4.311e-05	4.379e-06	2.362e-06	9.123e-06	1.6617e-05	0.549016	0.62896	3	3
sp|Q6NZL0|SOGA3_MOUSE	Soga3	Protein SOGA3	945	103578		15	6	7.5	Deamidated (Q)	2	1	4	1	2	4	1.879e-07	4.9e-08	3.058e-07	1.569e-07	7.476e-08	7.62e-07	1.809e-07	3.3122e-07	0.546163	0.547478	3	3
sp|Q9ERS2|NDUAD_MOUSE	Ndufa13	NADH dehydrogenase [ubiquinone] 1 alpha subcomplex subunit 13	144	16866.6		13	4	28.5		3	1	1	4	1	2	8.366e-06	2.63e-07	3.768e-07	1.513e-05	2.634e-07	1.114e-06	3.00193e-06	5.50247e-06	0.545561	0.673823	3	3
sp|Q02248|CTNB1_MOUSE	Ctnnb1	Catenin beta-1	781	66628	tr|E9Q6A9|E9Q6A9_MOUSE;	11	5	9.2	Carbamidomethyl (C),Deamidated (N),Oxidation (M)	1.98	0.99	1.98	1.98	0.99	1.98	2.921e-07	2.293e-07	2.368e-07	7.334e-07	1.822e-07	4.744e-07	2.52733e-07	4.63333e-07	0.545468	0.259553	3	3
sp|Q80Z24|NEGR1_MOUSE	Negr1	Neuronal growth regulator 1	348	36239	tr|A0A4W9|A0A4W9_MOUSE;tr|D3Z4T6|D3Z4T6_MOUSE;	7	2	6.7	Carbamidomethyl (C)	1	1	1	2	1	1	8.712e-07	8.665e-08	9.641e-08	1.773e-06	3.273e-08	1.273e-07	3.5142e-07	6.44343e-07	0.545392	0.662171	3	3
sp|P18572-2|BASI_MOUSE	Bsg	Isoform 2 of Basigin	273	24137.2	sp|P18572|BASI_MOUSE;tr|J3QP71|J3QP71_MOUSE;tr|K3W4Q8|K3W4Q8_MOUSE;	5	2	11.7			1	1	2	1		0	1.506e-06	1.18e-06	3.272e-06	1.688e-06	0	8.95333e-07	1.65333e-06	0.541532	0.510159	2	2
sp|P12960|CNTN1_MOUSE	Cntn1	Contactin-1	1020	113497		63	17	20.2	Carbamidomethyl (C),Deamidated (N)	14	5	9	11	11	10	1.959e-06	9.41e-07	1.397e-06	3.748e-06	2.029e-06	2.209e-06	1.43233e-06	2.662e-06	0.538067	0.118287	3	3
sp|Q80WJ7|LYRIC_MOUSE	Mtdh	Protein LYRIC	579	63897.8		6	3	5	Deamidated (Q)		2	1			2	0	1.588e-07	4.892e-08	0	0	3.869e-07	6.924e-08	1.28967e-07	0.536883	0.685888	2	1
sp|P14115|RL27A_MOUSE	Rpl27a	60S ribosomal protein L27a	148	16613		5	1	7.4			1	1		2	1	0	6.965e-07	9.349e-07	0	1.644e-06	1.396e-06	5.438e-07	1.01333e-06	0.536645	0.466126	2	2
sp|P35979|RL12_MOUSE	Rpl12	60S ribosomal protein L12	165	17811.5		16	2	14.5	Carbamidomethyl (C),Carbamidomethyl (C) + Ammonia-loss (N-term C)		3	4		3	5	0	1.369e-06	1.153e-06	0	1.484e-06	3.227e-06	8.40667e-07	1.57033e-06	0.535343	0.515787	2	2
sp|Q9Z2C4|MTMR1_MOUSE	Mtmr1	Myotubularin-related protein 1	669	75600.9	tr|I7HJQ9|I7HJQ9_MOUSE;	2	1	1.8	Carbamidomethyl (C)	1			1			2.917e-07	0	0	5.47e-07	0	0	9.72333e-08	1.82333e-07	0.533272	0.701577	1	1
sp|Q8BJH1|ZC21A_MOUSE	Zc2hc1a	Zinc finger C2HC domain-containing protein 1A	324	35184.1		8	4	13.3	Carbamidomethyl (C)		1	2		2	3	0	2.173e-07	6.004e-07	0	4.362e-07	1.102e-06	2.72567e-07	5.12733e-07	0.531595	0.546834	2	2
sp|P04370-10|MBP_MOUSE	Mbp	Isoform 10 of Myelin basic protein	191	20947.5	sp|P04370-4|MBP_MOUSE;sp|P04370-5|MBP_MOUSE;tr|F6RT34|F6RT34_MOUSE;tr|F6VME3|F6VME3_MOUSE;	53	8	56.8	Deamidated (N),Deamidated (Q)	4.96	4.96	7.95	4.95	10.93	6.95	1.371e-05	6.572e-06	1.173e-05	3.915e-05	1.071e-05	1.038e-05	1.06707e-05	2.008e-05	0.531408	0.390041	3	3
sp|Q9ESQ8-2|NPVF_MOUSE	Npvf	Isoform 2 of Pro-FMRFamide-related neuropeptide VF	172	21069.8	sp|Q9ESQ8|NPVF_MOUSE;	3	1	4.7		1			1			1.194e-06	0	0	2.274e-06	0	0	3.98e-07	7.58e-07	0.525066	0.695732	1	1
sp|P59999|ARPC4_MOUSE	Arpc4	Actin-related protein 2/3 complex subunit 4	168	19672.3		12	4	22.6		2	1	2	4	1	1	2.272e-06	1.158e-06	1.728e-06	8.108e-06	1.014e-06	7.41e-07	1.71933e-06	3.28767e-06	0.522965	0.554257	3	3
sp|P11499|HS90B_MOUSE	Hsp90ab1	Heat shock protein HSP 90-beta	724	83355.2		34	16	23.1	Deamidated (N),Deamidated (Q),Oxidation (M)	2	3	6.99	4	7.99	8.99	4.498e-07	1.171e-06	2.954e-06	1.604e-06	3.244e-06	3.916e-06	1.52493e-06	2.92133e-06	0.521999	0.239981	3	3
sp|P62960|YBOX1_MOUSE	Ybx1	Nuclease-sensitive element-binding protein 1	322	35762.6		8	3	13.7	Deamidated (N)		1	1	1	2	2	0	7.914e-07	6.239e-07	1.645e-07	6.654e-07	1.884e-06	4.71767e-07	9.04633e-07	0.5215	0.485957	2	3
sp|Q791T5-2|MTCH1_MOUSE	Mtch1	Isoform 2 of Mitochondrial carrier homolog 1	372	12213.3	sp|Q791T5|MTCH1_MOUSE;tr|D3YXC2|D3YXC2_MOUSE;	3	1	10.2				1		1	1	0	0	4.48e-07	0	2.714e-07	5.893e-07	1.49333e-07	2.869e-07	0.520507	0.576395	1	2
sp|Q9JJZ2|TBA8_MOUSE	Tuba8	Tubulin alpha-8 chain	449	50091.6		3	12	36.5	Carbamidomethyl (C),Deamidated (N),Deamidated (Q),Gln->pyro-Glu (N-term Q),Oxidation (M)		1				2	0	1.423e-07	0	0	0	2.752e-07	4.74333e-08	9.17333e-08	0.517078	0.69004	1	1
sp|Q80U93|NU214_MOUSE	Nup214	Nuclear pore complex protein Nup214	2085	213208		2	1	0.6	Deamidated (N),Deamidated (Q)	1			1			1.083e-07	0	0	2.106e-07	0	0	3.61e-08	7.02e-08	0.514245	0.688021	1	1
sp|A2A863-2|ITB4_MOUSE	Itgb4	Isoform 2 of Integrin beta-4	1753	200063	sp|A2A863-3|ITB4_MOUSE;sp|A2A863|ITB4_MOUSE;tr|A2A864|A2A864_MOUSE;	4	2	1.2			1			2		0	6.588e-08	0	0	1.289e-07	0	2.196e-08	4.29667e-08	0.511094	0.685775	1	1
sp|P57780|ACTN4_MOUSE	Actn4	Alpha-actinin-4	912	105074		8	8	8.2	Carbamidomethyl (C)			2		1	3	0	0	1.267e-07	0	3.211e-08	2.169e-07	4.22333e-08	8.30033e-08	0.508815	0.635904	1	2
sp|Q5SYD0-2|MYO1D_MOUSE	Myo1d	Isoform 2 of Unconventional myosin-Id	944	116187	sp|Q5SYD0|MYO1D_MOUSE;	7	5	5.2	Carbamidomethyl (C)		1	1		3	1	0	1.265e-07	8.868e-08	0	3.117e-07	1.132e-07	7.17267e-08	1.41633e-07	0.506425	0.517098	2	2
sp|Q9JMA1|UBP14_MOUSE	Usp14	Ubiquitin carboxyl-terminal hydrolase 14	493	52357.3	tr|E9PYI8|E9PYI8_MOUSE;	4	1	2.4				2		1	1	0	0	1.698e-07	0	1.589e-07	1.775e-07	5.66e-08	1.12133e-07	0.504756	0.525044	1	2
sp|P10853|H2B1F_MOUSE	Hist1h2bf	Histone H2B type 1-F/J/L	126	14897	sp|P10854|H2B1M_MOUSE;sp|Q64475|H2B1B_MOUSE;sp|Q64478|H2B1H_MOUSE;sp|Q64525|H2B2B_MOUSE;sp|Q6ZWY9|H2B1C_MOUSE;sp|Q8CGP1|H2B1K_MOUSE;sp|Q8CGP2-2|H2B1P_MOUSE;sp|Q8CGP2|H2B1P_MOUSE;tr|Q8CBB6|Q8CBB6_MOUSE;	13	4	28.6	Gln->pyro-Glu (N-term Q)		2.97	2.97		2.97	1.98	0	6.418e-06	4.939e-06	0	1.279e-05	9.717e-06	3.78567e-06	7.50233e-06	0.504599	0.437671	2	2
sp|Q8BYH7|TBC17_MOUSE	Tbc1d17	TBC1 domain family member 17	645	72921.8		4	3	4.3		2			2			2.571e-07	0	0	5.102e-07	0	0	8.57e-08	1.70067e-07	0.50392	0.680662	1	1
sp|Q99NB9|SF3B1_MOUSE	Sf3b1	Splicing factor 3B subunit 1	1304	145972	tr|G5E866|G5E866_MOUSE;	15	7	7.4	Carbamidomethyl (C),Gln->pyro-Glu (N-term Q)		3	2		6	2	0	1.308e-07	7.294e-08	0	2.729e-07	1.326e-07	6.79133e-08	1.35167e-07	0.502441	0.484554	2	2
sp|P61255|RL26_MOUSE	Rpl26	60S ribosomal protein L26	145	12227.6	tr|B1ARA3|B1ARA3_MOUSE;	13	4	31.1			2	2		2	3	0	1.243e-06	1.273e-06	0	2.336e-06	2.691e-06	8.38667e-07	1.67567e-06	0.500497	0.424701	2	2
sp|P51410|RL9_MOUSE	Rpl9	60S ribosomal protein L9	192	21885.8		3	1	5.2				1			1	0	0	4.721e-07	0	0	9.44e-07	1.57367e-07	3.14667e-07	0.500106	0.677944	1	1
sp|Q8VDM4|PSMD2_MOUSE	Psmd2	26S proteasome non-ATPase regulatory subunit 2	908	100301		17	7	9	Carbamidomethyl (C)	1	2	3	4	1	2	4.87e-08	2.755e-07	2.53e-07	9.321e-07	3.525e-08	1.928e-07	1.924e-07	3.86717e-07	0.497522	0.533765	3	3
sp|Q9CYH2|F213A_MOUSE	Fam213a	Redox-regulatory protein FAM213A	218	25701.5	tr|D3YYG8|D3YYG8_MOUSE;tr|D3Z0A8|D3Z0A8_MOUSE;tr|D3Z252|D3Z252_MOUSE;tr|D3Z398|D3Z398_MOUSE;tr|Q3U125|Q3U125_MOUSE;	7	2	21.4	Deamidated (N)		1	1		2	2	0	3.641e-07	1.382e-07	0	4.346e-07	5.76e-07	1.67433e-07	3.36867e-07	0.497031	0.451312	2	2
sp|P42932|TCPQ_MOUSE	Cct8	T-complex protein 1 subunit theta	548	59607.6		22	8	15.9	Deamidated (N)		1.99	5.96		5.95	4.97	0	1.191e-07	5.435e-07	0	8.033e-07	5.313e-07	2.20867e-07	4.44867e-07	0.496478	0.479898	2	2
tr|B8JJG6|B8JJG6_MOUSE	Tfg	Protein Tfg	143	43048	tr|B8JJG7|B8JJG7_MOUSE;tr|B8JJG8|B8JJG8_MOUSE;tr|B8JJG9|B8JJG9_MOUSE;tr|Q9Z1A1|Q9Z1A1_MOUSE;	2	1	11.2		1			1			1.092e-06	0	0	2.203e-06	0	0	3.64e-07	7.34333e-07	0.495688	0.674796	1	1
sp|P62743|AP2S1_MOUSE	Ap2s1	AP-2 complex subunit sigma	142	17024.7		8	3	16.9	Oxidation (M)	1		1		2	1	2.882e-06	0	3.022e-06	0	4.213e-06	7.751e-06	1.968e-06	3.988e-06	0.49348	0.455519	2	2
sp|P35486|ODPA_MOUSE	Pdha1	Pyruvate dehydrogenase E1 component subunit alpha, somatic form, mitochondrial	390	43257.7		37	10	23.8	Acetylation (Protein N-term),Carbamidomethyl (C),Deamidated (N),Oxidation (M)	6	1	5	6	7	9	3.083e-06	3.163e-07	9.801e-07	3.229e-06	2.826e-06	2.827e-06	1.4598e-06	2.96067e-06	0.493065	0.15022	3	3
sp|Q61644|PACN1_MOUSE	Pacsin1	Protein kinase C and casein kinase substrate in neurons protein 1	441	50615.6		37	9	23.4	Carbamidomethyl (C),Deamidated (N),Deamidated (Q),Oxidation (M)		4	9	1	10	10	0	1.36e-06	3.321e-06	1.007e-07	4.644e-06	4.755e-06	1.56033e-06	3.16657e-06	0.492752	0.425245	2	3
sp|Q99JY0|ECHB_MOUSE	Hadhb	Trifunctional enzyme subunit beta, mitochondrial	475	51425.4		9	5	10.1			1	2		3	2	0	3.772e-07	6.942e-07	0	1.092e-06	1.091e-06	3.57133e-07	7.27667e-07	0.490792	0.422903	2	2
sp|P57776-2|EF1D_MOUSE	Eef1d	Isoform 2 of Elongation factor 1-delta	257	30651.5	sp|P57776-3|EF1D_MOUSE;sp|P57776|EF1D_MOUSE;tr|E9QN08|E9QN08_MOUSE;tr|F6ZFU0|F6ZFU0_MOUSE;tr|Q80T06|Q80T06_MOUSE;tr|Q91VK2|Q91VK2_MOUSE;	5	2	10.2				1.98		0.99	1.98	0	0	2.425e-07	0	1.254e-07	3.705e-07	8.08333e-08	1.653e-07	0.48901	0.566936	1	2
sp|P43006|EAA2_MOUSE	Slc1a2	Excitatory amino acid transporter 2	572	62079.7		129	15	26.4	Acetylation (Protein N-term),Carbamidomethyl (C),Carbamidomethyl (C) + Ammonia-loss (N-term C),Deamidated (N),Deamidated (Q),Oxidation (M)	14.76	19.8	26.7	16.7	25.74	15.86	2.518e-05	7.669e-06	9.282e-06	7.078e-05	9.563e-06	5.848e-06	1.40437e-05	2.87303e-05	0.48881	0.537091	3	3
sp|Q9EPN1-3|NBEA_MOUSE	Nbea	Isoform 3 of Neurobeachin	2904	327058	sp|Q9EPN1-4|NBEA_MOUSE;sp|Q9EPN1|NBEA_MOUSE;	3	1	0.4				1		1	1	0	0	1.028e-08	0	7.06e-09	1.399e-08	3.42667e-09	7.01667e-09	0.488361	0.535074	1	2
sp|P10126|EF1A1_MOUSE	Eef1a1	Elongation factor 1-alpha 1	462	50154.1		13	9	23.2	Carbamidomethyl (C) + Ammonia-loss (N-term C),Deamidated (Q),Gln->pyro-Glu (N-term Q),Oxidation (M)		2	1	3	4	2	0	5.817e-07	1.364e-07	7.469e-07	4.583e-07	2.724e-07	2.39367e-07	4.92533e-07	0.485991	0.320415	2	3
sp|O35295|PURB_MOUSE	Purb	Transcriptional activator protein Pur-beta	324	33934.8		20	6	20.7	Carbamidomethyl (C)	1	4	3	2	2	8	1.852e-07	2.071e-06	2.815e-06	2.163e-06	1.013e-06	7.309e-06	1.6904e-06	3.495e-06	0.483662	0.43617	3	3
sp|Q9ERF3|WDR61_MOUSE	Wdr61	WD repeat-containing protein 61	305	30945.4	tr|Q8BVQ0|Q8BVQ0_MOUSE;	51	10	50.2	Carbamidomethyl (C),Deamidated (Q),Oxidation (M)		5.95	3.99		18.86	4.96	0	2.838e-06	9.45e-07	0	5.896e-06	2.004e-06	1.261e-06	2.63333e-06	0.478861	0.514562	2	2
tr|G3UWS2|G3UWS2_MOUSE	Gm15831	Protein Gm15831	74	8564.54		2	1	10.8	Deamidated (Q),Oxidation (M)	1			1			7.893e-06	0	0	1.656e-05	0	0	2.631e-06	5.52e-06	0.47663	0.66123	1	1
sp|P39053-2|DYN1_MOUSE	Dnm1	Isoform 2 of Dynamin-1	861	97364.1		19	14	13.7	Deamidated (Q)		3.5	3.5		4.5	5.48	0	6.169e-07	8.996e-07	0	1.252e-06	1.948e-06	5.055e-07	1.06667e-06	0.473906	0.422575	2	2
sp|Q9CQA3|SDHB_MOUSE	Sdhb	Succinate dehydrogenase [ubiquinone] iron-sulfur subunit, mitochondrial	282	31828.9		5	2	7.1	Carbamidomethyl (C) + Ammonia-loss (N-term C)			1		1	1	0	0	4.722e-07	0	4.363e-07	5.709e-07	1.574e-07	3.35733e-07	0.468824	0.487366	1	2
sp|Q5SQX6|CYFP2_MOUSE	Cyfip2	Cytoplasmic FMR1-interacting protein 2	1253	109984	sp|Q7TMB8|CYFP1_MOUSE;tr|F6QD74|F6QD74_MOUSE;	6	2	2.2			1	1		2	2	0	5.92e-08	9.448e-08	0	1.202e-07	2.077e-07	5.12267e-08	1.093e-07	0.468679	0.42998	2	2
sp|Q05920|PYC_MOUSE	Pc	Pyruvate carboxylase, mitochondrial	1178	129817	tr|E9QPD7|E9QPD7_MOUSE;tr|G5E8R3|G5E8R3_MOUSE;	26	10	9.2	Carbamidomethyl (C),Deamidated (N)		4	6		6	9	0	3.643e-07	4.695e-07	0	5.71e-07	1.215e-06	2.77933e-07	5.95333e-07	0.466853	0.4491	2	2
sp|P13595|NCAM1_MOUSE	Ncam1	Neural cell adhesion molecule 1	1115	119552		17	7	7.2	Oxidation (M)	2	2	1	2	1.99	0.99	2.078e-07	1.019e-07	2.403e-08	2.967e-07	2.62e-07	1.603e-07	1.11243e-07	2.39667e-07	0.464159	0.128444	3	3
sp|Q99JR1|SFXN1_MOUSE	Sfxn1	Sideroflexin-1	322	35680.3		19	4	13.7	Deamidated (N)	1	1	2		3.5	3.5	3.909e-07	2.191e-07	2.619e-07	0	7.691e-07	1.124e-06	2.90633e-07	6.31033e-07	0.460567	0.367967	3	2
sp|P14231|AT1B2_MOUSE	Atp1b2	Sodium/potassium-transporting ATPase subunit beta-2	290	33358.5		14	5	16.6	Carbamidomethyl (C),Deamidated (N)	2		3	4	2	1	1.52e-06	0	1.969e-06	5.796e-06	1.297e-06	5.115e-07	1.163e-06	2.53483e-06	0.458807	0.477093	2	3
sp|P62855|RS26_MOUSE	Rps26	40S ribosomal protein S26	115	13025.1		2	1	7.8				1			1	0	0	1.953e-06	0	0	4.284e-06	6.51e-07	1.428e-06	0.455882	0.646495	1	1
sp|P40124|CAP1_MOUSE	Cap1	Adenylyl cyclase-associated protein 1	474	51604.5		39	13	28.1	Acetylation (Protein N-term),Carbamidomethyl (C),Carbamidomethyl (C) + Ammonia-loss (N-term C),Deamidated (N),Oxidation (M)	1	3	10	1	11	11	2.901e-07	1.19e-06	4.574e-06	6.028e-07	5.535e-06	7.223e-06	2.01803e-06	4.4536e-06	0.453124	0.363271	3	3
tr|G3X9V7|G3X9V7_MOUSE	A830010M20Rik	MCG19133, isoform CRA_b	1088	117421		17	5	6.8	Carbamidomethyl (C),Carbamidomethyl (C) + Ammonia-loss (N-term C)		2	3		5	6	0	7.277e-08	2.03e-07	0	2.422e-07	3.666e-07	9.19233e-08	2.02933e-07	0.452973	0.41756	2	2
sp|P35282|RAB21_MOUSE	Rab21	Ras-related protein Rab-21	222	24127.2		2	3	14.4	Deamidated (N)			1			1	0	0	1.764e-07	0	0	3.898e-07	5.88e-08	1.29933e-07	0.45254	0.644126	1	1
sp|Q8VIJ6|SFPQ_MOUSE	Sfpq	Splicing factor, proline- and glutamine-rich	699	75502.3		14	5	6.7	Deamidated (Q)		2	3.99		2.99	4.99	0	3.912e-07	1.116e-06	0	1.127e-06	2.23e-06	5.024e-07	1.119e-06	0.448972	0.441232	2	2
sp|Q99JY8|LPP3_MOUSE	Ppap2b	Lipid phosphate phosphohydrolase 3	312	35247.2		17	5	17.3	Acetylation (Protein N-term),Carbamidomethyl (C),Deamidated (N)	4	1	2	6			6.317e-07	1.56e-07	2.968e-07	2.427e-06	0	0	3.615e-07	8.09e-07	0.446848	0.614762	3	1
sp|O35874|SATT_MOUSE	Slc1a4	Neutral amino acid transporter A	532	47708.4	tr|Q5SSP3|Q5SSP3_MOUSE;	14	3	7.1	Carbamidomethyl (C),Carbamidomethyl (C) + Ammonia-loss (N-term C),Deamidated (N)		1	1.5	2.5	0.5	0.5	0	1.732e-07	2.57e-07	7.52e-07	8.771e-08	1.267e-07	1.434e-07	3.22137e-07	0.445153	0.477154	2	3
sp|Q9CZX8|RS19_MOUSE	Rps19	40S ribosomal protein S19	145	23126.2	tr|D3YUG3|D3YUG3_MOUSE;tr|D3YUT3|D3YUT3_MOUSE;tr|D3Z5R8|D3Z5R8_MOUSE;tr|D3Z722|D3Z722_MOUSE;	2	1	6.8			1				1	0	5.649e-07	0	0	0	1.277e-06	1.883e-07	4.25667e-07	0.442365	0.636925	1	1
sp|Q80TZ3-2|AUXI_MOUSE	Dnajc6	Isoform 2 of Putative tyrosine-protein phosphatase auxilin	900	102397	sp|Q80TZ3-3|AUXI_MOUSE;sp|Q80TZ3|AUXI_MOUSE;	5	3	3.4	Carbamidomethyl (C)			2		2	1	0	0	9.392e-08	0	1.283e-07	8.65e-08	3.13067e-08	7.16e-08	0.437244	0.457642	1	2
sp|P97461|RS5_MOUSE	Rps5	40S ribosomal protein S5	204	22898.1	tr|D3YYM6|D3YYM6_MOUSE;tr|Q91V55|Q91V55_MOUSE;	6	2	11.5	Carbamidomethyl (C)			2		1	3	0	0	9.204e-07	0	6.178e-07	1.506e-06	3.068e-07	7.07933e-07	0.433374	0.494323	1	2
sp|P27546-2|MAP4_MOUSE	Map4	Isoform 2 of Microtubule-associated protein 4	1124	117555	sp|P27546|MAP4_MOUSE;	29	17	19			7	1		7.98	7.98	0	5.601e-07	3.765e-08	0	5.48e-07	8.342e-07	1.9925e-07	4.60733e-07	0.432463	0.438552	2	2
sp|P48722|HS74L_MOUSE	Hspa4l	Heat shock 70 kDa protein 4L	838	94466.6		26	9	12.8	Carbamidomethyl (C),Oxidation (M)	3	2	2.99	2	4.96	6.97	1.231e-07	1.78e-07	2.787e-07	3.604e-07	2.188e-07	7.624e-07	1.93267e-07	4.472e-07	0.432171	0.207522	3	3
sp|Q9CYB0|TRI13_MOUSE	Trim13	E3 ubiquitin-protein ligase TRIM13	407	46999.9		2	1	2.2	Deamidated (Q)	1			1			1.558e-06	0	0	3.648e-06	0	0	5.19333e-07	1.216e-06	0.427083	0.626145	1	1
sp|P60764|RAC3_MOUSE	Rac3	Ras-related C3 botulinum toxin substrate 3	192	23453.3	sp|P63001|RAC1_MOUSE;tr|Q3TLP8|Q3TLP8_MOUSE;	7	3	15.6	Carbamidomethyl (C)		0.99	1.99		1.99	1.99	0	4.961e-07	1.209e-06	0	2.521e-06	1.485e-06	5.68367e-07	1.33533e-06	0.425637	0.398047	2	2
sp|Q64332-2|SYN2_MOUSE	Syn2	Isoform IIb of Synapsin-2	479	63422.7	sp|Q64332|SYN2_MOUSE;	21	8	19.8	Gln->pyro-Glu (N-term Q)	1	3	3	4	2	4	2.421e-07	5.976e-07	6.201e-07	2.142e-06	4.829e-07	8.213e-07	4.866e-07	1.14873e-06	0.423597	0.27245	3	3
sp|O70251|EF1B_MOUSE	Eef1b	Elongation factor 1-beta	225	24714.3		7	2	8.9			1	1		2	3	0	1.081e-06	1.143e-06	0	1.991e-06	3.262e-06	7.41333e-07	1.751e-06	0.423377	0.377949	2	2
sp|P97300|NPTN_MOUSE	Nptn	Neuroplastin	397	44399.4		4	3	7.1	Deamidated (N)			1		1	2	0	0	5.106e-07	0	5.16e-07	6.928e-07	1.702e-07	4.02933e-07	0.422402	0.435161	1	2
sp|Q9WUM3|COR1B_MOUSE	Coro1b	Coronin-1B	484	53950		7	3	6.2	Carbamidomethyl (C)			2		2	1	0	0	2.202e-07	0	3.664e-07	1.592e-07	7.34e-08	1.752e-07	0.41895	0.474145	1	2
sp|Q8JZQ2|AFG32_MOUSE	Afg3l2	AFG3-like protein 2	802	89606.7		7	3	3				1.97			2.96	0	0	1.867e-07	0	0	4.46e-07	6.22333e-08	1.48667e-07	0.41861	0.620189	1	1
sp|Q8CIE6|COPA_MOUSE	Copa	Coatomer subunit alpha	1224	139537	tr|F8WHL2|F8WHL2_MOUSE;	6	3	2		0.99	1	1	0.99	1	1	1.194e-07	4.171e-08	3.224e-08	4.105e-07	2.587e-08	2.742e-08	6.445e-08	1.54597e-07	0.416891	0.528887	3	3
sp|O88532|ZFR_MOUSE	Zfr	Zinc finger RNA-binding protein	1074	116966		18	9	9.2	Carbamidomethyl (C),Deamidated (Q)		2	4		5	7	0	3.888e-07	4.314e-07	0	6.53e-07	1.315e-06	2.734e-07	6.56e-07	0.416768	0.39689	2	2
sp|P35922-2|FMR1_MOUSE	Fmr1	Isoform ISO2 of Fragile X mental retardation protein 1 homolog	602	68955.9	sp|P35922-3|FMR1_MOUSE;sp|P35922-7|FMR1_MOUSE;sp|P35922-8|FMR1_MOUSE;sp|P35922-9|FMR1_MOUSE;sp|P35922|FMR1_MOUSE;tr|D3Z6U8|D3Z6U8_MOUSE;tr|E9QAT0|E9QAT0_MOUSE;tr|E9QNF5|E9QNF5_MOUSE;tr|Q6AXB7|Q6AXB7_MOUSE;	3	2	4				1		1	1	0	0	2.31e-08	0	1.734e-08	3.825e-08	7.7e-09	1.853e-08	0.415542	0.466599	1	2
sp|P53026|RL10A_MOUSE	Rpl10a	60S ribosomal protein L10a	217	24851.6	tr|Q5XJF6|Q5XJF6_MOUSE;	5	2	7.4			1	1		1	2	0	9.514e-07	1.897e-06	0	1.806e-06	5.053e-06	9.49467e-07	2.28633e-06	0.415279	0.444198	2	2
sp|Q9D0E1-2|HNRPM_MOUSE	Hnrnpm	Isoform 2 of Heterogeneous nuclear ribonucleoprotein M	690	68224.7	sp|Q9D0E1|HNRPM_MOUSE;tr|B8JK32|B8JK32_MOUSE;tr|B8JK33|B8JK33_MOUSE;	24	9	14.1	Acetylation (Protein N-term)		5	4		3	11	0	6.705e-07	3.984e-07	0	2.028e-07	2.376e-06	3.563e-07	8.596e-07	0.414495	0.556311	2	2
sp|P70175|DLG3_MOUSE	Dlg3	Disks large homolog 3	849	90415.7	tr|A2BEE9|A2BEE9_MOUSE;tr|Q52KF7|Q52KF7_MOUSE;	9	4	5.3	Carbamidomethyl (C)		1	2		2	3	0	1.437e-07	3.184e-07	0	4.136e-07	7.015e-07	1.54033e-07	3.717e-07	0.414402	0.385125	2	2
sp|Q8VHI6|WASF3_MOUSE	Wasf3	Wiskott-Aldrich syndrome protein family member 3	501	55259.6		3	1	2.4				1		1	1	0	0	8.085e-08	0	6.951e-08	1.256e-07	2.695e-08	6.50367e-08	0.414382	0.447169	1	2
sp|Q61937|NPM_MOUSE	Npm1	Nucleophosmin	292	28403.7	tr|E9Q5T3|E9Q5T3_MOUSE;tr|Q5SQB5|Q5SQB5_MOUSE;tr|Q9DAY9|Q9DAY9_MOUSE;	9	4	12.5	Deamidated (N)	0.99	1	1.98		1.98	1.98	3.964e-07	2.331e-07	4.652e-06	0	4.115e-06	8.683e-06	1.7605e-06	4.266e-06	0.412682	0.435607	3	2
sp|Q8CHX7|RFTN2_MOUSE	Rftn2	Raftlin-2	500	55009.2		4	1	3				1			2	0	0	6.351e-08	0	0	1.54e-07	2.117e-08	5.13333e-08	0.412403	0.615836	1	1
sp|Q9D051|ODPB_MOUSE	Pdhb	Pyruvate dehydrogenase E1 component subunit beta, mitochondrial	359	38966.1		27	7	21.2	Carbamidomethyl (C),Deamidated (N)	2	3	3	2	6	8	1.992e-06	1.24e-06	1.411e-06	1.642e-06	4.053e-06	5.575e-06	1.54767e-06	3.75667e-06	0.411979	0.131407	3	3
sp|Q9WUA2|SYFB_MOUSE	Farsb	Phenylalanine--tRNA ligase beta subunit	589	65745.4		2	1	1.5				1			1	0	0	3.635e-08	0	0	8.877e-08	1.21167e-08	2.959e-08	0.409485	0.613793	1	1
sp|O54991|CNTP1_MOUSE	Cntnap1	Contactin-associated protein 1	1385	156446		14	6	4.6		1	1	3	2	3	2	2.099e-08	3.3e-08	2.36e-07	2.354e-07	3.113e-07	1.647e-07	9.66633e-08	2.37133e-07	0.407633	0.160251	3	3
sp|P54285|CACB3_MOUSE	Cacnb3	Voltage-dependent L-type calcium channel subunit beta-3	484	54434.5	tr|D3Z3Z3|D3Z3Z3_MOUSE;	3	2	5			1				2	0	7.433e-08	0	0	0	1.836e-07	2.47767e-08	6.12e-08	0.404847	0.610551	1	1
sp|Q61595-10|KTN1_MOUSE	Ktn1	Isoform 10 of Kinectin	1275	152683	sp|Q61595-11|KTN1_MOUSE;sp|Q61595-12|KTN1_MOUSE;sp|Q61595-13|KTN1_MOUSE;sp|Q61595-14|KTN1_MOUSE;sp|Q61595-15|KTN1_MOUSE;sp|Q61595-16|KTN1_MOUSE;sp|Q61595-2|KTN1_MOUSE;sp|Q61595-3|KTN1_MOUSE;sp|Q61595-4|KTN1_MOUSE;sp|Q61595-5|KTN1_MOUSE;sp|Q61595-6|KTN1_MOUSE;sp|Q61595-7|KTN1_MOUSE;sp|Q61595-8|KTN1_MOUSE;sp|Q61595-9|KTN1_MOUSE;sp|Q61595|KTN1_MOUSE;tr|F8VQC7|F8VQC7_MOUSE;	3	3	3.1	Carbamidomethyl (C)		1			1	1	0	2.905e-08	0	0	3.18e-08	4.038e-08	9.68333e-09	2.406e-08	0.402466	0.410006	1	2
sp|P62880|GBB2_MOUSE	Gnb2	Guanine nucleotide-binding protein G(I)/G(S)/G(T) subunit beta-2	340	41436.1	tr|D3YZX3|D3YZX3_MOUSE;tr|D3Z1M1|D3Z1M1_MOUSE;tr|E9QKR0|E9QKR0_MOUSE;	5	3	14.5	Carbamidomethyl (C)			0.99		1.98	1.98	0	0	1.016e-06	0	1.385e-06	1.15e-06	3.38667e-07	8.45e-07	0.400789	0.40601	1	2
sp|Q8BGZ1|HPCL4_MOUSE	Hpcal4	Hippocalcin-like protein 4	191	18056.9	tr|F2Z3Z1|F2Z3Z1_MOUSE;	3	1	7.1				1		1	1	0	0	4.546e-07	0	7.337e-07	4.017e-07	1.51533e-07	3.78467e-07	0.400388	0.433139	1	2
tr|Q9D4E6|Q9D4E6_MOUSE	Pabpc6	Protein Pabpc6	643	71064.6		14	7	10.9	Oxidation (M)		1	1.5	2	1.5	1.5	0	1.419e-07	2.14e-07	3.58e-07	1.972e-07	3.376e-07	1.18633e-07	2.976e-07	0.398634	0.0907415	2	3
sp|P48318|DCE1_MOUSE	Gad1	Glutamate decarboxylase 1	593	27961.9	tr|D3Z1L8|D3Z1L8_MOUSE;tr|D3Z5S3|D3Z5S3_MOUSE;	5	1	5.8	Carbamidomethyl (C)		1	1		1	2	0	8.315e-08	8.951e-08	0	9.177e-08	3.415e-07	5.75533e-08	1.44423e-07	0.398504	0.458638	2	2
sp|P60122|RUVB1_MOUSE	Ruvbl1	RuvB-like 1	456	50254.3		7	3	7.5	Carbamidomethyl (C)		1	1		3	2	0	2.289e-07	3.85e-07	0	8.372e-07	7.058e-07	2.04633e-07	5.14333e-07	0.397861	0.335237	2	2
sp|Q922J6|TSN2_MOUSE	Tspan2	Tetraspanin-2	221	23468.8	tr|Q9D1X8|Q9D1X8_MOUSE;	7	1	5.5	Carbamidomethyl (C)	1		1	1	2	2	2.169e-07	0	2.87e-07	3.214e-07	4.614e-07	4.845e-07	1.67967e-07	4.22433e-07	0.397617	0.0641729	2	3
sp|Q9Z268|RASL1_MOUSE	Rasal1	RasGAP-activating-like protein 1	799	89464.9		13	5	6.5	Carbamidomethyl (C)			3		5	4	0	0	4.54e-07	0	6.342e-07	5.078e-07	1.51333e-07	3.80667e-07	0.397548	0.403784	1	2
sp|Q8VEK3|HNRPU_MOUSE	Hnrnpu	Heterogeneous nuclear ribonucleoprotein U	800	86877.3	tr|G3XA10|G3XA10_MOUSE;	37	11	14	Acetylation (Protein N-term),Carbamidomethyl (C),Deamidated (N),Deamidated (Q)	1	5	6	1	6	14	2.74e-07	1.084e-06	1.202e-06	2.594e-07	1.547e-06	4.654e-06	8.53333e-07	2.15347e-06	0.39626	0.385762	3	3
sp|Q99LD8|DDAH2_MOUSE	Ddah2	N(G),N(G)-dimethylarginine dimethylaminohydrolase 2	285	25388.2	tr|O08972|O08972_MOUSE;	4	2	8.6	Carbamidomethyl (C)			1		1	1	0	0	6.119e-08	0	9.576e-08	5.899e-08	2.03967e-08	5.15833e-08	0.395412	0.417788	1	2
sp|P21619|LMNB2_MOUSE	Lmnb2	Lamin-B2	596	67367.4		12	6	10.4				4		5	2	0	0	4.254e-07	0	7.243e-07	3.62e-07	1.418e-07	3.621e-07	0.391605	0.43242	1	2
sp|P19137|LAMA1_MOUSE	Lama1	Laminin subunit alpha-1	3084	338471	tr|F8VQ40|F8VQ40_MOUSE;	4	3	1	Deamidated (Q)		1		3			0	2.532e-08	0	6.472e-08	0	0	8.44e-09	2.15733e-08	0.391224	0.60106	1	1
sp|P52480-2|KPYM_MOUSE	Pkm	Isoform M1 of Pyruvate kinase PKM	531	58038		41	15	33	Carbamidomethyl (C),Carbamidomethyl (C) + Ammonia-loss (N-term C)	2.5	1.5	2.5	5.5	5.5	3	7.479e-07	5.237e-07	7.881e-07	2.078e-06	2.289e-06	9.097e-07	6.86567e-07	1.7589e-06	0.390339	0.0700531	3	3
sp|P19096|FAS_MOUSE	Fasn	Fatty acid synthase	2504	272707		23	11	4.6	Acetylation (Protein N-term),Carbamidomethyl (C),Deamidated (N),Deamidated (Q),Gln->pyro-Glu (N-term Q),Glu->pyro-Glu (N-term E),Oxidation (M)	3		3		6	6	7.568e-08	0	8.279e-08	0	2.104e-07	1.959e-07	5.28233e-08	1.35433e-07	0.390032	0.320067	2	2
sp|O88935-1|SYN1_MOUSE	Syn1	Isoform Ib of Synapsin-1	670	74177.7	sp|O88935|SYN1_MOUSE;	27	8	14.8	Gln->pyro-Glu (N-term Q)	1	3	5	5	4	7	2.043e-07	6.615e-07	7.306e-07	1.971e-06	6.643e-07	1.469e-06	5.32133e-07	1.3681e-06	0.388958	0.114133	3	3
sp|P17751|TPIS_MOUSE	Tpi1	Triosephosphate isomerase	299	32207.3		34	7	27.8	Carbamidomethyl (C),Deamidated (N)	5	3	6	5	5	6	1.317e-06	1.587e-06	1.274e-06	5.049e-06	3.328e-06	2.408e-06	1.39267e-06	3.595e-06	0.38739	0.0476871	3	3
sp|P07901|HS90A_MOUSE	Hsp90aa1	Heat shock protein HSP 90-alpha	733	84860.8		40	17	22.5	Deamidated (N),Oxidation (M)		4	9	3	12.99	11	0	1.217e-06	2.848e-06	1.07e-06	4.872e-06	4.579e-06	1.355e-06	3.507e-06	0.38637	0.218068	2	3
sp|Q9D1R9|RL34_MOUSE	Rpl34	60S ribosomal protein L34	117	13302.4		6	3	22.2	Carbamidomethyl (C),Oxidation (M)		1	2		1	2	0	5.316e-07	2.613e-06	0	6.206e-07	7.52e-06	1.0482e-06	2.71353e-06	0.386286	0.547605	2	2
sp|P47708|RP3A_MOUSE	Rph3a	Rabphilin-3A	681	75549.8		9	4	8.2	Carbamidomethyl (C),Deamidated (Q),Oxidation (M)		1	2		1	4	0	5.453e-08	1.116e-07	0	6.411e-08	3.683e-07	5.53767e-08	1.44137e-07	0.384196	0.494046	2	2
sp|P47962|RL5_MOUSE	Rpl5	60S ribosomal protein L5	297	34414.7		7	3	10.1	Carbamidomethyl (C)			2		1	3	0	0	1.348e-06	0	6.86e-07	2.833e-06	4.49333e-07	1.173e-06	0.383063	0.494743	1	2
sp|Q8R127|SCPDL_MOUSE	Sccpdh	Saccharopine dehydrogenase-like oxidoreductase	429	47171.1		3	2	4.9				1			1	0	0	1.394e-07	0	0	3.644e-07	4.64667e-08	1.21467e-07	0.382547	0.595044	1	1
sp|Q05CL8|LARP7_MOUSE	Larp7	La-related protein 7	570	64852.3		9	3	6.7	Carbamidomethyl (C)		1	2		2	4	0	9.444e-08	1.262e-07	0	1.407e-07	4.375e-07	7.35467e-08	1.92733e-07	0.381598	0.425289	2	2
sp|A2AJI0|MA7D1_MOUSE	Map7d1	MAP7 domain-containing protein 1	846	90182	tr|A8Y5P4|A8Y5P4_MOUSE;	19	8	10.4	Carbamidomethyl (C),Deamidated (N)	2.98	1.98	1.99	3.97	1.99	3.97	2.832e-07	1.333e-07	7.161e-08	7.002e-07	1.452e-07	4.388e-07	1.62703e-07	4.28067e-07	0.380089	0.198114	3	3
sp|Q9D8E6|RL4_MOUSE	Rpl4	60S ribosomal protein L4	419	47196.1		10	7	17.7	Carbamidomethyl (C),Deamidated (N),Oxidation (M)	1		1		1	4	5.9e-07	0	2.219e-07	0	3.392e-07	1.797e-06	2.70633e-07	7.12067e-07	0.380067	0.487212	2	2
sp|Q62433|NDRG1_MOUSE	Ndrg1	Protein NDRG1	394	43034.9		5	2	7.4	Carbamidomethyl (C)		2			2	1	0	4.566e-07	0	0	6.842e-07	5.241e-07	1.522e-07	4.02767e-07	0.377886	0.384155	1	2
sp|Q9CYT6|CAP2_MOUSE	Cap2	Adenylyl cyclase-associated protein 2	476	52900.9		41	12	23.7	Acetylation (Protein N-term),Carbamidomethyl (C),Deamidated (N),Oxidation (M)		2	13		12	13	0	4.554e-07	4.259e-06	0	4.538e-06	8.052e-06	1.57147e-06	4.19667e-06	0.374456	0.384928	2	2
sp|Q8VCX5-2|MICU1_MOUSE	Micu1	Isoform 2 of Calcium uptake protein 1, mitochondrial	483	26737.3	sp|Q8VCX5-3|MICU1_MOUSE;sp|Q8VCX5|MICU1_MOUSE;tr|E9Q9E0|E9Q9E0_MOUSE;	3	1	5.6				1			2	0	0	8.419e-08	0	0	2.295e-07	2.80633e-08	7.65e-08	0.366841	0.584219	1	1
sp|Q80TL4-2|K1045_MOUSE	Kiaa1045	Isoform 2 of Protein KIAA1045	363	29120.4	sp|Q80TL4|K1045_MOUSE;tr|F6SBE4|F6SBE4_MOUSE;	6	1	4.7		1	1	1		2	1	4.819e-08	5.514e-08	5.738e-08	0	2.556e-07	1.86e-07	5.357e-08	1.472e-07	0.363927	0.287293	3	2
sp|Q8K310|MATR3_MOUSE	Matr3	Matrin-3	846	94715.9		17	7	8.6	Deamidated (N),Deamidated (Q)	1	2	1		4	6	9.563e-08	2.314e-07	9.46e-08	0	2.837e-07	8.756e-07	1.40543e-07	3.86433e-07	0.363694	0.400955	3	2
sp|Q9R0P9|UCHL1_MOUSE	Uchl1	Ubiquitin carboxyl-terminal hydrolase isozyme L1	223	24858.5		8	3	16.6	Carbamidomethyl (C)	1	1	1	2	2	1	3.915e-07	1.126e-06	1.992e-06	2.54e-06	3.631e-06	3.572e-06	1.16983e-06	3.24767e-06	0.360207	0.0234508	3	3
sp|P29341|PABP1_MOUSE	Pabpc1	Polyadenylate-binding protein 1	636	70733.9		20	9	13.7	Deamidated (N),Oxidation (M)		2	2	0.5	3	3	0	3.801e-07	3.456e-07	4.034e-08	6.66e-07	1.31e-06	2.419e-07	6.72113e-07	0.35991	0.327605	2	3
sp|Q9Z1S5-2|SEPT3_MOUSE	Septin-3	Isoform 2 of Neuronal-specific septin-3	337	40066.6	sp|Q9Z1S5|SEPT3_MOUSE;	13	5	11.9		1	0.5	2.5	2.5	1.5	1.5	3.085e-07	1.587e-07	1.265e-06	3.553e-06	6.14e-07	6.73e-07	5.774e-07	1.61333e-06	0.357893	0.371442	3	3
sp|P27048|RSMB_MOUSE	Snrpb	Small nuclear ribonucleoprotein-associated protein B	231	24634.1	sp|P63163|RSMN_MOUSE;	3	1	3				1		1	1	0	0	4.335e-07	0	3.006e-07	9.214e-07	1.445e-07	4.07333e-07	0.354746	0.440688	1	2
sp|O88569|ROA2_MOUSE	Hnrnpa2b1	Heterogeneous nuclear ribonucleoproteins A2/B1	353	37433.7		60	13	43.6	Carbamidomethyl (C),Deamidated (N),Gln->pyro-Glu (N-term Q),Oxidation (M)	1	5	7	7	15	21	2.834e-07	5.937e-06	5.209e-06	4.064e-06	7.54e-06	2.064e-05	3.8098e-06	1.0748e-05	0.354466	0.264432	3	3
sp|P33173|KIF1A_MOUSE	Kif1a	Kinesin-like protein KIF1A	1695	191978	tr|E9Q9G6|E9Q9G6_MOUSE;tr|E9QAN4|E9QAN4_MOUSE;tr|G3UW47|G3UW47_MOUSE;tr|Q6TA13|Q6TA13_MOUSE;	5	4	2.4			1			0.99	1	0	1.843e-08	0	0	1.175e-08	4.057e-08	6.14333e-09	1.744e-08	0.352255	0.450645	1	2
sp|Q9D6Z1|NOP56_MOUSE	Nop56	Nucleolar protein 56	580	14127.2	tr|E0CXZ0|E0CXZ0_MOUSE;tr|F6USW7|F6USW7_MOUSE;	3	1	8	Carbamidomethyl (C)			1		1	1	0	0	1.221e-07	0	2.147e-07	1.325e-07	4.07e-08	1.15733e-07	0.351671	0.371528	1	2
sp|P00493|HPRT_MOUSE	Hprt1	Hypoxanthine-guanine phosphoribosyltransferase	218	24590.6		9	3	17.4	Carbamidomethyl (C)	4		1	3		1	9.283e-07	0	7.043e-08	2.777e-06	0	7.116e-08	3.3291e-07	9.49387e-07	0.350658	0.556313	2	2
sp|Q8K1L0|CREB5_MOUSE	Creb5	Cyclic AMP-responsive element-binding protein 5	357	39983.6		4	1	2			0.99	0.99	0.99		0.99	0	1.089e-07	1.954e-07	3.971e-07	0	4.769e-07	1.01433e-07	2.91333e-07	0.348169	0.295534	2	2
sp|Q68FD5|CLH1_MOUSE	Cltc	Clathrin heavy chain 1	1675	192152	tr|Q5SXR6|Q5SXR6_MOUSE;	60	18	12.2	Acetylation (Protein N-term),Carbamidomethyl (C),Carbamidomethyl (C) + Ammonia-loss (N-term C),Deamidated (N),Deamidated (Q),Oxidation (M)	2	2	13	3	17	20	2.057e-07	1.887e-07	8.978e-07	2.09e-07	1.313e-06	2.193e-06	4.30733e-07	1.23833e-06	0.347833	0.262429	3	3
sp|Q80VP2|SPAT7_MOUSE	Spata7	Spermatogenesis-associated protein 7 homolog	582	47023.4	tr|Q3TTL3|Q3TTL3_MOUSE;tr|Q3U5D0|Q3U5D0_MOUSE;	3	1	1.7		1			1			2.23e-06	0	0	6.413e-06	0	0	7.43333e-07	2.13767e-06	0.347731	0.57117	1	1
sp|Q6ZWX6|IF2A_MOUSE	Eif2s1	Eukaryotic translation initiation factor 2 subunit 1	315	36139.5		10	5	14		1		1	1	2	3	4.528e-07	0	1.054e-06	1.059e-06	1.567e-06	1.71e-06	5.02267e-07	1.44533e-06	0.347509	0.0604486	2	3
sp|P35564|CALX_MOUSE	Canx	Calnexin	591	67325.8		8	4	6.8				2	1	2	2	0	0	2.049e-07	2.624e-07	1.215e-07	2.06e-07	6.83e-08	1.96633e-07	0.347347	0.182345	1	3
sp|P28571-1|SC6A9_MOUSE	Slc6a9	Isoform GlyT-1A of Sodium- and chloride-dependent glycine transporter 1	633	58310.8	sp|P28571-2|SC6A9_MOUSE;sp|P28571|SC6A9_MOUSE;tr|E9Q3V0|E9Q3V0_MOUSE;tr|E9Q517|E9Q517_MOUSE;	10	4	10.7	Deamidated (N)	1		1	4			7.287e-07	0	4.432e-07	3.376e-06	0	0	3.90633e-07	1.12533e-06	0.347127	0.556059	2	1
sp|Q8CI94|PYGB_MOUSE	Pygb	Glycogen phosphorylase, brain form	843	96812.6		17	8	10.9	Acetylation (Protein N-term),Deamidated (Q)	1	1.99	1.98	1.99	4.99	1.99	7.498e-08	2.73e-07	2.184e-07	4.315e-07	8.971e-07	3.123e-07	1.88793e-07	5.46967e-07	0.345164	0.129364	3	3
sp|P28740-1|KIF2A_MOUSE	Kif2a	Isoform 1 of Kinesin-like protein KIF2A	716	83934.6	sp|P28740-2|KIF2A_MOUSE;sp|P28740|KIF2A_MOUSE;tr|E0CZ72|E0CZ72_MOUSE;	11	4	6.2	Deamidated (Q)		1.99	2.98		1.99	3.98	0	3.433e-07	2.375e-07	0	1.696e-07	1.515e-06	1.936e-07	5.61533e-07	0.34477	0.494377	2	2
sp|Q80XU3|NUCKS_MOUSE	Nucks1	Nuclear ubiquitous casein and cyclin-dependent kinase substrate 1	234	26333.6		5	2	10.3				1		1	1	0	0	5.092e-07	0	1.025e-06	4.929e-07	1.69733e-07	5.05967e-07	0.335463	0.380172	1	2
sp|Q91X97|NCALD_MOUSE	Ncald	Neurocalcin-delta	193	22248.9		3	3	14	Carbamidomethyl (C),Oxidation (M)			1		1	1	0	0	9.514e-07	0	1.238e-06	1.621e-06	3.17133e-07	9.53e-07	0.332774	0.336687	1	2
sp|Q9ESN6|TRIM2_MOUSE	Trim2	Tripartite motif-containing protein 2	744	83390	tr|E9QKC6|E9QKC6_MOUSE;tr|Q3UHH4|Q3UHH4_MOUSE;	3	1	1.6				1		1	1	0	0	6.088e-08	0	7.598e-08	1.097e-07	2.02933e-08	6.18933e-08	0.327876	0.338102	1	2
sp|P12815-2|PDCD6_MOUSE	Pdcd6	Isoform 2 of Programmed cell death protein 6	189	21871.8	sp|P12815|PDCD6_MOUSE;	12	3	16.4				3		3	3	0	0	4.922e-07	0	4.878e-07	1.021e-06	1.64067e-07	5.02933e-07	0.32622	0.372051	1	2
sp|Q80UG5-2|SEPT9_MOUSE	Septin-9	Isoform 2 of Septin-9	334	27616.2	sp|Q80UG5-3|SEPT9_MOUSE;sp|Q80UG5|SEPT9_MOUSE;tr|A2A6U3|A2A6U3_MOUSE;tr|A2A6U5|A2A6U5_MOUSE;	7	2	7.4				1	1	1	2	0	0	3.529e-07	3.229e-07	2.509e-07	5.132e-07	1.17633e-07	3.62333e-07	0.324655	0.158306	1	3
sp|Q9CZU6|CISY_MOUSE	Cs	Citrate synthase, mitochondrial	464	51775.4		27	8	17.9	Carbamidomethyl (C),Oxidation (M)	3.24	1.62	2.62	7.86	5.24	2.62	2.506e-06	1.425e-06	1.277e-06	1.267e-05	2.533e-06	8.471e-07	1.736e-06	5.35003e-06	0.324484	0.385435	3	3
sp|Q9CR57|RL14_MOUSE	Rpl14	60S ribosomal protein L14	217	23585.2		8	3	16.1	Carbamidomethyl (C),Carbamidomethyl (C) + Ammonia-loss (N-term C)		1	1		1	5	0	4.646e-07	2.354e-06	0	1.787e-07	8.551e-06	9.39533e-07	2.9099e-06	0.322875	0.535667	2	2
sp|P97379|G3BP2_MOUSE	G3bp2	Ras GTPase-activating protein-binding protein 2	482	54126.8		7	3	6.6			1	2		1	3	0	4.723e-07	5.332e-07	0	4.137e-07	2.737e-06	3.35167e-07	1.05023e-06	0.319135	0.456478	2	2
sp|Q62468|VILI_MOUSE	Vil1	Villin-1	827	92860.7		10	6	7.7	Carbamidomethyl (C)			3			6	0	0	2.514e-07	0	0	7.879e-07	8.38e-08	2.62633e-07	0.319076	0.551893	1	1
tr|A2API8|A2API8_MOUSE	Akap2	A-kinase anchor protein 2	921	126212	tr|F7AA26|F7AA26_MOUSE;	9	5	7.1	Carbamidomethyl (C),Deamidated (N),Deamidated (Q),Oxidation (M)			1.98			1.98	0	0	1.248e-07	0	0	3.927e-07	4.16e-08	1.309e-07	0.3178	0.551043	1	1
sp|P14206|RSSA_MOUSE	Rpsa	40S ribosomal protein SA	295	32853.5		6	3	12.9				1		2	3	0	0	1.36e-06	0	2.303e-06	1.988e-06	4.53333e-07	1.43033e-06	0.316942	0.315238	1	2
sp|Q9Z2H5-2|E41L1_MOUSE	Epb41l1	Isoform 2 of Band 4.1-like protein 1	867	96937.4	sp|Q9Z2H5-3|E41L1_MOUSE;sp|Q9Z2H5|E41L1_MOUSE;tr|A2AUK5|A2AUK5_MOUSE;tr|A2AUK6|A2AUK6_MOUSE;tr|A2AUK7|A2AUK7_MOUSE;tr|A2AUK8|A2AUK8_MOUSE;	11	6	10.3	Carbamidomethyl (C)		1	1.5		3	1	0	6.373e-08	3.101e-08	0	2.685e-07	3.193e-08	3.158e-08	1.00143e-07	0.315348	0.473098	2	2
sp|Q9Z1X4-3|ILF3_MOUSE	Ilf3	Isoform 3 of Interleukin enhancer-binding factor 3	911	96105.4	sp|Q9Z1X4|ILF3_MOUSE;	16	7	8.5	Carbamidomethyl (C) + Ammonia-loss (N-term C)	1	2	1	1	4	5	1.735e-07	4.378e-07	9.774e-08	4.302e-07	5.784e-07	1.262e-06	2.36347e-07	7.56867e-07	0.31227	0.132499	3	3
sp|Q9CZC8|SCRN1_MOUSE	Scrn1	Secernin-1	414	46368.6		7	2	4.6			1	1	1	1	2	0	7.691e-08	9.264e-08	1.376e-07	1.833e-07	2.227e-07	5.65167e-08	1.812e-07	0.311902	0.0298107	2	3
sp|Q9R111|GUAD_MOUSE	Gda	Guanine deaminase	454	51052.8		5	3	7		1			2		1	3.698e-07	0	0	1.116e-06	0	7.463e-08	1.23267e-07	3.96877e-07	0.310592	0.512085	1	2
sp|Q9D2G2|ODO2_MOUSE	Dlst	Dihydrolipoyllysine-residue succinyltransferase component of 2-oxoglutarate dehydrogenase complex, mitochondrial	454	49035.5		15	7	15		1		3		5	4	2.679e-07	0	7.603e-07	0	2.329e-06	9.925e-07	3.42733e-07	1.10717e-06	0.309559	0.342564	2	2
sp|O54781|SRPK2_MOUSE	Srpk2	SRSF protein kinase 2	681	76816.8		4	2	3.2				1		1	2	0	0	1.266e-07	0	5.181e-08	3.608e-07	4.22e-08	1.37537e-07	0.306827	0.472341	1	2
tr|Q8VHM5|Q8VHM5_MOUSE	Hnrnpr	Heterogeneous nuclear ribonucleoprotein R	632	70952.2		32	12	19.3	Carbamidomethyl (C),Oxidation (M)	0.96	4.94	3.94	2.96	5.93	9.86	2.608e-07	1.17e-06	7.372e-07	6.189e-07	1.667e-06	4.794e-06	7.22667e-07	2.35997e-06	0.306219	0.27041	3	3
sp|Q9QYG0-2|NDRG2_MOUSE	Ndrg2	Isoform 2 of Protein NDRG2	357	40817.2	sp|Q9QYG0|NDRG2_MOUSE;	13	4	13.2	Carbamidomethyl (C)			3	1	1	5	0	0	7.635e-07	3.831e-07	2.495e-07	1.862e-06	2.545e-07	8.31533e-07	0.306061	0.373097	1	3
sp|Q9DCC8|TOM20_MOUSE	Tomm20	Mitochondrial import receptor subunit TOM20 homolog	145	16291.6		3	1	9				1		1	1	0	0	3.992e-07	0	3.237e-07	1.003e-06	1.33067e-07	4.42233e-07	0.300897	0.394167	1	2
sp|Q60771|CLD11_MOUSE	Cldn11	Claudin-11	207	22135.3		5	1	6.8				1		2	1	0	0	1.538e-06	0	3.228e-06	1.906e-06	5.12667e-07	1.71133e-06	0.299571	0.324531	1	2
sp|P16125|LDHB_MOUSE	Ldhb	L-lactate dehydrogenase B chain	334	36603.1		18	9	33.2	Carbamidomethyl (C)	2	1	2	4	5	3	1.797e-06	2.234e-07	1.063e-06	6.793e-06	2.538e-06	9.815e-07	1.0278e-06	3.4375e-06	0.298996	0.25066	3	3
sp|Q8CDN6|TXNL1_MOUSE	Txnl1	Thioredoxin-like protein 1	289	32252.7		7	3	13.8	Deamidated (N)			2		1	3	0	0	3.225e-07	0	1.975e-07	8.818e-07	1.075e-07	3.59767e-07	0.298805	0.430501	1	2
sp|Q8CIG8|ANM5_MOUSE	Prmt5	Protein arginine N-methyltransferase 5	637	72741.6		83	24	30	Acetylation (Protein N-term),Carbamidomethyl (C),Deamidated (N),Gln->pyro-Glu (N-term Q),Glu->pyro-Glu (N-term E),Oxidation (M)		9	13	23	10	17	0	5.563e-06	1.072e-05	2.607e-05	9.732e-06	1.875e-05	5.42767e-06	1.8184e-05	0.298486	0.0868375	2	3
sp|P63276|RS17_MOUSE	Rps17	40S ribosomal protein S17	135	15532.4		3	1	8.1	Carbamidomethyl (C)			1		1	1	0	0	1.02e-06	0	1.259e-06	2.182e-06	3.4e-07	1.147e-06	0.296425	0.32391	1	2
sp|P62806|H4_MOUSE	Hist1h4a	Histone H4	103	11378.4		13	4	40.8			1	3		4	4	0	1.521e-06	7.255e-06	0	1.139e-05	1.827e-05	2.92533e-06	9.88667e-06	0.295887	0.293906	2	2
sp|P63038|CH60_MOUSE	Hspd1	60 kDa heat shock protein, mitochondrial	573	61007.4		37	10	25	Carbamidomethyl (C) + Ammonia-loss (N-term C),Oxidation (M)		6	8	3	9	10	0	8.259e-07	1.411e-06	3.094e-07	3.381e-06	3.967e-06	7.45633e-07	2.55247e-06	0.292123	0.208383	2	3
sp|Q8BK72|RT27_MOUSE	Mrps27	28S ribosomal protein S27, mitochondrial	415	47820.3		3	1	2.7				1			2	0	0	6.217e-08	0	0	2.138e-07	2.07233e-08	7.12667e-08	0.290786	0.53325	1	1
sp|Q8BG05-2|ROA3_MOUSE	Hnrnpa3	Isoform 2 of Heterogeneous nuclear ribonucleoprotein A3	357	37171.3	tr|B2RXM2|B2RXM2_MOUSE;tr|E9Q7H5|E9Q7H5_MOUSE;tr|J3QNY1|J3QNY1_MOUSE;	18	8	26	Acetylation (Protein N-term),Carbamidomethyl (C),Deamidated (N),Oxidation (M)	2.97	0.99	0.99	2.97	1.98	5.95	1.817e-06	1.293e-06	9.463e-07	3.555e-06	1.821e-06	8.669e-06	1.3521e-06	4.68167e-06	0.288807	0.18319	3	3
sp|P06151|LDHA_MOUSE	Ldha	L-lactate dehydrogenase A chain	332	39786.9	tr|G5E8N5|G5E8N5_MOUSE;	7	6	19.6	Carbamidomethyl (C)	1		1	3	1		7.419e-07	0	3.826e-07	3.317e-06	5.879e-07	0	3.74833e-07	1.30163e-06	0.287972	0.424872	2	2
sp|Q9EQH3|VPS35_MOUSE	Vps35	Vacuolar protein sorting-associated protein 35	796	91780.9		5	2	3.3				1		1	2	0	0	8.231e-08	0	1.128e-07	1.75e-07	2.74367e-08	9.59333e-08	0.285997	0.303781	1	2
sp|P49443|PPM1A_MOUSE	Ppm1a	Protein phosphatase 1A	382	42459.8		5	2	4.7	Deamidated (N)			0.99		1.99	0.99	0	0	2.642e-07	0	5.001e-07	4.302e-07	8.80667e-08	3.101e-07	0.283994	0.283654	1	2
sp|Q922Q8|LRC59_MOUSE	Lrrc59	Leucine-rich repeat-containing protein 59	307	34909.8		4	3	10.1	Carbamidomethyl (C)		1		1		2	0	3.162e-07	0	2.777e-07	0	8.406e-07	1.054e-07	3.72767e-07	0.282751	0.376194	1	2
sp|P26369|U2AF2_MOUSE	U2af2	Splicing factor U2AF 65 kDa subunit	475	53555.3		6	2	3.4	Acetylation (Protein N-term)			2		1	2	0	0	1.632e-07	0	1.412e-07	4.417e-07	5.44e-08	1.943e-07	0.279979	0.377711	1	2
sp|Q62420|SH3G2_MOUSE	Sh3gl2	Endophilin-A1	352	27965.4	tr|A2ALV1|A2ALV1_MOUSE;tr|A2ALV3|A2ALV3_MOUSE;tr|Q8BXU5|Q8BXU5_MOUSE;	7	2	11.5			0.99	0.99		1.98	1.98	0	3.4e-07	5.15e-07	0	1.479e-06	1.593e-06	2.85e-07	1.024e-06	0.27832	0.239235	2	2
sp|P62751|RL23A_MOUSE	Rpl23a	60S ribosomal protein L23a	156	17732.1	tr|D3YU45|D3YU45_MOUSE;tr|D3Z1D6|D3Z1D6_MOUSE;	6	2	14.7			1	1		2	2	0	4.737e-07	4.661e-07	0	1.022e-06	2.357e-06	3.13267e-07	1.12633e-06	0.27813	0.310108	2	2
sp|Q99L43|CDS2_MOUSE	Cds2	Phosphatidate cytidylyltransferase 2	444	14939.5	tr|A2AMQ5|A2AMQ5_MOUSE;tr|Q6PBC0|Q6PBC0_MOUSE;	3	1	9.3				1		2		0	0	2.381e-08	0	8.719e-08	0	7.93667e-09	2.90633e-08	0.273082	0.521803	1	1
sp|Q8R5H6|WASF1_MOUSE	Wasf1	Wiskott-Aldrich syndrome protein family member 1	559	61560.8		4	2	3.4				1		1	2	0	0	1.255e-07	0	7.714e-08	3.888e-07	4.18333e-08	1.55313e-07	0.269348	0.418691	1	2
sp|O54734|OST48_MOUSE	Ddost	Dolichyl-diphosphooligosaccharide--protein glycosyltransferase 48 kDa subunit	441	49069		4	2	5			1			1	2	0	1.459e-07	0	0	1.462e-07	4.054e-07	4.86333e-08	1.83867e-07	0.264503	0.350733	1	2
sp|Q641P0-2|ARP3B_MOUSE	Actr3b	Isoform 2 of Actin-related protein 3B	331	47621.2	sp|Q641P0|ARP3B_MOUSE;	4	2	5.4	Deamidated (Q)		0.5	0.5	1			0	1.73e-07	1.322e-07	1.166e-06	0	0	1.01733e-07	3.88667e-07	0.26175	0.504923	2	1
sp|Q9WU78-3|PDC6I_MOUSE	Pdcd6ip	Isoform 3 of Programmed cell death 6-interacting protein	874	96108.3	sp|Q9WU78|PDC6I_MOUSE;	14	9	9.7	Carbamidomethyl (C),Deamidated (Q)	1		3	5	2		9.994e-08	0	2.091e-07	1.048e-06	1.406e-07	0	1.03013e-07	3.962e-07	0.260003	0.429514	2	2
sp|Q07076|ANXA7_MOUSE	Anxa7	Annexin A7	463	49965.3		4	3	6.3	Deamidated (Q),Oxidation (M)	1			1	1		2.062e-07	0	0	5.68e-07	2.364e-07	0	6.87333e-08	2.68133e-07	0.25634	0.326518	1	2
sp|Q9CQU1|MFAP1_MOUSE	Mfap1	Microfibrillar-associated protein 1	439	51994.7		6	2	6.4			1			2	3	0	1.723e-07	0	0	2.933e-07	3.79e-07	5.74333e-08	2.241e-07	0.256284	0.263811	1	2
sp|Q9JIY5|HTRA2_MOUSE	Htra2	Serine protease HTRA2, mitochondrial	458	34811.3	tr|D3YX27|D3YX27_MOUSE;tr|D3YX28|D3YX28_MOUSE;tr|F6XUR8|F6XUR8_MOUSE;tr|S4R1B3|S4R1B3_MOUSE;	4	1	4.8				1		2	1	0	0	4.991e-08	0	1.283e-07	6.742e-08	1.66367e-08	6.524e-08	0.255007	0.297523	1	2
sp|Q8CAK3-2|CS066_MOUSE	Isoform 2 of UPF0515 protein C19orf66 homolog OS=Mus musculus	Isoform 2 of UPF0515 protein C19orf66 homolog	163	33030.2	sp|Q8CAK3|CS066_MOUSE;	4	2	11				1		1	2	0	0	1.412e-06	0	1.184e-06	4.366e-06	4.70667e-07	1.85e-06	0.254414	0.375962	1	2
sp|Q99PV0|PRP8_MOUSE	Prpf8	Pre-mRNA-processing-splicing factor 8	2335	273857		8	5	2.4	Carbamidomethyl (C),Deamidated (Q),Glu->pyro-Glu (N-term E),Oxidation (M)			1		1	2	0	0	1.355e-08	0	1.28e-08	4.053e-08	4.51667e-09	1.77767e-08	0.254078	0.358279	1	2
sp|P70441|NHRF1_MOUSE	Slc9a3r1	Na(+)/H(+) exchange regulatory cofactor NHE-RF1	355	38630.6		6	4	11.8	Acetylation (Protein N-term),Carbamidomethyl (C),Deamidated (N)	1				3	1	3.132e-07	0	0	0	7.471e-07	4.881e-07	1.044e-07	4.11733e-07	0.253562	0.274011	1	2
sp|O70133-2|DHX9_MOUSE	Dhx9	Isoform 2 of ATP-dependent RNA helicase A	1381	149830	sp|O70133|DHX9_MOUSE;tr|E9QNN1|E9QNN1_MOUSE;	35	16	12.4	Carbamidomethyl (C),Deamidated (N)		4	6	1	8	14	0	4.716e-07	4.886e-07	7.977e-08	8.096e-07	2.953e-06	3.20067e-07	1.28079e-06	0.249898	0.334835	2	3
sp|P11531|DMD_MOUSE	Dmd	Dystrophin	3678	70431	tr|A2A9Z1|A2A9Z1_MOUSE;tr|A2A9Z2|A2A9Z2_MOUSE;	3	2	3.1			1				2	0	1.917e-08	0	0	0	7.678e-08	6.39e-09	2.55933e-08	0.249674	0.506953	1	1
sp|Q8BLV3|SL9A7_MOUSE	Slc9a7	Sodium/hydrogen exchanger 7	726	80364.1		3	2	3.2				1	0.99		1	0	0	5.518e-08	1.241e-07	0	9.702e-08	1.83933e-08	7.37067e-08	0.249548	0.257495	1	2
tr|Q6NZR5|Q6NZR5_MOUSE	Skiv2l	Protein Skiv2l	1244	137653		32	9	10.6	Deamidated (Q)		3	3		12	5	0	1.086e-07	4.977e-08	0	4.494e-07	1.952e-07	5.279e-08	2.14867e-07	0.245687	0.292544	2	2
sp|P62702|RS4X_MOUSE	Rps4x	40S ribosomal protein S4, X isoform	263	29956.1	tr|Q3V1Z5|Q3V1Z5_MOUSE;tr|V9GWY0|V9GWY0_MOUSE;	7	3	8.8			1	1		1	2	0	3.334e-07	4.085e-07	0	3.925e-07	2.631e-06	2.473e-07	1.00783e-06	0.245378	0.410845	2	2
sp|P80313|TCPH_MOUSE	Cct7	T-complex protein 1 subunit eta	544	59704.2		6	4	8.8				1		3	1	0	0	1.286e-07	0	3.633e-07	1.619e-07	4.28667e-08	1.75067e-07	0.244859	0.308805	1	2
sp|P47963|RL13_MOUSE	Rpl13	60S ribosomal protein L13	211	24326.5		12	6	25.1				3		3	5	0	0	1.469e-06	0	1.788e-06	4.411e-06	4.89667e-07	2.06633e-06	0.236974	0.314319	1	2
sp|P07356|ANXA2_MOUSE	Anxa2	Annexin A2	339	21861.2	tr|B0V2N7|B0V2N7_MOUSE;	6	4	24.5		0.99			1.98	1.98	0.99	6.513e-07	0	0	1.477e-06	8.268e-07	4.586e-07	2.171e-07	9.208e-07	0.235773	0.128777	1	3
sp|P14152|MDHC_MOUSE	Mdh1	Malate dehydrogenase, cytoplasmic	334	36542.1		14	5	16.8	Carbamidomethyl (C)	3		2	4	2	2	1.958e-06	0	7.323e-07	9.238e-06	1.982e-06	2.162e-07	8.96767e-07	3.81207e-06	0.235244	0.359471	2	3
sp|Q91XM9-2|DLG2_MOUSE	Dlg2	Isoform 2 of Disks large homolog 2	859	84024.7	sp|Q91XM9-3|DLG2_MOUSE;sp|Q91XM9-4|DLG2_MOUSE;sp|Q91XM9-6|DLG2_MOUSE;sp|Q91XM9-7|DLG2_MOUSE;sp|Q91XM9-8|DLG2_MOUSE;sp|Q91XM9|DLG2_MOUSE;tr|D3YUZ8|D3YUZ8_MOUSE;	9	5	7.2				1.98	1.99	0.99	3.98	0	0	2.386e-07	2.943e-07	5.635e-08	6.766e-07	7.95333e-08	3.42417e-07	0.232271	0.253752	1	3
sp|Q62073|M3K7_MOUSE	Map3k7	Mitogen-activated protein kinase kinase kinase 7	579	67259.4	tr|A2AP92|A2AP92_MOUSE;tr|A2AP93|A2AP93_MOUSE;tr|Q923A8|Q923A8_MOUSE;	2	2	3.7			1		1			0	9.525e-08	0	4.105e-07	0	0	3.175e-08	1.36833e-07	0.232034	0.49599	1	1
sp|O89053|COR1A_MOUSE	Coro1a	Coronin-1A	461	43287	tr|G3UYK8|G3UYK8_MOUSE;	6	3	5.9				1		2	2	0	0	4.096e-07	0	6.126e-07	1.157e-06	1.36533e-07	5.89867e-07	0.231465	0.277554	1	2
sp|P63328-2|PP2BA_MOUSE	Ppp3ca	Isoform 2 of Serine/threonine-protein phosphatase 2B catalytic subunit alpha isoform	511	58696.3	sp|P63328|PP2BA_MOUSE;	13	8	17.6		3		3	5		0.99	8.144e-07	0	1.155e-07	3.943e-06	0	1.31e-07	3.09967e-07	1.358e-06	0.228252	0.470983	2	2
sp|Q501J6|DDX17_MOUSE	Ddx17	Probable ATP-dependent RNA helicase DDX17	650	72647.2	tr|Q3U741|Q3U741_MOUSE;	13	11	17.5	Carbamidomethyl (C),Deamidated (N),Deamidated (Q)		1	2		2.5	5.5	0	1.603e-07	1.386e-07	0	3.586e-07	9.515e-07	9.96333e-08	4.367e-07	0.228151	0.297915	2	2
sp|P58281-2|OPA1_MOUSE	Opa1	Isoform 2 of Dynamin-like 120 kDa protein, mitochondrial	997	113322	sp|P58281|OPA1_MOUSE;tr|H7BX01|H7BX01_MOUSE;	10	4	4.4				2		4	2	0	0	1e-07	0	2.884e-07	1.505e-07	3.33333e-08	1.463e-07	0.227842	0.276386	1	2
tr|E9QK82|E9QK82_MOUSE	Mpz	Myelin protein P0	248	27670.5		10	7	25.8	Deamidated (Q),Gln->pyro-Glu (N-term Q),Oxidation (M)	1		1	1	3	2	4.914e-07	0	3.733e-07	1.239e-06	2.129e-06	4.696e-07	2.88233e-07	1.2792e-06	0.225323	0.119508	2	3
sp|Q9EP69|SAC1_MOUSE	Sacm1l	Phosphatidylinositide phosphatase SAC1	587	66991		6	4	6.8	Acetylation (Protein N-term),Carbamidomethyl (C)			2		1	2	0	0	1.349e-07	0	6.428e-08	5.404e-07	4.49667e-08	2.0156e-07	0.223093	0.424524	1	2
sp|P14106|C1QB_MOUSE	C1qb	Complement C1q subcomponent subunit B	253	26736.6		5	2	4.7				1		1	2	0	0	1.704e-07	0	2.229e-07	5.541e-07	5.68e-08	2.59e-07	0.219305	0.301769	1	2
sp|Q9Z140|CPNE6_MOUSE	Cpne6	Copine-6	557	61831.7		25	13	27.6	Acetylation (Protein N-term),Carbamidomethyl (C),Deamidated (N),Deamidated (Q)	1		4.99		10.99	5.98	3.515e-07	0	5.112e-07	0	2.561e-06	1.41e-06	2.87567e-07	1.32367e-06	0.21725	0.242299	2	2
sp|Q60864|STIP1_MOUSE	Stip1	Stress-induced-phosphoprotein 1	543	62632.4		2	2	4.1				1	1			0	0	4.342e-08	2.012e-07	0	0	1.44733e-08	6.70667e-08	0.215805	0.486088	1	1
sp|P27659|RL3_MOUSE	Rpl3	60S ribosomal protein L3	403	46152.8		15	5	9.9			2	1		3	4	0	4.665e-07	1.427e-07	0	7.16e-07	2.112e-06	2.03067e-07	9.42667e-07	0.215417	0.309055	2	2
sp|Q9CX00|IST1_MOUSE	Ist1	IST1 homolog	362	39497.5		4	2	5.2				1		1	2	0	0	1.145e-07	0	1.431e-07	3.889e-07	3.81667e-08	1.77333e-07	0.215226	0.309986	1	2
sp|Q61166|MARE1_MOUSE	Mapre1	Microtubule-associated protein RP/EB family member 1	268	30033.2		5	3	13.4	Carbamidomethyl (C),Deamidated (Q)			1		1	2	0	0	2.99e-07	0	2.412e-07	1.16e-06	9.96667e-08	4.67067e-07	0.213389	0.373643	1	2
sp|P63115|AAA1_MOUSE	Slc7a10	Asc-type amino acid transporter 1	530	57601.1		3	2	2.6	Carbamidomethyl (C)			1	1			0	0	2.252e-07	1.079e-06	0	0	7.50667e-08	3.59667e-07	0.208712	0.481817	1	1
sp|Q69ZS6|SV2C_MOUSE	Sv2c	Synaptic vesicle glycoprotein 2C	727	76267.2	tr|A2RSH4|A2RSH4_MOUSE;	3	4	4.8	Acetylation (Protein N-term)	0.5			1.5			7.556e-08	0	0	3.622e-07	0	0	2.51867e-08	1.20733e-07	0.208614	0.481759	1	1
sp|Q9D1M0|SEC13_MOUSE	Sec13	Protein SEC13 homolog	322	35597.1		3	1	3.4	Deamidated (N)			1		1	1	0	0	9.168e-08	0	2.243e-07	2.166e-07	3.056e-08	1.46967e-07	0.207938	0.217527	1	2
sp|Q04447|KCRB_MOUSE	Ckb	Creatine kinase B-type	381	42740.3		78	10	35.2	Carbamidomethyl (C),Deamidated (N),Oxidation (M)	5	4	7	9	19	28	1.806e-06	1.12e-06	3.531e-06	6.046e-06	1.193e-05	1.37e-05	2.15233e-06	1.05587e-05	0.203845	0.0255674	3	3
sp|P27773|PDIA3_MOUSE	Pdia3	Protein disulfide-isomerase A3	505	56732.7		40	12	24	Carbamidomethyl (C),Deamidated (N),Deamidated (Q)	1	3	8	1	10	12	6.552e-08	3.888e-07	1.223e-06	2.382e-07	3.532e-06	4.494e-06	5.59107e-07	2.75473e-06	0.202962	0.175101	3	3
tr|Q3UJB0|Q3UJB0_MOUSE	Sf3b2	Protein Sf3b2	878	98280.9		7	3	3.3				1		1	2	0	0	1.074e-07	0	1.224e-07	4.081e-07	3.58e-08	1.76833e-07	0.202451	0.326016	1	2
sp|P55066|NCAN_MOUSE	Ncan	Neurocan core protein	1268	137330		28	8	6.1		1	5	7	2	4	6	5.267e-07	1.214e-06	1.265e-06	1.326e-05	7.91e-07	9.928e-07	1.0019e-06	5.0146e-06	0.199797	0.386266	3	3
sp|Q9QXL2|KI21A_MOUSE	Kif21a	Kinesin-like protein KIF21A	1672	186809	tr|E9Q0J5|E9Q0J5_MOUSE;	5	3	2.2	Carbamidomethyl (C)			1	1	1	1.99	0	0	5.232e-08	1.449e-07	4.999e-08	7.354e-08	1.744e-08	8.94767e-08	0.194911	0.0975281	1	3
sp|Q61316|HSP74_MOUSE	Hspa4	Heat shock 70 kDa protein 4	841	94293.4	tr|Q3U2G2|Q3U2G2_MOUSE;	14	8	10.1	Carbamidomethyl (C),Carbamidomethyl (C) + Ammonia-loss (N-term C)			3	2	4	3	0	0	1.5e-07	1.556e-07	3.706e-07	2.624e-07	5e-08	2.62867e-07	0.19021	0.0557573	1	3
sp|Q8C3F2|F120C_MOUSE	Fam120c	Constitutive coactivator of PPAR-gamma-like protein 2	1091	119822		7	7	7.1	Carbamidomethyl (C),Carbamidomethyl (C) + Ammonia-loss (N-term C),Deamidated (N)			0.99			4.97	0	0	8.182e-08	0	0	4.358e-07	2.72733e-08	1.45267e-07	0.187747	0.469405	1	1
sp|Q60675|LAMA2_MOUSE	Lama2	Laminin subunit alpha-2	3118	344152		63	35	12.9	Carbamidomethyl (C),Carbamidomethyl (C) + Ammonia-loss (N-term C),Deamidated (N),Gln->pyro-Glu (N-term Q)	9		3	2	31	8	4.278e-07	0	4.815e-08	8.167e-08	1.953e-06	5.121e-07	1.5865e-07	8.48923e-07	0.186884	0.301099	2	3
sp|Q61990-2|PCBP2_MOUSE	Pcbp2	Isoform 2 of Poly(rC)-binding protein 2	331	38251.4	sp|Q61990-3|PCBP2_MOUSE;sp|Q61990|PCBP2_MOUSE;	9	4	20.5	Carbamidomethyl (C)			1		2	3	0	0	8.744e-08	0	8.379e-08	3.886e-07	2.91467e-08	1.57463e-07	0.185101	0.350896	1	2
sp|P48036|ANXA5_MOUSE	Anxa5	Annexin A5	319	35784.2		14	5	15.4	Carbamidomethyl (C)	1	1	2	2	4	3	4.884e-07	1.788e-07	5.295e-07	1.552e-06	2.838e-06	2.162e-06	3.989e-07	2.184e-06	0.182647	0.00998412	3	3
sp|O35286|DHX15_MOUSE	Dhx15	Putative pre-mRNA-splicing factor ATP-dependent RNA helicase DHX15	795	91075.3		8	5	6.8	Carbamidomethyl (C),Deamidated (Q)		1	1		2	4	0	1.435e-07	8.947e-08	0	2.642e-07	1.022e-06	7.76567e-08	4.28733e-07	0.18113	0.319511	2	2
sp|Q7TQF7|AMPH_MOUSE	Amph	Amphiphysin	686	75075.3		12	5	9			1	1		3	5	0	3.043e-08	6.495e-08	0	2.275e-07	3.031e-07	3.17933e-08	1.76867e-07	0.179759	0.193786	2	2
sp|O08749|DLDH_MOUSE	Dld	Dihydrolipoyl dehydrogenase, mitochondrial	509	54328.2		17	6	12.4		2	1	2	4	2	3	6.393e-07	8.977e-08	1.459e-07	4.365e-06	2.592e-07	4.035e-07	2.91657e-07	1.6759e-06	0.17403	0.365202	3	3
tr|E9Q7L0|E9Q7L0_MOUSE	Ogdhl	Protein Ogdhl	1029	116706		9	4	4.3	Carbamidomethyl (C)		1	1		2.5	3	0	5.003e-08	5.426e-08	0	4.118e-07	1.904e-07	3.47633e-08	2.00733e-07	0.173182	0.239667	2	2
sp|P70372|ELAV1_MOUSE	Elavl1	ELAV-like protein 1	326	36200.2		7	3	9.5				1		2	3	0	0	5.679e-07	0	1.486e-06	1.811e-06	1.893e-07	1.099e-06	0.172247	0.197182	1	2
sp|P16381|DDX3L_MOUSE	D1Pas1	Putative ATP-dependent RNA helicase Pl10	660	73164.1	sp|Q62095|DDX3Y_MOUSE;sp|Q62167|DDX3X_MOUSE;	9	5	7.4	Carbamidomethyl (C)		1	1		1	4	0	5.754e-08	3.759e-08	0	6.943e-08	4.959e-07	3.171e-08	1.88443e-07	0.168273	0.371734	2	2
sp|Q9DBP5|KCY_MOUSE	Cmpk1	UMP-CMP kinase	196	22169.3		10	4	20.9				2		3	4	0	0	8.686e-07	0	2.312e-06	2.928e-06	2.89533e-07	1.74667e-06	0.165763	0.194936	1	2
sp|Q60973|RBBP7_MOUSE	Rbbp7	Histone-binding protein RBBP7	425	46950.8	tr|A2AFI9|A2AFI9_MOUSE;tr|A2AFJ1|A2AFJ1_MOUSE;	7	3	7.8				1		1	1.5	0	0	8.03e-08	0	9.93e-08	3.938e-07	2.67667e-08	1.64367e-07	0.162847	0.319782	1	2
sp|P80314|TCPB_MOUSE	Cct2	T-complex protein 1 subunit beta	535	57531.2		34	11	26.5	Acetylation (Protein N-term),Deamidated (N),Gln->pyro-Glu (N-term Q)		3	3		9	6	0	1.532e-07	1.085e-07	0	1.022e-06	5.863e-07	8.72333e-08	5.361e-07	0.162718	0.208395	2	2
sp|P17742|PPIA_MOUSE	Ppia	Peptidyl-prolyl cis-trans isomerase A	164	17977.9		5	2	11.6	Carbamidomethyl (C)		1	1	1	1	1	0	3.425e-07	6.312e-07	9.944e-07	2.142e-06	2.862e-06	3.24567e-07	1.99947e-06	0.162327	0.0432452	2	3
sp|P68040|GBLP_MOUSE	Gnb2l1	Guanine nucleotide-binding protein subunit beta-2-like 1	317	35108.6		17	8	28.7	Carbamidomethyl (C)			3		5	6	0	0	1.033e-06	0	2.246e-06	4.128e-06	3.44333e-07	2.12467e-06	0.162065	0.22499	1	2
sp|P99029-2|PRDX5_MOUSE	Prdx5	Isoform Cytoplasmic+peroxisomal of Peroxiredoxin-5, mitochondrial	162	22698.9	sp|P99029|PRDX5_MOUSE;tr|G3UZJ4|G3UZJ4_MOUSE;tr|H3BJQ7|H3BJQ7_MOUSE;	3	1	6.8				1		1	1	0	0	4.277e-07	0	8.178e-07	1.846e-06	1.42567e-07	8.87933e-07	0.16056	0.248799	1	2
sp|Q02053|UBA1_MOUSE	Uba1	Ubiquitin-like modifier-activating enzyme 1	1058	117914		18	8	9.5	Carbamidomethyl (C)			3	1	6	5.99	0	0	2.76e-07	1.983e-07	7.615e-07	7.884e-07	9.2e-08	5.82733e-07	0.157877	0.0828193	1	3
sp|O55103|PRAX_MOUSE	Prx	Periaxin	1391	147672	tr|E9QQ57|E9QQ57_MOUSE;tr|Q6NVF7|Q6NVF7_MOUSE;	22	9	8.6	Deamidated (Q)		4	1	4	5	4	0	1.582e-07	1.346e-08	6.626e-07	2.838e-07	1.864e-07	5.722e-08	3.776e-07	0.151536	0.105688	2	3
sp|Q6A0A9|F120A_MOUSE	FAM120A	Constitutive coactivator of PPAR-gamma-like protein 1	1112	121767		12	7	6.7	Carbamidomethyl (C)			3		2	6	0	0	1.477e-07	0	1.131e-07	8.659e-07	4.92333e-08	3.26333e-07	0.150868	0.372466	1	2
sp|P14824|ANXA6_MOUSE	Anxa6	Annexin A6	673	75349.1	tr|F8WIT2|F8WIT2_MOUSE;	14	8	11.5	Carbamidomethyl (C),Carbamidomethyl (C) + Ammonia-loss (N-term C)		2		2	2	2	0	1.545e-07	0	6.696e-07	2.448e-07	1.302e-07	5.15e-08	3.482e-07	0.147904	0.159544	1	3
sp|P84104-2|SRSF3_MOUSE	Srsf3	Isoform Short of Serine/arginine-rich splicing factor 3	124	19335.9	sp|P84104|SRSF3_MOUSE;	6	3	27.4	Carbamidomethyl (C),Deamidated (N)		1			1	3	0	1.71e-06	0	0	1.58e-06	9.988e-06	5.7e-07	3.856e-06	0.147822	0.355996	1	2
sp|Q61879|MYH10_MOUSE	Myh10	Myosin-10	1976	232689	tr|Q3UH59|Q3UH59_MOUSE;tr|Q5SV64|Q5SV64_MOUSE;	34	25	13.1	Carbamidomethyl (C),Deamidated (N),Gln->pyro-Glu (N-term Q)		1	6.5	9.5	4	6	0	1.894e-08	2.522e-07	1.591e-06	1.064e-07	1.712e-07	9.038e-08	6.22867e-07	0.145103	0.339286	2	3
sp|Q9CRB9|CHCH3_MOUSE	Chchd3	Coiled-coil-helix-coiled-coil-helix domain-containing protein 3, mitochondrial	227	9411.73	tr|D3Z0L4|D3Z0L4_MOUSE;tr|Q9D9P1|Q9D9P1_MOUSE;tr|S4R238|S4R238_MOUSE;	4	3	41.7		1				1	1	3.954e-07	0	0	0	1.251e-06	1.49e-06	1.318e-07	9.13667e-07	0.144254	0.178986	1	2
sp|P17182|ENOA_MOUSE	Eno1	Alpha-enolase	434	47183.3		8	8	23.5	Carbamidomethyl (C),Deamidated (N)	2				2.99		4.477e-07	0	0	0	3.115e-06	0	1.49233e-07	1.03833e-06	0.143724	0.444416	1	1
sp|P23198|CBX3_MOUSE	Cbx3	Chromobox protein homolog 3	183	20816.4	tr|Q9DCC5|Q9DCC5_MOUSE;	3	1	6.6	Carbamidomethyl (C)			1		1	1	0	0	2.427e-07	0	9.369e-07	8.288e-07	8.09e-08	5.88567e-07	0.137453	0.173316	1	2
sp|P14148|RL7_MOUSE	Rpl7	60S ribosomal protein L7	270	31435.8		8	3	10	Acetylation (Protein N-term),Oxidation (M)			1		2	3	0	0	5.735e-07	0	1.167e-06	3.097e-06	1.91167e-07	1.42133e-06	0.134498	0.253467	1	2
sp|O35344|IMA4_MOUSE	Kpna3	Importin subunit alpha-4	521	57826.9		4	2	3.6	Acetylation (Protein N-term)			1		2	1	0	0	4.271e-08	0	2.185e-07	9.997e-08	1.42367e-08	1.06157e-07	0.13411	0.228653	1	2
sp|Q9D8B7|JAM3_MOUSE	Jam3	Junctional adhesion molecule C	310	34869.6		3	3	8.1	Deamidated (N)			1	1	1		0	0	8.696e-08	5.245e-07	1.849e-07	0	2.89867e-08	2.36467e-07	0.122582	0.255057	1	2
sp|P19253|RL13A_MOUSE	Rpl13a	60S ribosomal protein L13a	203	23485.4		6	3	14.8	Acetylation (Protein N-term)			1		1	3	0	0	5.904e-07	0	6.453e-07	4.229e-06	1.968e-07	1.62477e-06	0.121125	0.343434	1	2
sp|Q8CGC7|SYEP_MOUSE	Eprs	Bifunctional glutamate/proline--tRNA ligase	1512	170242		11	5	4.4	Carbamidomethyl (C)			2			6	0	0	7.207e-08	0	0	6.071e-07	2.40233e-08	2.02367e-07	0.118712	0.430899	1	1
sp|P10922|H10_MOUSE	H1f0	Histone H1.0	194	20866.2		9	3	18	Acetylation (Protein N-term),Deamidated (N)			2		1	2	0	0	3.696e-07	0	1.359e-07	3.033e-06	1.232e-07	1.0563e-06	0.116634	0.402208	1	2
sp|Q99LF4|RTCB_MOUSE	Rtcb	tRNA-splicing ligase RtcB homolog	505	55303.9		7	4	8.7				1		1	4	0	0	7.449e-08	0	6.67e-08	5.883e-07	2.483e-08	2.18333e-07	0.113725	0.360678	1	2
sp|P11983|TCPA_MOUSE	Tcp1	T-complex protein 1 subunit alpha	556	60500.7		14	7	18	Acetylation (Protein N-term),Carbamidomethyl (C),Oxidation (M)		1	2		6	3	0	3.525e-08	5.283e-08	0	5.315e-07	2.489e-07	2.936e-08	2.60133e-07	0.112865	0.209122	2	2
sp|Q91V92|ACLY_MOUSE	Acly	ATP-citrate synthase	1091	120916	tr|Q3TS02|Q3TS02_MOUSE;tr|Q3V117|Q3V117_MOUSE;	3	3	5.3	Carbamidomethyl (C)			1	1		1	0	0	4.578e-08	3.522e-07	0	5.827e-08	1.526e-08	1.36823e-07	0.111531	0.331327	1	2
sp|P00920|CAH2_MOUSE	Ca2	Carbonic anhydrase 2	260	29050.5		3	3	10.4	Acetylation (Protein N-term)	1			2			1.48e-07	0	0	1.327e-06	0	0	4.93333e-08	4.42333e-07	0.11153	0.427112	1	1
sp|P59108|CPNE2_MOUSE	Cpne2	Copine-2	548	61086.7		4	2	4	Carbamidomethyl (C),Deamidated (Q)			1	1		1	0	0	1.135e-07	6.961e-08	0	9.507e-07	3.78333e-08	3.40103e-07	0.111241	0.382365	1	2
sp|Q9R0Y5-2|KAD1_MOUSE	Ak1	Isoform 2 of Adenylate kinase isoenzyme 1	210	21544.1	sp|Q9R0Y5|KAD1_MOUSE;	4	2	13.4	Deamidated (N)			1		2	1	0	0	4.061e-07	0	1.768e-06	1.898e-06	1.35367e-07	1.222e-06	0.110775	0.158084	1	2
sp|Q9CXY6|ILF2_MOUSE	Ilf2	Interleukin enhancer-binding factor 2	390	43089.2		20	8	21.8	Deamidated (Q)		3	2	2	5	7	0	3.903e-07	1.979e-07	2.257e-06	1.292e-06	1.852e-06	1.96067e-07	1.80033e-06	0.108906	0.00600912	2	3
sp|P62071|RRAS2_MOUSE	Rras2	Ras-related protein R-Ras2	204	23420.7		2	2	11.3				1			1	0	0	8.113e-08	0	0	7.613e-07	2.70433e-08	2.53767e-07	0.106568	0.424521	1	1
sp|Q6P4T2|U520_MOUSE	Snrnp200	U5 small nuclear ribonucleoprotein 200 kDa helicase	2136	244770		5	4	1.8				1			2	0	0	1.16e-08	0	0	1.111e-07	3.86667e-09	3.70333e-08	0.10441	0.423401	1	1
sp|Q9DBJ1|PGAM1_MOUSE	Pgam1	Phosphoglycerate mutase 1	254	28849.9		6	3	13.4	Deamidated (N)			1	3	1		0	0	1.619e-07	1.481e-06	1.705e-07	0	5.39667e-08	5.505e-07	0.0980321	0.351206	1	2
sp|P05202|AATM_MOUSE	Got2	Aspartate aminotransferase, mitochondrial	430	47453.2		22	11	24.9		3		2	12	4	1	8.735e-07	0	3.251e-07	1.109e-05	1.143e-06	2.498e-07	3.99533e-07	4.16093e-06	0.0960201	0.340996	2	3
sp|Q9D2P8|MOBP_MOUSE	Mobp	Myelin-associated oligodendrocyte basic protein	170	19203		5	3	13.5	Carbamidomethyl (C)			1		3		0	0	3.186e-07	0	3.51e-06	0	1.062e-07	1.17e-06	0.0907692	0.416407	1	1
sp|Q61543|GSLG1_MOUSE	Glg1	Golgi apparatus protein 1	1175	132463	tr|F8WHM5|F8WHM5_MOUSE;	4	2	1.6	Carbamidomethyl (C)	1			2		1	3.154e-08	0	0	3.018e-07	0	6.188e-08	1.05133e-08	1.21227e-07	0.0867246	0.298042	1	2
sp|P50396|GDIA_MOUSE	Gdi1	Rab GDP dissociation inhibitor alpha	447	50561.1		12	8	20.1	Carbamidomethyl (C),Deamidated (N),Deamidated (Q),Oxidation (M)	1		1	4	2	1	1.919e-07	0	1.096e-07	2.578e-06	4.347e-07	4.748e-07	1.005e-07	1.1625e-06	0.0864516	0.209053	2	3
tr|D3YWT1|D3YWT1_MOUSE	Hnrnph3	MCG11326, isoform CRA_b	331	36900.1	tr|D3Z3N4|D3Z3N4_MOUSE;	5	2	7.9				1		1	3	0	0	7.88e-08	0	1.016e-07	8.18e-07	2.62667e-08	3.06533e-07	0.0856894	0.339661	1	2
sp|O08539-2|BIN1_MOUSE	Bin1	Isoform 2 of Myc box-dependent-interacting protein 1	434	52803.4	sp|O08539|BIN1_MOUSE;tr|Q6P1B9|Q6P1B9_MOUSE;	6	3	8.3				1		1	3	0	0	1.006e-07	0	3.944e-07	8.018e-07	3.35333e-08	3.98733e-07	0.0840996	0.193445	1	2
sp|Q91VC3|IF4A3_MOUSE	Eif4a3	Eukaryotic initiation factor 4A-III	411	46896.2	tr|E9PV04|E9PV04_MOUSE;	7	5	11.9				1		2	4	0	0	1.879e-07	0	4.291e-07	1.903e-06	6.26333e-08	7.77367e-07	0.0805712	0.285092	1	2
sp|Q9D8N0|EF1G_MOUSE	Eef1g	Elongation factor 1-gamma	437	50101.2		4	2	8.2	Carbamidomethyl (C)			1		1	2	0	0	2.525e-07	0	5.16e-07	2.625e-06	8.41667e-08	1.047e-06	0.0803884	0.298934	1	2
tr|F8VQJ3|F8VQJ3_MOUSE	Lamc1	Laminin subunit gamma-1	1607	177362		47	29	22.2	Carbamidomethyl (C),Carbamidomethyl (C) + Ammonia-loss (N-term C),Deamidated (N),Deamidated (Q),Oxidation (M)	5			1	28.97	5	2.27e-07	0	0	8.32e-08	2.612e-06	2.054e-07	7.56667e-08	9.66867e-07	0.0782597	0.341744	1	3
sp|Q9QZQ8-2|H2AY_MOUSE	H2afy	Isoform 1 of Core histone macro-H2A.1	369	39764.5	sp|Q9QZQ8|H2AY_MOUSE;	10	4	9.8	Carbamidomethyl (C),Gln->pyro-Glu (N-term Q)		1		2	4	3	0	5.611e-07	0	1.644e-06	3.587e-06	2.585e-06	1.87033e-07	2.60533e-06	0.0717886	0.0149814	1	3
sp|P80315|TCPD_MOUSE	Cct4	T-complex protein 1 subunit delta	539	58119.8		4	2	6.1				1		2	1	0	0	5.516e-08	0	6.236e-07	1.59e-07	1.83867e-08	2.60867e-07	0.070483	0.266613	1	2
sp|Q924T7-2|RNF31_MOUSE	Rnf31	Isoform 2 of E3 ubiquitin-protein ligase RNF31	1057	55384.2	sp|Q924T7|RNF31_MOUSE;tr|D6RFE2|D6RFE2_MOUSE;	11	1	1.4		3		1	5	1		1.635e-06	0	9.444e-08	2.546e-05	1.342e-07	0	5.7648e-07	8.5314e-06	0.0675716	0.401363	2	2
sp|Q8CCS6-2|PABP2_MOUSE	Pabpn1	Isoform 2 of Polyadenylate-binding protein 2	292	34036.8	sp|Q8CCS6|PABP2_MOUSE;tr|G3UY42|G3UY42_MOUSE;	4	2	9.2	Acetylation (Protein N-term)		0.99			0.99	1.98	0	1.919e-07	0	0	1.82e-07	2.667e-06	6.39667e-08	9.49667e-07	0.067357	0.362581	1	2
sp|Q8C0M9|ASGL1_MOUSE	Asrgl1	Isoaspartyl peptidase/L-asparaginase	326	33982.5		6	3	12.3	Carbamidomethyl (C)			1	2	1	1	0	0	1.029e-07	1.152e-06	1.361e-07	2.503e-07	3.43e-08	5.128e-07	0.0668877	0.212756	1	3
sp|P09411|PGK1_MOUSE	Pgk1	Phosphoglycerate kinase 1	417	44594		11	7	14.6	Carbamidomethyl (C)	2			3	4	2	2.643e-07	0	0	1.549e-06	1.405e-06	1.01e-06	8.81e-08	1.32133e-06	0.0666751	0.0025596	1	3
sp|Q9Z204-2|HNRPC_MOUSE	Hnrnpc	Isoform C1 of Heterogeneous nuclear ribonucleoproteins C1/C2	300	34417.9	sp|Q9Z204|HNRPC_MOUSE;	12	9	33	Acetylation (Protein N-term),Gln->pyro-Glu (N-term Q)			2		1	8	0	0	2.118e-07	0	1.733e-07	3.521e-06	7.06e-08	1.23143e-06	0.0573316	0.369147	1	2
sp|Q61292|LAMB2_MOUSE	Lamb2	Laminin subunit beta-2	1799	196758		27	19	11.3	Carbamidomethyl (C),Carbamidomethyl (C) + Ammonia-loss (N-term C),Oxidation (M)	2		1		19	3	7.114e-08	0	5.974e-09	0	1.296e-06	5.817e-08	2.57047e-08	4.5139e-07	0.0569456	0.37144	2	2
sp|P62918|RL8_MOUSE	Rpl8	60S ribosomal protein L8	257	28043.3		5	3	9.7			1			2	2	0	3.097e-07	0	0	8.673e-07	4.672e-06	1.03233e-07	1.84643e-06	0.0559096	0.292271	1	2
sp|Q61656|DDX5_MOUSE	Ddx5	Probable ATP-dependent RNA helicase DDX5	614	69330.8	tr|Q8BTS0|Q8BTS0_MOUSE;	11	13	22.1	Carbamidomethyl (C),Deamidated (N),Deamidated (Q),Gln->pyro-Glu (N-term Q)		0.5			0.5	5.5	0	5.879e-08	0	0	8.012e-08	1.031e-06	1.95967e-08	3.70373e-07	0.0529106	0.349916	1	2
sp|Q922B2|SYDC_MOUSE	Dars	Aspartate--tRNA ligase, cytoplasmic	501	57201.2		7	4	7.6				1		2	4	0	0	6.232e-08	0	2.795e-07	1.042e-06	2.07733e-08	4.405e-07	0.0471585	0.249838	1	2
sp|P08113|ENPL_MOUSE	Hsp90b1	Endoplasmin	802	92562.3		10	4	5.4				1		3	4	0	0	4.685e-08	0	5.483e-07	6.885e-07	1.56167e-08	4.12267e-07	0.03788	0.132821	1	2
sp|Q99KI0|ACON_MOUSE	Aco2	Aconitate hydratase, mitochondrial	780	85536.1		19	9	11.9				1	4	8	5	0	0	1.041e-07	1.741e-06	9.327e-07	7.248e-07	3.47e-08	1.13283e-06	0.0306312	0.0244291	1	3
sp|Q05793|PGBM_MOUSE	Hspg2	Basement membrane-specific heparan sulfate proteoglycan core protein	3707	470261	tr|B1B0C7|B1B0C7_MOUSE;tr|E9PZ16|E9PZ16_MOUSE;	29	20	6	Carbamidomethyl (C),Carbamidomethyl (C) + Ammonia-loss (N-term C),Deamidated (N),Oxidation (M)	2	1		1	18	4	1.162e-08	8.56e-09	0	2.206e-08	5.892e-07	1.146e-07	6.72667e-09	2.41953e-07	0.0278015	0.251661	2	3
sp|Q8BZ98-2|DYN3_MOUSE	Dnm3	Isoform 2 of Dynamin-3	859	97356.8	sp|Q8BZ98|DYN3_MOUSE;tr|E9QLL2|E9QLL2_MOUSE;	3	9	11.1	Carbamidomethyl (C),Deamidated (N),Deamidated (Q),Oxidation (M)			0.51		1		0	0	2.116e-08	0	7.766e-07	0	7.05333e-09	2.58867e-07	0.027247	0.385918	1	1
sp|P57722-2|PCBP3_MOUSE	Pcbp3	Isoform 2 of Poly(rC)-binding protein 3	370	39323.3	sp|P57722|PCBP3_MOUSE;	9	5	20	Carbamidomethyl (C)			0.99		2.97	2.97	0	0	2.323e-08	0	3.667e-07	5.596e-07	7.74333e-09	3.08767e-07	0.0250783	0.140878	1	2
sp|Q8VDD5|MYH9_MOUSE	Myh9	Myosin-9	1960	226574		4	9	4.3	Carbamidomethyl (C)			0.5	2	0.5		0	0	3.655e-09	2.567e-07	6.222e-09	0	1.21833e-09	8.76407e-08	0.0139015	0.364537	1	2
sp|Q3UHJ0-2|AAK1_MOUSE	Aak1	Isoform 2 of AP2-associated protein kinase 1	878	103445	sp|Q3UHJ0|AAK1_MOUSE;	12	6	11.8				1		4	6	0	0	2.321e-08	0	1.068e-06	7.277e-07	7.73667e-09	5.98567e-07	0.0129253	0.134034	1	2
sp|Q8BLR2|CPNE4_MOUSE	Cpne4	Copine-4	557	62458		11	6	10.8	Carbamidomethyl (C),Deamidated (Q),Gln->pyro-Glu (N-term Q)			1		2	3.99	0	0	1.5e-08	0	1.59e-07	1.286e-06	5e-09	4.81667e-07	0.0103806	0.304268	1	2
sp|P49312|ROA1_MOUSE	Hnrnpa1	Heterogeneous nuclear ribonucleoprotein A1	320	38864.1	tr|J3QK72|J3QK72_MOUSE;tr|Q5EBP8|Q5EBP8_MOUSE;	13	9	34.1	Carbamidomethyl (C)	0.99			2.99	1	4	3.749e-08	0	0	4.625e-07	3.051e-07	3.245e-06	1.24967e-08	1.33753e-06	0.00934307	0.237551	1	3
sp|P10493|NID1_MOUSE	Nid1	Nidogen-1	1245	136667		21	13	12.2	Carbamidomethyl (C),Carbamidomethyl (C) + Ammonia-loss (N-term C),Gln->pyro-Glu (N-term Q),Oxidation (M)	1			5	10	5	1.09e-08	0	0	3.269e-07	2.172e-06	5.644e-07	3.63333e-09	1.0211e-06	0.00355825	0.153993	1	3
sp|P51885|LUM_MOUSE	Lum	Lumican	338	38294.6		9	5	14.2	Deamidated (N)					7		0	0	0	0	7.9e-06	0	NA	2.63333e-06	WT Only	0.373901	0	1
sp|P62900|RL31_MOUSE	Rpl31	60S ribosomal protein L31	125	14471.9		1	1	7.2							1	0	0	0	0	0	7.108e-06	NA	2.36933e-06	WT Only	0.373901	0	1
sp|Q9CQ54|NDUC2_MOUSE	Ndufc2	NADH dehydrogenase [ubiquinone] 1 subunit C2	120	14172.2		2	2	20					2			0	0	0	6.218e-06	0	0	NA	2.07267e-06	WT Only	0.373901	0	1
sp|P62862|RS30_MOUSE	Fau	40S ribosomal protein S30	59	14424.8	tr|Q642K5|Q642K5_MOUSE;	1	1	16.9							1	0	0	0	0	0	4.43e-06	NA	1.47667e-06	WT Only	0.373901	0	1
sp|Q80X82|SYMPK_MOUSE	Sympk	Symplekin	1284	142746	tr|F8WJD4|F8WJD4_MOUSE;	1	1	1.4					1			0	0	0	4.074e-06	0	0	NA	1.358e-06	WT Only	0.373901	0	1
sp|P62852|RS25_MOUSE	Rps25	40S ribosomal protein S25	125	13751.7		1	1	8							1	0	0	0	0	0	3.896e-06	NA	1.29867e-06	WT Only	0.373901	0	1
sp|Q08297|RAD51_MOUSE	Rad51	DNA repair protein RAD51 homolog 1	339	24108	tr|A3KGI2|A3KGI2_MOUSE;tr|D6RCK1|D6RCK1_MOUSE;	1	1	7.3	Carbamidomethyl (C)				1			0	0	0	3.339e-06	0	0	NA	1.113e-06	WT Only	0.373901	0	1
sp|P62717|RL18A_MOUSE	Rpl18a	60S ribosomal protein L18a	176	20736.9		1	1	7.4	Carbamidomethyl (C)						1	0	0	0	0	0	2.504e-06	NA	8.34667e-07	WT Only	0.373901	0	1
sp|P62320|SMD3_MOUSE	Snrpd3	Small nuclear ribonucleoprotein Sm D3	126	13925.3		1	1	7.9							1	0	0	0	0	0	2.31e-06	NA	7.7e-07	WT Only	0.373901	0	1
sp|P62270|RS18_MOUSE	Rps18	40S ribosomal protein S18	152	12493.7	tr|F6YVP7|F6YVP7_MOUSE;tr|S4R1N6|S4R1N6_MOUSE;	2	2	17.8							1	0	0	0	0	0	2.098e-06	NA	6.99333e-07	WT Only	0.373901	0	1
sp|Q8VI63|MOB2_MOUSE	Mob2	MOB kinase activator 2	235	26870.3		2	2	7.2					2			0	0	0	2.096e-06	0	0	NA	6.98667e-07	WT Only	0.373901	0	1
sp|P05977-2|MYL1_MOUSE	Myl1	Isoform MLC3 of Myosin light chain 1/3, skeletal muscle isoform	151	17695.6	sp|P05977|MYL1_MOUSE;tr|E0CZ30|E0CZ30_MOUSE;tr|E9PWG4|E9PWG4_MOUSE;	4	3	29						3		0	0	0	0	2.028e-06	0	NA	6.76e-07	WT Only	0.373901	0	1
sp|Q62188|DPYL3_MOUSE	Dpysl3	Dihydropyrimidinase-related protein 3	570	61831	tr|E9PWE8|E9PWE8_MOUSE;tr|Q3TT92|Q3TT92_MOUSE;	3	7	14.3	Carbamidomethyl (C),Deamidated (N)						2.99	0	0	0	0	0	1.961e-06	NA	6.53667e-07	WT Only	0.373901	0	1
sp|P60824|CIRBP_MOUSE	Cirbp	Cold-inducible RNA-binding protein	172	18613.8		3	2	11.6							3	0	0	0	0	0	1.765e-06	NA	5.88333e-07	WT Only	0.373901	0	1
sp|P97457|MLRS_MOUSE	Mylpf	Myosin regulatory light chain 2, skeletal muscle isoform	169	18961.4		2	2	13.6						2		0	0	0	0	1.702e-06	0	NA	5.67333e-07	WT Only	0.373901	0	1
sp|Q6R3M4-2|POLI_MOUSE	Poli	Isoform 2 of DNA polymerase iota	674	81722.9	sp|Q6R3M4|POLI_MOUSE;tr|E9Q3H9|E9Q3H9_MOUSE;tr|E9QJU6|E9QJU6_MOUSE;	2	1	1.7	Carbamidomethyl (C),Deamidated (Q)					1		0	0	0	0	1.672e-06	0	NA	5.57333e-07	WT Only	0.373901	0	1
sp|P62835|RAP1A_MOUSE	Rap1a	Ras-related protein Rap-1A	184	20829.6	sp|Q99JI6|RAP1B_MOUSE;	2	2	9.8	Carbamidomethyl (C)					2		0	0	0	0	1.667e-06	0	NA	5.55667e-07	WT Only	0.373901	0	1
sp|P62082|RS7_MOUSE	Rps7	40S ribosomal protein S7	194	21887.2	tr|F6SVV1|F6SVV1_MOUSE;	2	2	21.9	Deamidated (N)						2	0	0	0	0	0	1.546e-06	NA	5.15333e-07	WT Only	0.373901	0	1
sp|P62281|RS11_MOUSE	Rps11	40S ribosomal protein S11	158	18437		4	2	10.8	Acetylation (Protein N-term),Carbamidomethyl (C),Carbamidomethyl (C) + Ammonia-loss (N-term C)						1	0	0	0	0	0	1.418e-06	NA	4.72667e-07	WT Only	0.373901	0	1
sp|P63242|IF5A1_MOUSE	Eif5a	Eukaryotic translation initiation factor 5A-1	154	16800.2	sp|Q8BGY2|IF5A2_MOUSE;	1	1	4.6	Deamidated (N)						1	0	0	0	0	0	1.323e-06	NA	4.41e-07	WT Only	0.373901	0	1
sp|Q6P069-2|SORCN_MOUSE	Sri	Isoform 2 of Sorcin	183	21631.3	sp|Q6P069|SORCN_MOUSE;	1	1	6					1			0	0	0	1.274e-06	0	0	NA	4.24667e-07	WT Only	0.373901	0	1
sp|P62889|RL30_MOUSE	Rpl30	60S ribosomal protein L30	115	12793.8		2	2	17.4	Carbamidomethyl (C)						1	0	0	0	0	0	1.273e-06	NA	4.24333e-07	WT Only	0.373901	0	1
sp|O88990|ACTN3_MOUSE	Actn3	Alpha-actinin-3	900	103122		5	8	8.7	Carbamidomethyl (C)					4		0	0	0	0	1.151e-06	0	NA	3.83667e-07	WT Only	0.373901	0	1
sp|P61089|UBE2N_MOUSE	Ube2n	Ubiquitin-conjugating enzyme E2 N	152	17145		1	1	7.2						1		0	0	0	0	1.143e-06	0	NA	3.81e-07	WT Only	0.373901	0	1
sp|Q9WUK2-2|IF4H_MOUSE	Eif4h	Isoform Short of Eukaryotic translation initiation factor 4H	228	27360.4	sp|Q9WUK2|IF4H_MOUSE;	4	3	11	Acetylation (Protein N-term)						3	0	0	0	0	0	1.139e-06	NA	3.79667e-07	WT Only	0.373901	0	1
sp|P03958|ADA_MOUSE	Ada	Adenosine deaminase	352	40020.2		1	2	13.1	Deamidated (N),Deamidated (Q),Oxidation (M)					1		0	0	0	0	1.077e-06	0	NA	3.59e-07	WT Only	0.373901	0	1
sp|Q9D023|MPC2_MOUSE	Mpc2	Mitochondrial pyruvate carrier 2	127	14294.6		1	1	6.3					1			0	0	0	1.013e-06	0	0	NA	3.37667e-07	WT Only	0.373901	0	1
sp|P61922-2|GABT_MOUSE	Abat	Isoform 2 of 4-aminobutyrate aminotransferase, mitochondrial	444	56487.6	sp|P61922|GABT_MOUSE;	3	3	7.2	Carbamidomethyl (C)				2			0	0	0	9.824e-07	0	0	NA	3.27467e-07	WT Only	0.373901	0	1
sp|Q60749|KHDR1_MOUSE	Khdrbs1	KH domain-containing, RNA-binding, signal transduction-associated protein 1	443	48412.4		1	1	2.3							1	0	0	0	0	0	9.576e-07	NA	3.192e-07	WT Only	0.373901	0	1
sp|P61750|ARF4_MOUSE	Arf4	ADP-ribosylation factor 4	180	6828.56	tr|E9Q798|E9Q798_MOUSE;tr|F6UFB9|F6UFB9_MOUSE;	3	1	16.7							1	0	0	0	0	0	8.392e-07	NA	2.79733e-07	WT Only	0.373901	0	1
sp|Q9CX34|SUGT1_MOUSE	Sugt1	Suppressor of G2 allele of SKP1 homolog	336	38189		1	2	4.2	Deamidated (Q)				1			0	0	0	7.777e-07	0	0	NA	2.59233e-07	WT Only	0.373901	0	1
sp|Q8BX10-2|PGAM5_MOUSE	Pgam5	Isoform 2 of Serine/threonine-protein phosphatase PGAM5, mitochondrial	287	32010.6	sp|Q8BX10|PGAM5_MOUSE;	2	3	9.8							1.99	0	0	0	0	0	7.546e-07	NA	2.51533e-07	WT Only	0.373901	0	1
tr|A2AQ53|A2AQ53_MOUSE	Fbn1	Fibrillin-1	2873	312588		25	21	8.2	Carbamidomethyl (C),Carbamidomethyl (C) + Ammonia-loss (N-term C),Deamidated (N)					19.98		0	0	0	0	7.262e-07	0	NA	2.42067e-07	WT Only	0.373901	0	1
sp|P43276|H15_MOUSE	Hist1h1b	Histone H1.5	223	22598.5		5	2	12.6	Acetylation (Protein N-term)						2	0	0	0	0	0	7.169e-07	NA	2.38967e-07	WT Only	0.373901	0	1
sp|P97449|AMPN_MOUSE	Anpep	Aminopeptidase N	966	109744		1	2	2.1	Deamidated (N),Oxidation (M)				1			0	0	0	7.084e-07	0	0	NA	2.36133e-07	WT Only	0.373901	0	1
sp|P84096|RHOG_MOUSE	Rhog	Rho-related GTP-binding protein RhoG	191	21312.9		2	2	15.7	Carbamidomethyl (C)						1	0	0	0	0	0	6.577e-07	NA	2.19233e-07	WT Only	0.373901	0	1
tr|Q8JZU2|Q8JZU2_MOUSE	Slc25a1	Protein Slc25a1	311	33963.9		1	1	2.6						1		0	0	0	0	6.143e-07	0	NA	2.04767e-07	WT Only	0.373901	0	1
sp|Q8BMJ2|SYLC_MOUSE	Lars	Leucine--tRNA ligase, cytoplasmic	1178	134304		2	2	1.4							2	0	0	0	0	0	6.042e-07	NA	2.014e-07	WT Only	0.373901	0	1
sp|Q62048-2|PEA15_MOUSE	Pea15	Isoform 2 of Astrocytic phosphoprotein PEA-15	108	15062.8	sp|Q62048|PEA15_MOUSE;	1	1	9.3					1			0	0	0	5.976e-07	0	0	NA	1.992e-07	WT Only	0.373901	0	1
sp|Q8BP47|SYNC_MOUSE	Nars	Asparagine--tRNA ligase, cytoplasmic	559	64328.1		1	2	3.6	Carbamidomethyl (C)				1			0	0	0	5.704e-07	0	0	NA	1.90133e-07	WT Only	0.373901	0	1
sp|P20801|TNNC2_MOUSE	Tnnc2	Troponin C, skeletal muscle	160	18116.4		1	2	9.4	Acetylation (Protein N-term),Oxidation (M)					1		0	0	0	0	5.056e-07	0	NA	1.68533e-07	WT Only	0.373901	0	1
sp|Q9WV60|GSK3B_MOUSE	Gsk3b	Glycogen synthase kinase-3 beta	420	48031.6	tr|E9QAQ5|E9QAQ5_MOUSE;	1	2	4.8	Carbamidomethyl (C)						1	0	0	0	0	0	4.942e-07	NA	1.64733e-07	WT Only	0.373901	0	1
sp|Q91XF0|PNPO_MOUSE	Pnpo	Pyridoxine-5'-phosphate oxidase	261	30130.9		1	1	3.8							1	0	0	0	0	0	4.496e-07	NA	1.49867e-07	WT Only	0.373901	0	1
sp|Q8C2Q3|RBM14_MOUSE	Rbm14	RNA-binding protein 14	669	69514		2	2	2.5							2	0	0	0	0	0	4.473e-07	NA	1.491e-07	WT Only	0.373901	0	1
sp|Q8VDW0|DX39A_MOUSE	Ddx39a	ATP-dependent RNA helicase DDX39A	427	16905.8	sp|Q9Z1N5|DX39B_MOUSE;tr|G3UXI6|G3UXI6_MOUSE;	1	1	4.7							1	0	0	0	0	0	4.383e-07	NA	1.461e-07	WT Only	0.373901	0	1
sp|Q8K2H2|OTU6B_MOUSE	Otud6b	OTU domain-containing protein 6B	294	33773.2		2	1	4.4							2	0	0	0	0	0	4.146e-07	NA	1.382e-07	WT Only	0.373901	0	1
sp|Q8R326-2|PSPC1_MOUSE	Pspc1	Isoform 2 of Paraspeckle component 1	466	58811.3	sp|Q8R326|PSPC1_MOUSE;	1	1	1.7							1	0	0	0	0	0	4.115e-07	NA	1.37167e-07	WT Only	0.373901	0	1
sp|Q9Z0H4-11|CELF2_MOUSE	Celf2	Isoform 11 of CUGBP Elav-like family member 2	464	46831.7	sp|Q9Z0H4-2|CELF2_MOUSE;sp|Q9Z0H4-4|CELF2_MOUSE;sp|Q9Z0H4-5|CELF2_MOUSE;sp|Q9Z0H4-6|CELF2_MOUSE;sp|Q9Z0H4-7|CELF2_MOUSE;sp|Q9Z0H4-8|CELF2_MOUSE;sp|Q9Z0H4-9|CELF2_MOUSE;sp|Q9Z0H4|CELF2_MOUSE;tr|A3KGT2|A3KGT2_MOUSE;tr|E9QA47|E9QA47_MOUSE;tr|S4R1S7|S4R1S7_MOUSE;tr|S4R2U7|S4R2U7_MOUSE;tr|V9GX43|V9GX43_MOUSE;	2	2	4.3	Carbamidomethyl (C)						1.98	0	0	0	0	0	3.856e-07	NA	1.28533e-07	WT Only	0.373901	0	1
sp|P97807-2|FUMH_MOUSE	Fh	Isoform Cytoplasmic of Fumarate hydratase, mitochondrial	467	54412.1	sp|P97807|FUMH_MOUSE;	4	1	3							2	0	0	0	0	0	3.829e-07	NA	1.27633e-07	WT Only	0.373901	0	1
sp|Q99L45|IF2B_MOUSE	Eif2s2	Eukaryotic translation initiation factor 2 subunit 2	331	38122.3		2	2	7.3	Acetylation (Protein N-term),Carbamidomethyl (C)						2	0	0	0	0	0	3.753e-07	NA	1.251e-07	WT Only	0.373901	0	1
sp|Q9WV69-2|DEMA_MOUSE	Dmtn	Isoform 2 of Dematin	383	45512.2	sp|Q9WV69|DEMA_MOUSE;	2	4	9.1							2	0	0	0	0	0	3.749e-07	NA	1.24967e-07	WT Only	0.373901	0	1
sp|Q9DCC4|P5CR3_MOUSE	Pycrl	Pyrroline-5-carboxylate reductase 3	274	28738.8		1	1	4							1	0	0	0	0	0	3.744e-07	NA	1.248e-07	WT Only	0.373901	0	1
sp|Q91Z49-2|UIF_MOUSE	Fyttd1	Isoform 2 of UAP56-interacting factor	283	35919.6	sp|Q91Z49|UIF_MOUSE;	1	1	4.6							1	0	0	0	0	0	3.245e-07	NA	1.08167e-07	WT Only	0.373901	0	1
sp|P62307|RUXF_MOUSE	Snrpf	Small nuclear ribonucleoprotein F	86	9718.78		1	1	15.1							1	0	0	0	0	0	3.232e-07	NA	1.07733e-07	WT Only	0.373901	0	1
sp|Q9CQE0-2|RN138_MOUSE	Rnf138	Isoform 2 of E3 ubiquitin-protein ligase RNF138	209	28316.3	sp|Q9CQE0|RN138_MOUSE;	2	1	4.3	Oxidation (M)						1	0	0	0	0	0	3.079e-07	NA	1.02633e-07	WT Only	0.373901	0	1
sp|P57759|ERP29_MOUSE	Erp29	Endoplasmic reticulum resident protein 29	262	28841.1		1	1	2.7	Deamidated (Q)						1	0	0	0	0	0	3.035e-07	NA	1.01167e-07	WT Only	0.373901	0	1
sp|P10630-2|IF4A2_MOUSE	Eif4a2	Isoform 2 of Eukaryotic initiation factor 4A-II	408	41318.2	sp|P10630|IF4A2_MOUSE;sp|P60843|IF4A1_MOUSE;tr|E9Q561|E9Q561_MOUSE;tr|Q8BTU6|Q8BTU6_MOUSE;	1	1	3.2							1	0	0	0	0	0	2.934e-07	NA	9.78e-08	WT Only	0.373901	0	1
sp|P36916|GNL1_MOUSE	Gnl1	Guanine nucleotide-binding protein-like 1	607	68836.6		2	3	5.3	Carbamidomethyl (C)						2	0	0	0	0	0	2.861e-07	NA	9.53667e-08	WT Only	0.373901	0	1
sp|P62746|RHOB_MOUSE	Rhob	Rho-related GTP-binding protein RhoB	196	22127.1		1	1	6.1	Carbamidomethyl (C)					1		0	0	0	0	2.76e-07	0	NA	9.2e-08	WT Only	0.373901	0	1
sp|Q9EQF6|DPYL5_MOUSE	Dpysl5	Dihydropyrimidinase-related protein 5	564	61567.3		1	1	2							1	0	0	0	0	0	2.739e-07	NA	9.13e-08	WT Only	0.373901	0	1
sp|P97927|LAMA4_MOUSE	Lama4	Laminin subunit alpha-4	1816	202016		6	5	2.7	Carbamidomethyl (C)					4		0	0	0	0	2.692e-07	0	NA	8.97333e-08	WT Only	0.373901	0	1
sp|Q60692|PSB6_MOUSE	Psmb6	Proteasome subunit beta type-6	238	25398.5		2	1	4.6						1		0	0	0	0	2.543e-07	0	NA	8.47667e-08	WT Only	0.373901	0	1
sp|O08784|TCOF_MOUSE	Tcof1	Treacle protein	1320	102267	tr|H3BIX0|H3BIX0_MOUSE;tr|H3BL37|H3BL37_MOUSE;tr|Q05CS0|Q05CS0_MOUSE;	3	2	2.6							3	0	0	0	0	0	2.457e-07	NA	8.19e-08	WT Only	0.373901	0	1
sp|D3Z7P3-2|GLSK_MOUSE	Gls	Isoform 2 of Glutaminase kidney isoform, mitochondrial	603	54818.2	sp|D3Z7P3|GLSK_MOUSE;tr|D3Z7P4|D3Z7P4_MOUSE;	1	1	2							1	0	0	0	0	0	2.343e-07	NA	7.81e-08	WT Only	0.373901	0	1
sp|Q9CQ62|DECR_MOUSE	Decr1	2,4-dienoyl-CoA reductase, mitochondrial	335	36244.7		1	1	3						1		0	0	0	0	2.324e-07	0	NA	7.74667e-08	WT Only	0.373901	0	1
sp|A2AR02|PPIG_MOUSE	Ppig	Peptidyl-prolyl cis-trans isomerase G	752	88398		1	1	1.3	Carbamidomethyl (C)						1	0	0	0	0	0	2.258e-07	NA	7.52667e-08	WT Only	0.373901	0	1
sp|Q64012-2|RALY_MOUSE	Raly	Isoform 1 of RNA-binding protein Raly	296	31707.2	sp|Q64012|RALY_MOUSE;tr|A2AU60|A2AU60_MOUSE;tr|A2AU61|A2AU61_MOUSE;tr|A2AU62|A2AU62_MOUSE;	1	1	8.5							1	0	0	0	0	0	2.232e-07	NA	7.44e-08	WT Only	0.373901	0	1
sp|P35279-2|RAB6A_MOUSE	Rab6a	Isoform 2 of Ras-related protein Rab-6A	208	19967	sp|P35279|RAB6A_MOUSE;tr|D3YV69|D3YV69_MOUSE;	1	2	8							1	0	0	0	0	0	2.19e-07	NA	7.3e-08	WT Only	0.373901	0	1
sp|Q6DFW4|NOP58_MOUSE	Nop58	Nucleolar protein 58	536	60394.8		1	1	2.4							1	0	0	0	0	0	2.163e-07	NA	7.21e-08	WT Only	0.373901	0	1
tr|E9Q7Q3|E9Q7Q3_MOUSE	Tpm3	Tropomyosin alpha-3 chain	248	28752.7		2	10	42.7	Acetylation (Protein N-term),Oxidation (M)						0.99	0	0	0	0	0	1.931e-07	NA	6.43667e-08	WT Only	0.373901	0	1
tr|F8VPK0|F8VPK0_MOUSE	Ttc37	Protein Ttc37	1563	174102		2	2	1.9						1		0	0	0	0	1.897e-07	0	NA	6.32333e-08	WT Only	0.373901	0	1
sp|Q9Z0E0-2|NCDN_MOUSE	Ncdn	Isoform 2 of Neurochondrin	713	78970.7	sp|Q9Z0E0|NCDN_MOUSE;	2	3	4.5	Carbamidomethyl (C)						2	0	0	0	0	0	1.896e-07	NA	6.32e-08	WT Only	0.373901	0	1
sp|P08003|PDIA4_MOUSE	Pdia4	Protein disulfide-isomerase A4	638	72045.6		1	1	1.9						1		0	0	0	0	1.855e-07	0	NA	6.18333e-08	WT Only	0.373901	0	1
sp|P11087-2|CO1A1_MOUSE	Col1a1	Isoform 2 of Collagen alpha-1(I) chain	1225	138200	sp|P11087|CO1A1_MOUSE;	1	1	1.8	Deamidated (N)					1		0	0	0	0	1.783e-07	0	NA	5.94333e-08	WT Only	0.373901	0	1
sp|Q03141-2|MARK3_MOUSE	Mark3	Isoform 2 of MAP/microtubule affinity-regulating kinase 3	729	82852.5	sp|Q03141-3|MARK3_MOUSE;sp|Q03141|MARK3_MOUSE;sp|Q05512-2|MARK2_MOUSE;sp|Q05512-3|MARK2_MOUSE;sp|Q05512-4|MARK2_MOUSE;sp|Q05512|MARK2_MOUSE;sp|Q8CIP4|MARK4_MOUSE;sp|Q8VHJ5|MARK1_MOUSE;tr|E9PYX3|E9PYX3_MOUSE;tr|E9Q2J6|E9Q2J6_MOUSE;tr|E9Q9N6|E9Q9N6_MOUSE;tr|E9QMP6|E9QMP6_MOUSE;tr|F6ZS70|F6ZS70_MOUSE;tr|Q3T9A3|Q3T9A3_MOUSE;	1	1	1.2					1			0	0	0	1.747e-07	0	0	NA	5.82333e-08	WT Only	0.373901	0	1
sp|Q8R4E6|PURG_MOUSE	Purg	Purine-rich element-binding protein gamma	350	39967.2		3	2	3.1	Carbamidomethyl (C)						2	0	0	0	0	0	1.744e-07	NA	5.81333e-08	WT Only	0.373901	0	1
sp|Q02257|PLAK_MOUSE	Jup	Junction plakoglobin	745	81874.9		1	2	4					1			0	0	0	1.615e-07	0	0	NA	5.38333e-08	WT Only	0.373901	0	1
sp|Q8C6G8|WDR26_MOUSE	Wdr26	WD repeat-containing protein 26	641	18368	tr|E0CYH4|E0CYH4_MOUSE;tr|F8WH48|F8WH48_MOUSE;	2	1	5.5						1		0	0	0	0	1.476e-07	0	NA	4.92e-08	WT Only	0.373901	0	1
sp|P19324|SERPH_MOUSE	Serpinh1	Serpin H1	417	46576.2		3	1	3.4	Deamidated (Q),Oxidation (M)				1			0	0	0	1.458e-07	0	0	NA	4.86e-08	WT Only	0.373901	0	1
tr|E9Q1Z0|E9Q1Z0_MOUSE	4732456N10Rik	Protein 4732456N10Rik	538	58278.3		1	7	8.9	Carbamidomethyl (C),Deamidated (N)						1	0	0	0	0	0	1.41e-07	NA	4.7e-08	WT Only	0.373901	0	1
sp|Q9D554|SF3A3_MOUSE	Sf3a3	Splicing factor 3A subunit 3	501	58895.3		1	1	2.4							1	0	0	0	0	0	1.372e-07	NA	4.57333e-08	WT Only	0.373901	0	1
sp|Q3UMU9-2|HDGR2_MOUSE	Hdgfrp2	Isoform 2 of Hepatoma-derived growth factor-related protein 2	667	74354.4	sp|Q3UMU9-3|HDGR2_MOUSE;sp|Q3UMU9-4|HDGR2_MOUSE;sp|Q3UMU9|HDGR2_MOUSE;	2	1	1.8							2	0	0	0	0	0	1.363e-07	NA	4.54333e-08	WT Only	0.373901	0	1
sp|Q78PY7|SND1_MOUSE	Snd1	Staphylococcal nuclease domain-containing protein 1	910	102187		5	5	6.3							3	0	0	0	0	0	1.346e-07	NA	4.48667e-08	WT Only	0.373901	0	1
tr|A2AA67|A2AA67_MOUSE	D930048N14Rik	Protein D930048N14Rik	225	18561.4	tr|B0QZN8|B0QZN8_MOUSE;tr|Q8C369|Q8C369_MOUSE;	1	1	22.4	Deamidated (Q),Oxidation (M)					1		0	0	0	0	1.331e-07	0	NA	4.43667e-08	WT Only	0.373901	0	1
sp|Q8CJG1|AGO1_MOUSE	Ago1	Protein argonaute-1	857	62736.3	tr|H3BJ70|H3BJ70_MOUSE;	3	3	7.1	Carbamidomethyl (C)						2.98	0	0	0	0	0	1.312e-07	NA	4.37333e-08	WT Only	0.373901	0	1
tr|E9Q3M9|E9Q3M9_MOUSE	2010300C02Rik	Protein 2010300C02Rik	1175	126030		2	2	1.4	Carbamidomethyl (C)						2	0	0	0	0	0	1.285e-07	NA	4.28333e-08	WT Only	0.373901	0	1
sp|Q5F2E8|TAOK1_MOUSE	Taok1	Serine/threonine-protein kinase TAO1	1001	26137.8	sp|Q8BYC6|TAOK3_MOUSE;tr|F6RXB5|F6RXB5_MOUSE;	1	1	5.4							1	0	0	0	0	0	1.091e-07	NA	3.63667e-08	WT Only	0.373901	0	1
sp|Q9D154|ILEUA_MOUSE	Serpinb1a	Leukocyte elastase inhibitor A	379	42601.8		2	2	4.7						1		0	0	0	0	1.082e-07	0	NA	3.60667e-08	WT Only	0.373901	0	1
sp|Q91WG4-2|ELP2_MOUSE	Elp2	Isoform 2 of Elongator complex protein 2	741	93178	sp|Q91WG4|ELP2_MOUSE;	1	1	1.1	Carbamidomethyl (C)						1	0	0	0	0	0	9.56e-08	NA	3.18667e-08	WT Only	0.373901	0	1
sp|Q3V3Q7|PACS2_MOUSE	Pacs2	Phosphofurin acidic cluster sorting protein 2	862	98275.8	tr|E9Q7E9|E9Q7E9_MOUSE;	1	1	1	Carbamidomethyl (C)						1	0	0	0	0	0	9.497e-08	NA	3.16567e-08	WT Only	0.373901	0	1
sp|Q8R2Z5|VWA1_MOUSE	Vwa1	von Willebrand factor A domain-containing protein 1	415	44753		1	1	3.4						1		0	0	0	0	9.448e-08	0	NA	3.14933e-08	WT Only	0.373901	0	1
sp|Q62018-3|CTR9_MOUSE	Ctr9	Isoform 3 of RNA polymerase-associated protein CTR9 homolog	1090	133524	sp|Q62018|CTR9_MOUSE;	3	1	1.7						2		0	0	0	0	9.251e-08	0	NA	3.08367e-08	WT Only	0.373901	0	1
sp|Q8QZT1|THIL_MOUSE	Acat1	Acetyl-CoA acetyltransferase, mitochondrial	424	44859.4		1	1	3.1						1		0	0	0	0	8.769e-08	0	NA	2.923e-08	WT Only	0.373901	0	1
sp|Q923D5|WBP11_MOUSE	Wbp11	WW domain-binding protein 11	641	69938.9		1	1	1.7							1	0	0	0	0	0	8.749e-08	NA	2.91633e-08	WT Only	0.373901	0	1
sp|O08810|U5S1_MOUSE	Eftud2	116 kDa U5 small nuclear ribonucleoprotein component	971	108433	tr|A2AH85|A2AH85_MOUSE;tr|G3UZ34|G3UZ34_MOUSE;	1	2	2.3							1	0	0	0	0	0	8.473e-08	NA	2.82433e-08	WT Only	0.373901	0	1
sp|Q8R0Y6|AL1L1_MOUSE	Aldh1l1	Cytosolic 10-formyltetrahydrofolate dehydrogenase	902	98808.6		2	2	2							1	0	0	0	0	0	8.425e-08	NA	2.80833e-08	WT Only	0.373901	0	1
sp|P52480|KPYM_MOUSE	Pkm	Pyruvate kinase PKM	531	57898.1		1	15	34.7	Carbamidomethyl (C),Carbamidomethyl (C) + Ammonia-loss (N-term C)					1		0	0	0	0	7.688e-08	0	NA	2.56267e-08	WT Only	0.373901	0	1
sp|Q5U3K5|RABL6_MOUSE	Rabl6	Rab-like protein 6	725	79907.8		2	2	4	Carbamidomethyl (C)						1	0	0	0	0	0	7.471e-08	NA	2.49033e-08	WT Only	0.373901	0	1
sp|Q9Z1B3-2|PLCB1_MOUSE	Plcb1	Isoform B of 1-phosphatidylinositol 4,5-bisphosphate phosphodiesterase beta-1	1173	138525	sp|Q9Z1B3-3|PLCB1_MOUSE;sp|Q9Z1B3|PLCB1_MOUSE;	3	2	1.6						1		0	0	0	0	7.307e-08	0	NA	2.43567e-08	WT Only	0.373901	0	1
sp|Q6PDI6-3|FA63B_MOUSE	Fam63b	Isoform 3 of Protein FAM63B	388	65703.9	sp|Q6PDI6|FA63B_MOUSE;	1	1	3.9							1	0	0	0	0	0	7.229e-08	NA	2.40967e-08	WT Only	0.373901	0	1
sp|Q3TVA9-2|CC136_MOUSE	Ccdc136	Isoform 2 of Coiled-coil domain-containing protein 136	950	137497	sp|Q3TVA9|CC136_MOUSE;tr|D3Z165|D3Z165_MOUSE;tr|E6Y2W6|E6Y2W6_MOUSE;tr|E6Y2W7|E6Y2W7_MOUSE;tr|E9QP94|E9QP94_MOUSE;	1	1	1.1							1	0	0	0	0	0	6.866e-08	NA	2.28867e-08	WT Only	0.373901	0	1
sp|Q8R4H2|ARHGC_MOUSE	Arhgef12	Rho guanine nucleotide exchange factor 12	1543	172640	tr|F8VQN6|F8VQN6_MOUSE;	2	1	0.8	Carbamidomethyl (C)						2	0	0	0	0	0	6.768e-08	NA	2.256e-08	WT Only	0.373901	0	1
tr|A3KGD2|A3KGD2_MOUSE	Phactr2	Phosphatase and actin regulator	571	61981.4	tr|B1AVN8|B1AVN8_MOUSE;tr|B1AVN9|B1AVN9_MOUSE;tr|B1AVP0|B1AVP0_MOUSE;tr|Q3UQ19|Q3UQ19_MOUSE;	2	1	2.3							1	0	0	0	0	0	6.542e-08	NA	2.18067e-08	WT Only	0.373901	0	1
sp|Q09LZ8-2|CBPC6_MOUSE	Agbl4	Isoform 2 of Cytosolic carboxypeptidase 6	463	32192.9	sp|Q09LZ8|CBPC6_MOUSE;tr|A2A9S7|A2A9S7_MOUSE;tr|E4W7Y4|E4W7Y4_MOUSE;tr|F6VQN0|F6VQN0_MOUSE;	1	1	3.6						1		0	0	0	0	6.085e-08	0	NA	2.02833e-08	WT Only	0.373901	0	1
sp|Q8BG81|PDIP3_MOUSE	Poldip3	Polymerase delta-interacting protein 3	420	42963	tr|Q3UDD3|Q3UDD3_MOUSE;	1	1	3.6							1	0	0	0	0	0	5.664e-08	NA	1.888e-08	WT Only	0.373901	0	1
sp|Q8VHK5|MLC1_MOUSE	Mlc1	Membrane protein MLC1	382	42195.1	tr|E9QP87|E9QP87_MOUSE;	1	2	8.1					1			0	0	0	5.482e-08	0	0	NA	1.82733e-08	WT Only	0.373901	0	1
sp|Q8BSS9|LIPA2_MOUSE	Ppfia2	Liprin-alpha-2	1257	143461	tr|B8QI34|B8QI34_MOUSE;	1	1	1							1	0	0	0	0	0	5.247e-08	NA	1.749e-08	WT Only	0.373901	0	1
sp|P70399-3|TP53B_MOUSE	Tp53bp1	Isoform 3 of Tumor suppressor p53-binding protein 1	1913	212946	sp|P70399|TP53B_MOUSE;tr|A2AU89|A2AU89_MOUSE;tr|A2AU90|A2AU90_MOUSE;tr|A2AU91|A2AU91_MOUSE;	2	2	2.6							2	0	0	0	0	0	4.984e-08	NA	1.66133e-08	WT Only	0.373901	0	1
sp|Q9R0A0|PEX14_MOUSE	Pex14	Peroxisomal membrane protein PEX14	376	41236.8		1	1	3.2						1		0	0	0	0	4.972e-08	0	NA	1.65733e-08	WT Only	0.373901	0	1
sp|Q3UJB9-2|EDC4_MOUSE	Edc4	Isoform 2 of Enhancer of mRNA-decapping protein 4	1390	152641	sp|Q3UJB9|EDC4_MOUSE;tr|D6RE33|D6RE33_MOUSE;tr|F6V5I7|F6V5I7_MOUSE;tr|F6ZJ27|F6ZJ27_MOUSE;tr|G5E896|G5E896_MOUSE;	1	1	3						1		0	0	0	0	4.886e-08	0	NA	1.62867e-08	WT Only	0.373901	0	1
tr|A3KGU5|A3KGU5_MOUSE	Sptan1	Spectrin alpha chain, non-erythrocytic 1	2457	285602	tr|E9Q447|E9Q447_MOUSE;	1	101	42.7	Carbamidomethyl (C),Carbamidomethyl (C) + Ammonia-loss (N-term C),Deamidated (N),Deamidated (Q),Gln->pyro-Glu (N-term Q),Oxidation (M)						0.99	0	0	0	0	0	4.2e-08	NA	1.4e-08	WT Only	0.373901	0	1
sp|Q9WV80|SNX1_MOUSE	Snx1	Sorting nexin-1	522	58932.7	tr|Q6NZD2|Q6NZD2_MOUSE;	2	2	4.6	Carbamidomethyl (C)						1	0	0	0	0	0	3.753e-08	NA	1.251e-08	WT Only	0.373901	0	1
sp|Q9CPW0|CNTP2_MOUSE	Cntnap2	Contactin-associated protein-like 2	1332	148390	tr|E9QNF7|E9QNF7_MOUSE;	1	1	0.8						1		0	0	0	0	3.74e-08	0	NA	1.24667e-08	WT Only	0.373901	0	1
sp|Q3UTJ2-2|SRBS2_MOUSE	Sorbs2	Isoform 2 of Sorbin and SH3 domain-containing protein 2	1295	21037.4	sp|Q3UTJ2-3|SRBS2_MOUSE;sp|Q3UTJ2-4|SRBS2_MOUSE;sp|Q3UTJ2-5|SRBS2_MOUSE;sp|Q3UTJ2|SRBS2_MOUSE;tr|B2RXQ9|B2RXQ9_MOUSE;tr|B7ZWM6|B7ZWM6_MOUSE;tr|B9EKP8|B9EKP8_MOUSE;tr|D3Z080|D3Z080_MOUSE;tr|E9Q0B0|E9Q0B0_MOUSE;tr|E9Q8K9|E9Q8K9_MOUSE;tr|F6V513|F6V513_MOUSE;	1	1	2.1							1	0	0	0	0	0	3.465e-08	NA	1.155e-08	WT Only	0.373901	0	1
sp|P98200|AT8A2_MOUSE	Atp8a2	Probable phospholipid-transporting ATPase IB	1148	129532		1	2	2.1					1			0	0	0	3.081e-08	0	0	NA	1.027e-08	WT Only	0.373901	0	1
sp|Q8VDJ3|VIGLN_MOUSE	Hdlbp	Vigilin	1268	141871		1	2	1.5	Deamidated (Q)						1	0	0	0	0	0	2.971e-08	NA	9.90333e-09	WT Only	0.373901	0	1
sp|P28660-2|NCKP1_MOUSE	Nckap1	Isoform 2 of Nck-associated protein 1	1037	129625	sp|P28660|NCKP1_MOUSE;tr|A2AS98|A2AS98_MOUSE;	1	2	1.6						1		0	0	0	0	2.679e-08	0	NA	8.93e-09	WT Only	0.373901	0	1
sp|Q80X90|FLNB_MOUSE	Flnb	Filamin-B	2602	278119		3	2	0.7	Carbamidomethyl (C),Deamidated (N)					1		0	0	0	0	1.787e-08	0	NA	5.95667e-09	WT Only	0.373901	0	1
sp|Q3UHA3|SPTCS_MOUSE	Spg11	Spatacsin	2430	274191		1	1	1.4	Deamidated (Q)					1		0	0	0	0	1.695e-08	0	NA	5.65e-09	WT Only	0.373901	0	1
sp|Q6PGC1|DHX29_MOUSE	Dhx29	ATP-dependent RNA helicase Dhx29	1365	154113		1	1	1							1	0	0	0	0	0	1.688e-08	NA	5.62667e-09	WT Only	0.373901	0	1
tr|E9Q6J5|E9Q6J5_MOUSE	Bod1l	Protein Bod1l	3032	327795		3	2	0.9							2	0	0	0	0	0	1.409e-08	NA	4.69667e-09	WT Only	0.373901	0	1
sp|P80317|TCPZ_MOUSE	Cct6a	T-complex protein 1 subunit zeta	531	58057.7		13	6	17.5	Carbamidomethyl (C)					7	1	0	0	0	0	7.86e-07	9.393e-09	NA	2.65131e-07	WT Only	0.366252	0	2
sp|Q9WV02|RBMX_MOUSE	Rbmx	RNA-binding motif protein, X chromosome	391	42329.4		14	9	19.7	Deamidated (N)					1.98	8.91	0	0	0	0	1.347e-07	2.624e-06	NA	9.19567e-07	WT Only	0.341742	0	2
sp|Q8R555|CRAC1_MOUSE	Crtac1	Cartilage acidic protein 1	646	70388.4		2	2	2.9					1		1	0	0	0	6.771e-07	0	5.158e-08	NA	2.42893e-07	WT Only	0.326874	0	2
sp|P56959|FUS_MOUSE	Fus	RNA-binding protein FUS	518	52660.5	tr|G3UXT7|G3UXT7_MOUSE;tr|Q8CFQ9|Q8CFQ9_MOUSE;	3	2	17.7	Carbamidomethyl (C),Carbamidomethyl (C) + Ammonia-loss (N-term C)					0.99	1.98	0	0	0	0	9.586e-08	1.064e-06	NA	3.8662e-07	WT Only	0.318759	0	2
sp|O70310|NMT1_MOUSE	Nmt1	Glycylpeptide N-tetradecanoyltransferase 1	496	56924		3	2	5.2						1	2	0	0	0	0	2.921e-08	2.129e-07	NA	8.07033e-08	WT Only	0.292501	0	2
sp|D3YXK2|SAFB1_MOUSE	Safb	Scaffold attachment factor B1	937	105415	tr|S4R1M2|S4R1M2_MOUSE;	14	11	12.9	Acetylation (Protein N-term),Carbamidomethyl (C),Carbamidomethyl (C) + Ammonia-loss (N-term C)					3	7.5	0	0	0	0	2.109e-07	1.448e-06	NA	5.52967e-07	WT Only	0.287996	0	2
sp|P15864|H12_MOUSE	Hist1h1c	Histone H1.2	212	21289.7		5	5	24.5	Acetylation (Protein N-term),Deamidated (N)					1	2	0	0	0	0	1.577e-07	8.911e-07	NA	3.496e-07	WT Only	0.271859	0	2
sp|P35293|RAB18_MOUSE	Rab18	Ras-related protein Rab-18	206	23056.7		4	3	15.5	Acetylation (Protein N-term)					1	2	0	0	0	0	9.536e-08	5.36e-07	NA	2.10453e-07	WT Only	0.27139	0	2
sp|O88322|NID2_MOUSE	Nid2	Nidogen-2	1403	154068		5	4	2.9	Carbamidomethyl (C)					2	1	0	0	0	0	2.3e-07	4.205e-08	NA	9.06833e-08	WT Only	0.268944	0	2
sp|Q9Z130|HNRDL_MOUSE	Hnrnpdl	Heterogeneous nuclear ribonucleoprotein D-like	301	33592.1		4	5	16.6	Acetylation (Protein N-term),Carbamidomethyl (C),Deamidated (Q)					0.99	2.98	0	0	0	0	6.45e-07	3.07e-06	NA	1.23833e-06	WT Only	0.255783	0	2
sp|Q5SX39|MYH4_MOUSE	Myh4	Myosin-4	1939	223062		9	9	5.2	Carbamidomethyl (C)				4.98	1.99		0	0	0	5.262e-07	1.106e-07	0	NA	2.12267e-07	WT Only	0.255742	0	2
tr|Q3TTF6|Q3TTF6_MOUSE	Ppp2r1b	Serine/threonine-protein phosphatase 2A 65 kDa regulatory subunit A beta isoform	658	72805.1		3	3	4.4	Carbamidomethyl (C),Deamidated (N),Oxidation (M)				0.99	1		0	0	0	7.354e-07	1.695e-07	0	NA	3.01633e-07	WT Only	0.246403	0	2
sp|Q9D0L8-2|MCES_MOUSE	Rnmt	Isoform 2 of mRNA cap guanine-N7 methyltransferase	369	22911.7	sp|Q9D0L8-3|MCES_MOUSE;sp|Q9D0L8|MCES_MOUSE;tr|D3YYS7|D3YYS7_MOUSE;tr|D3Z478|D3Z478_MOUSE;	3	2	11.2	Carbamidomethyl (C)					1	2	0	0	0	0	1.303e-07	5.252e-07	NA	2.185e-07	WT Only	0.23862	0	2
sp|Q9Z0N1|IF2G_MOUSE	Eif2s3x	Eukaryotic translation initiation factor 2 subunit 3, X-linked	472	51105.2		5	3	7.4	Carbamidomethyl (C)					0.99	3.99	0	0	0	0	3.303e-07	1.281e-06	NA	5.371e-07	WT Only	0.234438	0	2
sp|Q8BFZ3|ACTBL_MOUSE	Actbl2	Beta-actin-like protein 2	376	42031		5	10	19.7	Carbamidomethyl (C),Carbamidomethyl (C) + Ammonia-loss (N-term C),Deamidated (N),Oxidation (M)					2	1	0	0	0	0	4.355e-07	1.234e-07	NA	1.863e-07	WT Only	0.223925	0	2
sp|Q9CYZ2|TPD54_MOUSE	Tpd52l2	Tumor protein D54	220	18633.6	tr|A2AUD5|A2AUD5_MOUSE;tr|F6VQ81|F6VQ81_MOUSE;tr|Q3TAI4|Q3TAI4_MOUSE;tr|Q3TUJ9|Q3TUJ9_MOUSE;tr|Q8BKP1|Q8BKP1_MOUSE;tr|V9GWU5|V9GWU5_MOUSE;	2	2	15.5						1	1	0	0	0	0	1.255e-07	4.179e-07	NA	1.81133e-07	WT Only	0.217277	0	2
sp|Q61171|PRDX2_MOUSE	Prdx2	Peroxiredoxin-2	198	21783.1		8	3	14.6					3	1	2	0	0	0	2.775e-06	4.464e-07	1.422e-06	NA	1.5478e-06	WT Only	0.0836225	0	3
sp|P17183|ENOG_MOUSE	Eno2	Gamma-enolase	434	34836.6	tr|D3Z6E4|D3Z6E4_MOUSE;	5	6	27.3	Carbamidomethyl (C)					2.99	1	0	0	0	0	1.144e-06	3.584e-07	NA	5.008e-07	WT Only	0.212373	0	2
sp|Q8BJU0-2|SGTA_MOUSE	Sgta	Isoform 2 of Small glutamine-rich tetratricopeptide repeat-containing protein alpha	314	34354.9	sp|Q8BJU0|SGTA_MOUSE;	6	3	13.4	Carbamidomethyl (C)					3	1	0	0	0	0	6.229e-07	2.174e-07	NA	2.801e-07	WT Only	0.199681	0	2
sp|Q9D6R2|IDH3A_MOUSE	Idh3a	Isocitrate dehydrogenase [NAD] subunit alpha, mitochondrial	366	39667.1		4	4	10.1	Carbamidomethyl (C)					1	3	0	0	0	0	5.735e-07	1.628e-06	NA	7.33833e-07	WT Only	0.198581	0	2
sp|Q60900-2|ELAV3_MOUSE	Elavl3	Isoform HuC-S of ELAV-like protein 3	360	39562.4	sp|Q60900|ELAV3_MOUSE;	2	4	10.8	Carbamidomethyl (C)				1		1	0	0	0	4.835e-07	0	1.736e-07	NA	2.19033e-07	WT Only	0.196326	0	2
sp|Q80YX1-2|TENA_MOUSE	Tnc	Isoform 2 of Tenascin	2019	232037	sp|Q80YX1-3|TENA_MOUSE;sp|Q80YX1-4|TENA_MOUSE;sp|Q80YX1|TENA_MOUSE;	2	2	1.1						1	0.99	0	0	0	0	1.365e-07	4.971e-08	NA	6.207e-08	WT Only	0.194647	0	2
sp|O35381|AN32A_MOUSE	Anp32a	Acidic leucine-rich nuclear phosphoprotein 32 family member A	247	15428.3	sp|Q64G17|AN32C_MOUSE;tr|D3YYE1|D3YYE1_MOUSE;tr|D3Z7M9|D3Z7M9_MOUSE;tr|F6UFG6|F6UFG6_MOUSE;	3	1	8.9						2	1	0	0	0	0	1.722e-06	6.346e-07	NA	7.85533e-07	WT Only	0.193241	0	2
sp|Q7TQI3|OTUB1_MOUSE	Otub1	Ubiquitin thioesterase OTUB1	271	28055	tr|D3YWF6|D3YWF6_MOUSE;	4	2	8.7					1	1		0	0	0	4.973e-07	1.904e-07	0	NA	2.29233e-07	WT Only	0.188725	0	2
sp|Q8BVI4|DHPR_MOUSE	Qdpr	Dihydropteridine reductase	241	16741.6	tr|D3YWR7|D3YWR7_MOUSE;tr|D3Z1A1|D3Z1A1_MOUSE;	2	2	17						1	1	0	0	0	0	6.273e-07	2.427e-07	NA	2.9e-07	WT Only	0.187489	0	2
sp|Q60597-2|ODO1_MOUSE	Ogdh	Isoform 2 of 2-oxoglutarate dehydrogenase, mitochondrial	1013	116555	sp|Q60597-3|ODO1_MOUSE;sp|Q60597-4|ODO1_MOUSE;sp|Q60597|ODO1_MOUSE;	4	2	2						1.5	1	0	0	0	0	4.519e-07	1.987e-07	NA	2.16867e-07	WT Only	0.172575	0	2
sp|Q61545|EWS_MOUSE	Ewsr1	RNA-binding protein EWS	655	65056.1	tr|Q5SUS9|Q5SUS9_MOUSE;tr|Q5SUT0|Q5SUT0_MOUSE;	5	2	4.7						2	3	0	0	0	0	9.778e-08	2.071e-07	NA	1.01627e-07	WT Only	0.164548	0	2
sp|Q9CQR2|RS21_MOUSE	Rps21	40S ribosomal protein S21	83	9135.55		3	1	12						1	1	0	0	0	0	8.609e-07	4.333e-07	NA	4.314e-07	WT Only	0.157599	0	2
sp|Q8VCT3|AMPB_MOUSE	Rnpep	Aminopeptidase B	650	68067	tr|E9PYF1|E9PYF1_MOUSE;	2	1	1.6						1	1	0	0	0	0	6.479e-08	3.288e-08	NA	3.25567e-08	WT Only	0.156723	0	2
sp|Q61189|ICLN_MOUSE	Clns1a	Methylosome subunit pICln	236	26542.1	tr|Q923F1|Q923F1_MOUSE;	5	1	5.5	Deamidated (N)					2	3	0	0	0	0	6.182e-07	1.169e-06	NA	5.95733e-07	WT Only	0.152439	0	2
sp|Q3TEA8-2|HP1B3_MOUSE	Hp1bp3	Isoform 2 of Heterochromatin protein 1-binding protein 3	541	32555.1	sp|Q3TEA8-3|HP1B3_MOUSE;sp|Q3TEA8|HP1B3_MOUSE;tr|A2AM65|A2AM65_MOUSE;	6	2	6.2	Deamidated (Q)					1	1	0	0	0	0	2.262e-07	4.228e-07	NA	2.16333e-07	WT Only	0.151259	0	2
sp|O89086|RBM3_MOUSE	Rbm3	Putative RNA-binding protein 3	153	16768.8	tr|Q8BG13|Q8BG13_MOUSE;	5	2	14.4	Deamidated (N)					1	3	0	0	0	0	5.441e-07	1.007e-06	NA	5.17033e-07	WT Only	0.150264	0	2
sp|O08919|NUMBL_MOUSE	Numbl	Numb-like protein	604	64198.3		3	2	3.5						1	2	0	0	0	0	4.183e-07	7.705e-07	NA	3.96267e-07	WT Only	0.149789	0	2
sp|Q61553|FSCN1_MOUSE	Fscn1	Fascin	493	54546		3	2	4.7	Carbamidomethyl (C)					1	1	0	0	0	0	6.051e-08	3.322e-08	NA	3.12433e-08	WT Only	0.14868	0	2
sp|P05201|AATC_MOUSE	Got1	Aspartate aminotransferase, cytoplasmic	413	20385.2	tr|F7ALS6|F7ALS6_MOUSE;	6	4	25.3					2	3		0	0	0	5.502e-07	9.808e-07	0	NA	5.10333e-07	WT Only	0.146579	0	2
sp|Q8K406|LGI3_MOUSE	Lgi3	Leucine-rich repeat LGI family member 3	548	61868.6		6	5	8.6	Carbamidomethyl (C)					3	2	0	0	0	0	7.856e-07	4.433e-07	NA	4.09633e-07	WT Only	0.146014	0	2
sp|P63213|GBG2_MOUSE	Gng2	Guanine nucleotide-binding protein G(I)/G(S)/G(O) subunit gamma-2	71	7845.03		6	3	49.3	Acetylation (Protein N-term),Deamidated (N)				1		1	0	0	0	9.825e-07	0	5.587e-07	NA	5.13733e-07	WT Only	0.145279	0	2
sp|Q8BWF0|SSDH_MOUSE	Aldh5a1	Succinate-semialdehyde dehydrogenase, mitochondrial	523	56022.9		2	2	5.2	Carbamidomethyl (C),Glu->pyro-Glu (N-term E)					1	1	0	0	0	0	2.263e-07	1.556e-07	NA	1.273e-07	WT Only	0.129566	0	2
sp|P02301|H3C_MOUSE	H3f3c	Histone H3.3C	136	15207.5	sp|P68433|H31_MOUSE;sp|P84228|H32_MOUSE;sp|P84244|H33_MOUSE;tr|E0CZ27|E0CZ27_MOUSE;tr|F8WI35|F8WI35_MOUSE;	2	1	5.9						1	1	0	0	0	0	5.319e-06	3.67e-06	NA	2.99633e-06	WT Only	0.129327	0	2
sp|P10649|GSTM1_MOUSE	Gstm1	Glutathione S-transferase Mu 1	218	25989.1		4	3	13.3	Carbamidomethyl (C)				1.99	0.62	0.62	0	0	0	1.57e-06	1.034e-06	1.036e-06	NA	1.21333e-06	WT Only	0.00243824	0	3
tr|B1AXZ4|B1AXZ4_MOUSE	Elavl2	ELAV-like protein 2	388	41157.9	tr|B1AXZ5|B1AXZ5_MOUSE;tr|B1AXZ6|B1AXZ6_MOUSE;	9	8	23.7	Carbamidomethyl (C),Deamidated (Q)				2.94		3.95	0	0	0	1.108e-06	0	7.895e-07	NA	6.325e-07	WT Only	0.127201	0	2
sp|P47738|ALDH2_MOUSE	Aldh2	Aldehyde dehydrogenase, mitochondrial	519	56591.8		6	3	5.8	Carbamidomethyl (C)					3	2	0	0	0	0	4.371e-07	3.213e-07	NA	2.528e-07	WT Only	0.125306	0	2
sp|A2ASQ1-2|AGRIN_MOUSE	Agrn	Isoform 2 of Agrin	1928	216868	sp|A2ASQ1-3|AGRIN_MOUSE;sp|A2ASQ1|AGRIN_MOUSE;tr|M0QWP1|M0QWP1_MOUSE;	3	2	1.6	Carbamidomethyl (C)					2	1	0	0	0	0	7.063e-08	5.21e-08	NA	4.091e-08	WT Only	0.125104	0	2
sp|Q8K1M6-2|DNM1L_MOUSE	Dnm1l	Isoform 2 of Dynamin-1-like protein	716	79609	sp|Q8K1M6-3|DNM1L_MOUSE;sp|Q8K1M6-4|DNM1L_MOUSE;sp|Q8K1M6|DNM1L_MOUSE;tr|E9PUD2|E9PUD2_MOUSE;	3	1	1.5						1	1	0	0	0	0	8.41e-08	1.134e-07	NA	6.58333e-08	WT Only	0.124796	0	2
sp|Q8BT60|CPNE3_MOUSE	Cpne3	Copine-3	533	59636.9		2	2	3.9	Carbamidomethyl (C),Deamidated (Q)					1	1	0	0	0	0	9.794e-08	7.419e-08	NA	5.73767e-08	WT Only	0.123633	0	2
sp|Q5XJY5|COPD_MOUSE	Arcn1	Coatomer subunit delta	511	57283.3		2	1	2.2						1	1	0	0	0	0	1.627e-07	1.233e-07	NA	9.53333e-08	WT Only	0.12361	0	2
sp|Q1LZI2|S35F3_MOUSE	Slc35f3	Solute carrier family 35 member F3	421	46965.8		2	1	1.7						1	1	0	0	0	0	1.247e-06	1.582e-06	NA	9.43e-07	WT Only	0.121664	0	2
sp|P14211|CALR_MOUSE	Calr	Calreticulin	416	48036.9		4	2	5						1	1	0	0	0	0	1.63e-07	1.93e-07	NA	1.18667e-07	WT Only	0.118933	0	2
sp|Q9DC51|GNAI3_MOUSE	Gnai3	Guanine nucleotide-binding protein G(k) subunit alpha	354	40566.3		3	6	17.8	Carbamidomethyl (C)					1	2	0	0	0	0	1.326e-07	1.516e-07	NA	9.47333e-08	WT Only	0.117891	0	2
sp|Q9EQU5-2|SET_MOUSE	Set	Isoform 2 of Protein SET	277	24944.5	sp|Q9EQU5|SET_MOUSE;tr|A2BE92|A2BE92_MOUSE;tr|A2BE93|A2BE93_MOUSE;	2	1	6.6						1	1	0	0	0	0	7.616e-07	8.477e-07	NA	5.36433e-07	WT Only	0.117254	0	2
sp|Q9CQ13|COPRS_MOUSE	Coprs	Coordinator of PRMT5 and differentiation stimulator	173	18672.4		3	2	13.3						1	2	0	0	0	0	9.665e-07	1.026e-06	NA	6.64167e-07	WT Only	0.116471	0	2
tr|A2AT91|A2AT91_MOUSE	Plcb4	Protein Plcb4 (Fragment)	883	116169	tr|Q91UZ1|Q91UZ1_MOUSE;tr|V9GXQ9|V9GXQ9_MOUSE;	3	2	2.5	Carbamidomethyl (C)					1	1	0	0	0	0	7.351e-08	6.969e-08	NA	4.77333e-08	WT Only	0.116399	0	2
sp|Q9EST5-2|AN32B_MOUSE	Anp32b	Isoform 2 of Acidic leucine-rich nuclear phosphoprotein 32 family member B	329	31096.1	sp|Q9EST5|AN32B_MOUSE;	3	1	4.4	Carbamidomethyl (C)					1	1	0	0	0	0	1.393e-07	1.459e-07	NA	9.50667e-08	WT Only	0.116329	0	2

## Sheet: Experiment 1 raw data
CPFP Simple Protein Overview
Submission: SUB7950 - hl_ip_062014
Search: MSS9449 - hl_ip_062014 (Meta)
Key to Groups
Group	Data Files
Group KI1	OTE0214_HL_TEV-TAG
Group KI2	OTE0231_JingZhao_HOMO_K1_2
Group KI3	OTE0231_JingZhao_HOMO_K1_3
Group WT1	OTE0214_HL_TEV-WT	CONTROL
Group WT2	OTE0231_JingZhao_WT_TEV2
Group WT3	OTE0231_JingZhao_WT_TEV3
Results
									SPECTRAL COUNTS						SPECTRAL INDEX (MIC SIn)						RATIOS
Protein	Description	Length (AA)	mw (Da)	Indistinguishable Proteins	PSMs	Peptide Seqs	% Coverage	Modifications Observed	KI1	KI2	KI3	WT1	WT2	WT3	KI1	KI2	KI3	WT1	WT2	WT3	KI1/WT1	KI2/WT1	KI3/WT1	WT2/WT1	WT3/WT1
sp|Q9DB05|SNAA_MOUSE	Alpha-soluble NSF attachment protein OS=Mus musculus GN=Napa PE=1 SV=1	295	33204.3		15	6	27.5	Carbamidomethyl (C),Gln->pyro-Glu (N-term Q)	1	2	5		3	3	8.069e-07	6.767e-07	1.386e-06		8.386e-07	5.369e-07	KI1 Only	KI2 Only	KI3 Only	WT2 Only	WT3 Only
sp|D3YVF0|AKAP5_MOUSE	A-kinase anchor protein 5 OS=Mus musculus GN=Akap5 PE=1 SV=2	745	80281	tr|H3BIV5|H3BIV5_MOUSE;	13	3	13.2			3	4		2	3		3.577e-07	7.864e-07		3.259e-07	6.823e-07		KI2 Only	KI3 Only	WT2 Only	WT3 Only
sp|Q91V92|ACLY_MOUSE	ATP-citrate synthase OS=Mus musculus GN=Acly PE=1 SV=1	1091	120916	tr|Q3TS02|Q3TS02_MOUSE;tr|Q3V117|Q3V117_MOUSE;	3	3	5.3	Carbamidomethyl (C)			1	1		1			4.578e-08	3.522e-07		5.827e-08	WT1 Only	WT1 Only	0.129983	WT1 Only	0.165446
sp|E9PUL5|PRRT2_MOUSE	Proline-rich transmembrane protein 2 OS=Mus musculus GN=Prrt2 PE=1 SV=1	346	35955.9		15	5	17.1	Acetylation (Protein N-term),Deamidated (N)	3	2	3	1	1	3	7.508e-07	6.434e-07	1.027e-06	3.3e-07	4.48e-07	4.305e-07	2.27515	1.9497	3.11212	1.35758	1.30455
sp|Q9CY58-2|PAIRB_MOUSE	Isoform 2 of Plasminogen activator inhibitor 1 RNA-binding protein OS=Mus musculus GN=Serbp1	392	44759.3	sp|Q9CY58-3|PAIRB_MOUSE;sp|Q9CY58|PAIRB_MOUSE;	17	2	8.8	Deamidated (N)		1.98	5.94		1.98	5.95		3.259e-07	2.093e-07		1.025e-07	2.655e-07		KI2 Only	KI3 Only	WT2 Only	WT3 Only
sp|Q9DB77|QCR2_MOUSE	Cytochrome b-c1 complex subunit 2, mitochondrial OS=Mus musculus GN=Uqcrc2 PE=1 SV=1	453	48277.1		59	15	36.9	Carbamidomethyl (C),Deamidated (N),Deamidated (Q),Gln->pyro-Glu (N-term Q),Oxidation (M)	16	9	10	3	8	9	1.199e-05	1.761e-06	2.632e-06	9.447e-07	2.267e-06	1.82e-06	12.6919	1.86408	2.78607	2.3997	1.92654
sp|O08532-2|CA2D1_MOUSE	Isoform 2B of Voltage-dependent calcium channel subunit alpha-2/delta-1 OS=Mus musculus GN=Cacna2d1	1084	123309	sp|O08532-3|CA2D1_MOUSE;sp|O08532-4|CA2D1_MOUSE;sp|O08532-5|CA2D1_MOUSE;sp|O08532|CA2D1_MOUSE;tr|E9Q1X8|E9Q1X8_MOUSE;	30	12	12.3	Carbamidomethyl (C)	6	2	7	2	4	6	9.222e-07	1.074e-07	3.533e-07	5.8e-07	1.434e-07	9.451e-07	1.59	0.185172	0.609138	0.247241	1.62948
sp|Q9QX47-2|SON_MOUSE	Isoform 2 of Protein SON OS=Mus musculus GN=Son	2126	254295	sp|Q9QX47-3|SON_MOUSE;sp|Q9QX47-4|SON_MOUSE;sp|Q9QX47|SON_MOUSE;tr|H9KV00|H9KV00_MOUSE;tr|H9KV01|H9KV01_MOUSE;tr|H9KV15|H9KV15_MOUSE;	10	4	2	Acetylation (Protein N-term)		2	1		1	3		1.974e-07	1.273e-08		2.745e-08	1.584e-07		KI2 Only	KI3 Only	WT2 Only	WT3 Only
sp|Q9Z0V2|KCND2_MOUSE	Potassium voltage-gated channel subfamily D member 2 OS=Mus musculus GN=Kcnd2 PE=1 SV=1	630	70639.5		3	2	3.7	Acetylation (Protein N-term)			3						1.873e-07						KI3 Only
sp|O08547|SC22B_MOUSE	Vesicle-trafficking protein SEC22b OS=Mus musculus GN=Sec22b PE=1 SV=3	215	18928.7	tr|E9Q6R3|E9Q6R3_MOUSE;	9	4	25.9		3	1	1		2	1	1.208e-06	5.262e-07	2.345e-07		6.275e-07	2.618e-07	KI1 Only	KI2 Only	KI3 Only	WT2 Only	WT3 Only
sp|Q9DBG6|RPN2_MOUSE	Dolichyl-diphosphooligosaccharide--protein glycosyltransferase subunit 2 OS=Mus musculus GN=Rpn2 PE=2 SV=1	631	67568.5	tr|A2ACG7|A2ACG7_MOUSE;	6	2	6		3			3			1.8e-06			6.01e-07			2.99501	WT1 Only	WT1 Only	WT1 Only	WT1 Only
sp|P00920|CAH2_MOUSE	Carbonic anhydrase 2 OS=Mus musculus GN=Ca2 PE=1 SV=4	260	29050.5		3	3	10.4	Acetylation (Protein N-term)	1			2			1.48e-07			1.327e-06			0.11153	WT1 Only	WT1 Only	WT1 Only	WT1 Only
sp|O08749|DLDH_MOUSE	Dihydrolipoyl dehydrogenase, mitochondrial OS=Mus musculus GN=Dld PE=1 SV=2	509	54328.2		17	6	12.4		2	1	2	4	2	3	6.393e-07	8.977e-08	1.459e-07	4.365e-06	2.592e-07	4.035e-07	0.14646	0.0205659	0.033425	0.0593814	0.0924399
sp|Q9DBP5|KCY_MOUSE	UMP-CMP kinase OS=Mus musculus GN=Cmpk1 PE=1 SV=1	196	22169.3		10	4	20.9				2		3	4			8.686e-07		2.312e-06	2.928e-06			KI3 Only	WT2 Only	WT3 Only
sp|P11531|DMD_MOUSE	Dystrophin OS=Mus musculus GN=Dmd PE=1 SV=3	3678	70431	tr|A2A9Z1|A2A9Z1_MOUSE;tr|A2A9Z2|A2A9Z2_MOUSE;	3	2	3.1			1				2		1.917e-08				7.678e-08		KI2 Only			WT3 Only
sp|P62281|RS11_MOUSE	40S ribosomal protein S11 OS=Mus musculus GN=Rps11 PE=1 SV=3	158	18437		4	2	10.8	Acetylation (Protein N-term),Carbamidomethyl (C),Carbamidomethyl (C) + Ammonia-loss (N-term C)						1						1.418e-06					WT3 Only
sp|Q9DBR7-2|MYPT1_MOUSE	Isoform 2 of Protein phosphatase 1 regulatory subunit 12A OS=Mus musculus GN=Ppp1r12a	1004	115107	sp|Q9DBR7|MYPT1_MOUSE;	3	3	3.3				2		1				3.692e-07		9.057e-08				KI3 Only	WT2 Only
sp|O08784|TCOF_MOUSE	Treacle protein OS=Mus musculus GN=Tcof1 PE=1 SV=1	1320	102267	tr|H3BIX0|H3BIX0_MOUSE;tr|H3BL37|H3BL37_MOUSE;tr|Q05CS0|Q05CS0_MOUSE;	3	2	2.6							3						2.457e-07					WT3 Only
sp|Q5SQX6|CYFP2_MOUSE	Cytoplasmic FMR1-interacting protein 2 OS=Mus musculus GN=Cyfip2 PE=1 SV=2	1253	109984	sp|Q7TMB8|CYFP1_MOUSE;tr|F6QD74|F6QD74_MOUSE;	6	2	2.2			1	1		2	2		5.92e-08	9.448e-08		1.202e-07	2.077e-07		KI2 Only	KI3 Only	WT2 Only	WT3 Only
sp|Q505F5|LRC47_MOUSE	Leucine-rich repeat-containing protein 47 OS=Mus musculus GN=Lrrc47 PE=2 SV=1	581	65971.1	tr|E9PV22|E9PV22_MOUSE;	4	2	3.6	Deamidated (N)	1				1	2	2.057e-07				3.787e-08	7.216e-08	KI1 Only			WT2 Only	WT3 Only
sp|O08788-2|DCTN1_MOUSE	Isoform 2 of Dynactin subunit 1 OS=Mus musculus GN=Dctn1	1243	136980	sp|O08788|DCTN1_MOUSE;tr|D3YX34|D3YX34_MOUSE;tr|E9Q3M3|E9Q3M3_MOUSE;tr|E9Q586|E9Q586_MOUSE;	44	15	13.8	Carbamidomethyl (C),Deamidated (Q)	3	11	12	2	7	8	2.62e-07	1.695e-06	1.427e-06	4.415e-07	9.974e-07	1.456e-06	0.593431	3.83918	3.23216	2.25912	3.29785
sp|Q9DC69|NDUA9_MOUSE	NADH dehydrogenase [ubiquinone] 1 alpha subcomplex subunit 9, mitochondrial OS=Mus musculus GN=Ndufa9 PE=1 SV=2	377	42552.4		23	7	20.4		8	3	2	4	1	2	9.462e-06	1.03e-06	8.706e-07	2.156e-06	5.979e-07	9.152e-07	4.38868	0.477737	0.403803	0.277319	0.42449
sp|Q61234|SNTA1_MOUSE	Alpha-1-syntrophin OS=Mus musculus GN=Snta1 PE=1 SV=1	503	53321.5	tr|A2AKD7|A2AKD7_MOUSE;	3	3	5.8				2						1.869e-07						KI3 Only
sp|Q9CX00|IST1_MOUSE	IST1 homolog OS=Mus musculus GN=Ist1 PE=2 SV=1	362	39497.5		4	2	5.2				1		1	2			1.145e-07		1.431e-07	3.889e-07			KI3 Only	WT2 Only	WT3 Only
sp|Q60598|SRC8_MOUSE	Src substrate cortactin OS=Mus musculus GN=Cttn PE=1 SV=2	546	61302.5		10	6	11.4	Carbamidomethyl (C) + Ammonia-loss (N-term C)		1	5		2	2		1.907e-07	1.568e-06		2.88e-07	5.69e-07		KI2 Only	KI3 Only	WT2 Only	WT3 Only
sp|Q9DC70|NDUS7_MOUSE	NADH dehydrogenase [ubiquinone] iron-sulfur protein 7, mitochondrial OS=Mus musculus GN=Ndufs7 PE=1 SV=1	224	24702.8		20	4	14.7	Gln->pyro-Glu (N-term Q),Oxidation (M)	4	2	3	2	3	3	3.511e-06	1.058e-06	9.425e-07	9.166e-07	8.969e-07	9.765e-07	3.83046	1.15427	1.02826	0.978508	1.06535
sp|Q9DBR1-2|XRN2_MOUSE	Isoform 2 of 5'-3' exoribonuclease 2 OS=Mus musculus GN=Xrn2	947	108780	sp|Q9DBR1|XRN2_MOUSE;	7	2	2.1	Carbamidomethyl (C)		2	1		1	1		1.714e-07	5.807e-08		7.899e-08	7.072e-08		KI2 Only	KI3 Only	WT2 Only	WT3 Only
sp|Q9QWK4|CD5L_MOUSE	CD5 antigen-like OS=Mus musculus GN=Cd5l PE=1 SV=3	352	38891.3		3	2	6.2	Carbamidomethyl (C)		1						1.143e-07						KI2 Only
sp|O08917|FLOT1_MOUSE	Flotillin-1 OS=Mus musculus GN=Flot1 PE=1 SV=1	428	42266	tr|G3UYU4|G3UYU4_MOUSE;	10	4	11.8	Carbamidomethyl (C)	2	1	3		2		3.18e-07	3.148e-07	4.728e-07		4.285e-07		KI1 Only	KI2 Only	KI3 Only	WT2 Only
sp|Q9DCJ1|LST8_MOUSE	Target of rapamycin complex subunit LST8 OS=Mus musculus GN=Mlst8 PE=1 SV=1	326	35882.2		4	3	15.6	Carbamidomethyl (C)		3	1					1.498e-06	6.751e-07					KI2 Only	KI3 Only
sp|O70252|HMOX2_MOUSE	Heme oxygenase 2 OS=Mus musculus GN=Hmox2 PE=2 SV=1	315	26405.1	tr|D3YX62|D3YX62_MOUSE;	5	2	7.9		1		1.99			1	5.102e-07		3.618e-07			3.627e-07	KI1 Only		KI3 Only		WT3 Only
sp|Q60605-2|MYL6_MOUSE	Isoform Smooth muscle of Myosin light polypeptide 6 OS=Mus musculus GN=Myl6	151	16937.1	sp|Q60605|MYL6_MOUSE;	17	4	29.1	Acetylation (Protein N-term),Carbamidomethyl (C)	1	3	4	1	3	4	2.17e-06	2.401e-06	5.353e-06	1.45e-06	2.842e-06	4.543e-06	1.49655	1.65586	3.69172	1.96	3.1331
sp|O08919|NUMBL_MOUSE	Numb-like protein OS=Mus musculus GN=Numbl PE=1 SV=3	604	64198.3		3	2	3.5						1	2					4.183e-07	7.705e-07				WT2 Only	WT3 Only
sp|Q9DCJ5|NDUA8_MOUSE	NADH dehydrogenase [ubiquinone] 1 alpha subcomplex subunit 8 OS=Mus musculus GN=Ndufa8 PE=1 SV=3	172	19997.1		9	4	28.5	Carbamidomethyl (C),Deamidated (N)	3		1	2			1.521e-05		1.495e-07	7.343e-06			2.07136	WT1 Only	0.0203595	WT1 Only	WT1 Only
sp|Q8VD37-2|SGIP1_MOUSE	Isoform 2 of SH3-containing GRB2-like protein 3-interacting protein 1 OS=Mus musculus GN=Sgip1	608	62066.7	sp|Q8VD37-3|SGIP1_MOUSE;sp|Q8VD37-4|SGIP1_MOUSE;sp|Q8VD37-6|SGIP1_MOUSE;sp|Q8VD37-8|SGIP1_MOUSE;sp|Q8VD37|SGIP1_MOUSE;tr|F7CPX0|F7CPX0_MOUSE;	4	2	3.5	Deamidated (N)			1.99		1.99				4.335e-07		3.522e-07				KI3 Only	WT2 Only
sp|O35098-2|DPYL4_MOUSE	Isoform 2 of Dihydropyrimidinase-related protein 4 OS=Mus musculus GN=Dpysl4	593	61978.5	sp|O35098|DPYL4_MOUSE;tr|Q3TMU8|Q3TMU8_MOUSE;	6	5	8.4	Carbamidomethyl (C)			3			3			2.137e-07			1.665e-07			KI3 Only		WT3 Only
sp|Q9DCT2|NDUS3_MOUSE	NADH dehydrogenase [ubiquinone] iron-sulfur protein 3, mitochondrial OS=Mus musculus GN=Ndufs3 PE=1 SV=2	263	30166.6		21	3	14.1		4	3	4	1	4	4	5.3e-06	1.406e-06	1.547e-06	7.808e-07	1.361e-06	2.593e-06	6.78791	1.80072	1.9813	1.74308	3.32095
sp|Q60668-2|HNRPD_MOUSE	Isoform 2 of Heterogeneous nuclear ribonucleoprotein D0 OS=Mus musculus GN=Hnrnpd	336	30625.1	sp|Q60668-3|HNRPD_MOUSE;sp|Q60668-4|HNRPD_MOUSE;sp|Q60668|HNRPD_MOUSE;tr|E9Q5B6|E9Q5B6_MOUSE;tr|F6ZV59|F6ZV59_MOUSE;tr|G3X9W0|G3X9W0_MOUSE;tr|G5E8G0|G5E8G0_MOUSE;	9	4	44.9	Carbamidomethyl (C)	1	1	1	1	1	3	1.052e-06	2.182e-07	1.698e-07	9.984e-07	3.548e-07	9.204e-07	1.05369	0.21855	0.170072	0.355369	0.921875
sp|Q9CZC8|SCRN1_MOUSE	Secernin-1 OS=Mus musculus GN=Scrn1 PE=1 SV=1	414	46368.6		7	2	4.6			1	1	1	1	2		7.691e-08	9.264e-08	1.376e-07	1.833e-07	2.227e-07	WT1 Only	0.558939	0.673256	1.33212	1.61846
sp|O35286|DHX15_MOUSE	Putative pre-mRNA-splicing factor ATP-dependent RNA helicase DHX15 OS=Mus musculus GN=Dhx15 PE=1 SV=2	795	91075.3		8	5	6.8	Carbamidomethyl (C),Deamidated (Q)		1	1		2	4		1.435e-07	8.947e-08		2.642e-07	1.022e-06		KI2 Only	KI3 Only	WT2 Only	WT3 Only
sp|Q9DCW4|ETFB_MOUSE	Electron transfer flavoprotein subunit beta OS=Mus musculus GN=Etfb PE=1 SV=3	255	27642		7	3	12.2			1	2		1	3		5.538e-07	6.794e-07		3.099e-07	1.194e-06		KI2 Only	KI3 Only	WT2 Only	WT3 Only
sp|O55091|IMPCT_MOUSE	Protein IMPACT OS=Mus musculus GN=Impact PE=1 SV=2	318	36307.2		9	2	6.6	Acetylation (Protein N-term)		2	2		2	2		1.368e-06	1.034e-06		9.163e-07	8.67e-07		KI2 Only	KI3 Only	WT2 Only	WT3 Only
sp|Q9DCX2|ATP5H_MOUSE	ATP synthase subunit d, mitochondrial OS=Mus musculus GN=Atp5h PE=1 SV=3	161	18627.5	tr|B1ASE2|B1ASE2_MOUSE;tr|G3X9L6|G3X9L6_MOUSE;	10	3	19.6	Carbamidomethyl (C)	4	2	1	1	1	1	1.297e-05	3.552e-06	2.632e-06	3.896e-06	2.161e-06	2.476e-06	3.32906	0.911704	0.675565	0.554671	0.635524
sp|P80316|TCPE_MOUSE	T-complex protein 1 subunit epsilon OS=Mus musculus GN=Cct5 PE=1 SV=1	541	21530.1	tr|E0CZA1|E0CZA1_MOUSE;	6	3	18.1				1		1	2			2.483e-07		6.174e-08	1.575e-07			KI3 Only	WT2 Only	WT3 Only
sp|O35295|PURB_MOUSE	Transcriptional activator protein Pur-beta OS=Mus musculus GN=Purb PE=1 SV=3	324	33934.8		20	6	20.7	Carbamidomethyl (C)	1	4	3	2	2	8	1.852e-07	2.071e-06	2.815e-06	2.163e-06	1.013e-06	7.309e-06	0.0856218	0.957466	1.30143	0.468331	3.3791
sp|Q9EP69|SAC1_MOUSE	Phosphatidylinositide phosphatase SAC1 OS=Mus musculus GN=Sacm1l PE=2 SV=1	587	66991		6	4	6.8	Acetylation (Protein N-term),Carbamidomethyl (C)			2		1	2			1.349e-07		6.428e-08	5.404e-07			KI3 Only	WT2 Only	WT3 Only
sp|Q9D855|QCR7_MOUSE	Cytochrome b-c1 complex subunit 7 OS=Mus musculus GN=Uqcrb PE=1 SV=3	111	13571	tr|Q9CQB4|Q9CQB4_MOUSE;	2	3	19.8		2						2.58e-06						KI1 Only
sp|O35609|SCAM3_MOUSE	Secretory carrier-associated membrane protein 3 OS=Mus musculus GN=Scamp3 PE=1 SV=3	349	38615.4	tr|E9Q855|E9Q855_MOUSE;tr|Q3UXS0|Q3UXS0_MOUSE;	6	2	10.2				3		2	1			5.169e-07		2.508e-07	1.569e-07			KI3 Only	WT2 Only	WT3 Only
sp|Q9WV34-2|MPP2_MOUSE	Isoform 2 of MAGUK p55 subfamily member 2 OS=Mus musculus GN=Mpp2	569	61606.8	sp|Q9WV34|MPP2_MOUSE;	2	2	3.6			1	1					1.273e-07	2.381e-07					KI2 Only	KI3 Only
sp|Q9EPJ9-2|ARFG1_MOUSE	Isoform 2 of ADP-ribosylation factor GTPase-activating protein 1 OS=Mus musculus GN=Arfgap1	392	46583.1	sp|Q9EPJ9|ARFG1_MOUSE;tr|Q3TGS9|Q3TGS9_MOUSE;tr|V9GWV1|V9GWV1_MOUSE;tr|V9GXM1|V9GXM1_MOUSE;	5	3	10.5	Carbamidomethyl (C)			2		1	1			3.968e-07		1.919e-07	1.529e-07			KI3 Only	WT2 Only	WT3 Only
sp|Q60675|LAMA2_MOUSE	Laminin subunit alpha-2 OS=Mus musculus GN=Lama2 PE=1 SV=2	3118	344152		63	35	12.9	Carbamidomethyl (C),Carbamidomethyl (C) + Ammonia-loss (N-term C),Deamidated (N),Gln->pyro-Glu (N-term Q)	9		3	2	31	8	4.278e-07		4.815e-08	8.167e-08	1.953e-06	5.121e-07	5.23815	WT1 Only	0.589568	23.9133	6.27036
tr|E9PV14|E9PV14_MOUSE	Band 4.1-like protein 1 (Fragment) OS=Mus musculus GN=Epb4.1l1 PE=1 SV=1	1064	117280		8	6	6.6	Carbamidomethyl (C),Oxidation (M)		1	1.5		1	2		4.417e-08	1.086e-08		8.67e-09	2.489e-08		KI2 Only	KI3 Only	WT2 Only	WT3 Only
sp|O35633-2|VIAAT_MOUSE	Isoform 2 of Vesicular inhibitory amino acid transporter OS=Mus musculus GN=Slc32a1	521	57433.6	sp|O35633|VIAAT_MOUSE;	23	10	20	Carbamidomethyl (C)	4	3	6	2	3	4	2.682e-06	4.836e-07	2.244e-06	2.535e-06	3.928e-07	5.911e-07	1.05799	0.190769	0.885207	0.154951	0.233176
sp|Q9EQH3|VPS35_MOUSE	Vacuolar protein sorting-associated protein 35 OS=Mus musculus GN=Vps35 PE=1 SV=1	796	91780.9		5	2	3.3				1		1	2			8.231e-08		1.128e-07	1.75e-07			KI3 Only	WT2 Only	WT3 Only
sp|Q9ER00|STX12_MOUSE	Syntaxin-12 OS=Mus musculus GN=Stx12 PE=1 SV=1	274	31212		6	3	10.2	Acetylation (Protein N-term)	1	1	1	1			1.196e-07	6.973e-07	5.053e-07	2.064e-07			0.579457	3.37839	2.44816	WT1 Only	WT1 Only
sp|O35344|IMA4_MOUSE	Importin subunit alpha-4 OS=Mus musculus GN=Kpna3 PE=1 SV=1	521	57826.9		4	2	3.6	Acetylation (Protein N-term)			1		2	1			4.271e-08		2.185e-07	9.997e-08			KI3 Only	WT2 Only	WT3 Only
sp|Q9ERG2|STRN3_MOUSE	Striatin-3 OS=Mus musculus GN=Strn3 PE=1 SV=1	796	77809.7	tr|B2RQS1|B2RQS1_MOUSE;	7	4	6.6	Carbamidomethyl (C)		2	2		2	1		3.359e-07	1.128e-07		7.313e-08	6.513e-08		KI2 Only	KI3 Only	WT2 Only	WT3 Only
sp|P62889|RL30_MOUSE	60S ribosomal protein L30 OS=Mus musculus GN=Rpl30 PE=2 SV=2	115	12793.8		2	2	17.4	Carbamidomethyl (C)						1						1.273e-06					WT3 Only
sp|O35737|HNRH1_MOUSE	Heterogeneous nuclear ribonucleoprotein H OS=Mus musculus GN=Hnrnph1 PE=1 SV=3	449	51257.2	tr|Q8C2Q7|Q8C2Q7_MOUSE;	38	6	17.8	Acetylation (Protein N-term),Carbamidomethyl (C),Deamidated (N),Deamidated (Q),Oxidation (M)	1.5	4.5	7	3	6.5	8	7.806e-07	8.016e-07	1.499e-06	1.262e-06	1.155e-06	2.626e-06	0.618542	0.635182	1.1878	0.915214	2.08082
sp|Q3TEA8-2|HP1B3_MOUSE	Isoform 2 of Heterochromatin protein 1-binding protein 3 OS=Mus musculus GN=Hp1bp3	541	32555.1	sp|Q3TEA8-3|HP1B3_MOUSE;sp|Q3TEA8|HP1B3_MOUSE;tr|A2AM65|A2AM65_MOUSE;	6	2	6.2	Deamidated (Q)					1	1					2.262e-07	4.228e-07				WT2 Only	WT3 Only
sp|Q9ERS2|NDUAD_MOUSE	NADH dehydrogenase [ubiquinone] 1 alpha subcomplex subunit 13 OS=Mus musculus GN=Ndufa13 PE=1 SV=3	144	16866.6		13	4	28.5		3	1	1	4	1	2	8.366e-06	2.63e-07	3.768e-07	1.513e-05	2.634e-07	1.114e-06	0.552941	0.0173827	0.0249042	0.0174091	0.0736286
sp|Q3UJU9|RMD3_MOUSE	Regulator of microtubule dynamics protein 3 OS=Mus musculus GN=Rmdn3 PE=1 SV=2	470	52069		2	2	4.3		1						8.122e-07						KI1 Only
sp|Q9ESM3|HPLN2_MOUSE	Hyaluronan and proteoglycan link protein 2 OS=Mus musculus GN=Hapln2 PE=1 SV=1	341	37955.3		6	3	7.3			2	1		3			1.262e-06	7.327e-07		2.047e-06			KI2 Only	KI3 Only	WT2 Only
sp|Q9DCZ4|APOO_MOUSE	Apolipoprotein O OS=Mus musculus GN=Apoo PE=2 SV=1	212	18804.6	tr|B1ASQ2|B1ASQ2_MOUSE;tr|Q9D186|Q9D186_MOUSE;	3	2	15.9			1	1					1.327e-06	1.061e-06					KI2 Only	KI3 Only
sp|Q9JHJ0|TMOD3_MOUSE	Tropomodulin-3 OS=Mus musculus GN=Tmod3 PE=2 SV=1	352	39532.4		19	6	17.3		1	5	5	1	3	3	3.582e-07	3.479e-06	2.376e-06	7.714e-07	2.3e-06	1.63e-06	0.464351	4.50998	3.08011	2.98159	2.11304
sp|O35874|SATT_MOUSE	Neutral amino acid transporter A OS=Mus musculus GN=Slc1a4 PE=1 SV=1	532	47708.4	tr|Q5SSP3|Q5SSP3_MOUSE;	14	3	7.1	Carbamidomethyl (C),Carbamidomethyl (C) + Ammonia-loss (N-term C),Deamidated (N)		1	1.5	2.5	0.5	0.5		1.732e-07	2.57e-07	7.52e-07	8.771e-08	1.267e-07	WT1 Only	0.230319	0.341755	0.116636	0.168484
sp|Q9JIG8|PRAF2_MOUSE	PRA1 family protein 2 OS=Mus musculus GN=Praf2 PE=2 SV=1	178	19483.7		8	2	12.4			2	1		1	1		1.407e-06	9.063e-07		6.47e-07	9.768e-07		KI2 Only	KI3 Only	WT2 Only	WT3 Only
sp|O35927-2|CTND2_MOUSE	Isoform 2 of Catenin delta-2 OS=Mus musculus GN=Ctnnd2	1222	135075	sp|O35927|CTND2_MOUSE;tr|E9QKH8|E9QKH8_MOUSE;	7	3	3.4			2	2		1	2		2.069e-07	2.865e-08		1.95e-08	9.948e-08		KI2 Only	KI3 Only	WT2 Only	WT3 Only
sp|Q9JIS5|SV2A_MOUSE	Synaptic vesicle glycoprotein 2A OS=Mus musculus GN=Sv2a PE=1 SV=1	742	82720		46	8	10.2	Deamidated (N),Gln->pyro-Glu (N-term Q),Oxidation (M)	9.5	4.5	8	6.5	4.5	5.5	7.411e-06	2.756e-06	5.558e-06	4.006e-06	1.886e-06	1.499e-06	1.84998	0.687968	1.38742	0.470794	0.374189
sp|Q60930|VDAC2_MOUSE	Voltage-dependent anion-selective channel protein 2 OS=Mus musculus GN=Vdac2 PE=1 SV=2	295	30463.1	tr|G3UX26|G3UX26_MOUSE;	20	7	29	Carbamidomethyl (C)	4.99	3	1.99	2	3.99	3.99	1.259e-05	2.379e-06	7.915e-07	4.241e-06	3.954e-06	7.004e-06	2.96864	0.560953	0.186631	0.932327	1.6515
sp|O35954|PITM1_MOUSE	Membrane-associated phosphatidylinositol transfer protein 1 OS=Mus musculus GN=Pitpnm1 PE=1 SV=1	1243	135071		9	5	4.7	Carbamidomethyl (C)	1	1	4	1		1	1.359e-07	5.1e-08	1.442e-07	1.063e-07		8.659e-08	1.27846	0.479774	1.35654	WT1 Only	0.814581
sp|P62071|RRAS2_MOUSE	Ras-related protein R-Ras2 OS=Mus musculus GN=Rras2 PE=1 SV=1	204	23420.7		2	2	11.3				1			1			8.113e-08			7.613e-07			KI3 Only		WT3 Only
sp|O54774|AP3D1_MOUSE	AP-3 complex subunit delta-1 OS=Mus musculus GN=Ap3d1 PE=1 SV=1	1199	135194		9	3	2.7	Carbamidomethyl (C)	2	2	1		2	2	1.107e-07	9.634e-08	4.195e-08		4.679e-08	1.001e-07	KI1 Only	KI2 Only	KI3 Only	WT2 Only	WT3 Only
sp|Q9JJK2|LANC2_MOUSE	LanC-like protein 2 OS=Mus musculus GN=Lancl2 PE=1 SV=1	450	49783.1	tr|F6RJV6|F6RJV6_MOUSE;	16	4	11.8	Carbamidomethyl (C)	2	2	3		4	4	1.216e-06	6.054e-07	8.143e-07		1.413e-06	1.342e-06	KI1 Only	KI2 Only	KI3 Only	WT2 Only	WT3 Only
sp|Q8BX10-2|PGAM5_MOUSE	Isoform 2 of Serine/threonine-protein phosphatase PGAM5, mitochondrial OS=Mus musculus GN=Pgam5	287	32010.6	sp|Q8BX10|PGAM5_MOUSE;	2	3	9.8							1.99						7.546e-07					WT3 Only
sp|O54781|SRPK2_MOUSE	SRSF protein kinase 2 OS=Mus musculus GN=Srpk2 PE=1 SV=2	681	76816.8		4	2	3.2				1		1	2			1.266e-07		5.181e-08	3.608e-07			KI3 Only	WT2 Only	WT3 Only
sp|Q9JJY3|NSMA2_MOUSE	Sphingomyelin phosphodiesterase 3 OS=Mus musculus GN=Smpd3 PE=1 SV=1	655	71260.1		7	3	7.2		2		2	1			1.042e-07		1.285e-07	3.361e-08			3.10027	WT1 Only	3.82327	WT1 Only	WT1 Only
sp|O54991|CNTP1_MOUSE	Contactin-associated protein 1 OS=Mus musculus GN=Cntnap1 PE=2 SV=2	1385	156446		14	6	4.6		1	1	3	2	3	2	2.099e-08	3.3e-08	2.36e-07	2.354e-07	3.113e-07	1.647e-07	0.0891674	0.140187	1.00255	1.32243	0.69966
sp|P14211|CALR_MOUSE	Calreticulin OS=Mus musculus GN=Calr PE=1 SV=1	416	48036.9		4	2	5						1	1					1.63e-07	1.93e-07				WT2 Only	WT3 Only
sp|Q9JKC6|CEND_MOUSE	Cell cycle exit and neuronal differentiation protein 1 OS=Mus musculus GN=Cend1 PE=1 SV=1	149	14995.9		16	3	23.5		1	2	2	3	2	2	1.496e-07	1.678e-06	1.069e-06	5.86e-07	1.323e-06	5.934e-07	0.25529	2.86348	1.82423	2.25768	1.01263
sp|Q60932-2|VDAC1_MOUSE	Isoform Mt-VDAC1 of Voltage-dependent anion-selective channel protein 1 OS=Mus musculus GN=Vdac1	283	30772.6		37	10	41.7	Acetylation (Protein N-term),Carbamidomethyl (C)	9.92	3.97	4.96	3.97	5.95	5.96	1.617e-05	5.878e-06	4.499e-06	5.142e-06	5.2e-06	5.663e-06	3.14469	1.14313	0.874951	1.01128	1.10132
sp|P23927|CRYAB_MOUSE	Alpha-crystallin B chain OS=Mus musculus GN=Cryab PE=1 SV=2	175	20074.4		3	2	13.7			1			1	1		3.241e-07			3.071e-07	1.092e-07		KI2 Only		WT2 Only	WT3 Only
sp|O55100-2|SNG1_MOUSE	Isoform 1B of Synaptogyrin-1 OS=Mus musculus GN=Syngr1	191	25672.3	sp|O55100|SNG1_MOUSE;	15	2	11.5	Acetylation (Protein N-term),Oxidation (M)	1	2	2	1	2	2	3.677e-06	4.219e-06	4.441e-06	3.275e-06	3.032e-06	3.799e-06	1.12275	1.28824	1.35603	0.925802	1.16
sp|Q61543|GSLG1_MOUSE	Golgi apparatus protein 1 OS=Mus musculus GN=Glg1 PE=1 SV=1	1175	132463	tr|F8WHM5|F8WHM5_MOUSE;	4	2	1.6	Carbamidomethyl (C)	1			2		1	3.154e-08			3.018e-07		6.188e-08	0.104506	WT1 Only	WT1 Only	WT1 Only	0.205036
sp|O55103|PRAX_MOUSE	Periaxin OS=Mus musculus GN=Prx PE=2 SV=1	1391	147672	tr|E9QQ57|E9QQ57_MOUSE;tr|Q6NVF7|Q6NVF7_MOUSE;	22	9	8.6	Deamidated (Q)		4	1	4	5	4		1.582e-07	1.346e-08	6.626e-07	2.838e-07	1.864e-07	WT1 Only	0.238756	0.0203139	0.428313	0.281316
sp|P03930|ATP8_MOUSE	ATP synthase protein 8 OS=Mus musculus GN=Mtatp8 PE=1 SV=1	67	7761.19	tr|Q7JCZ0|Q7JCZ0_MOUSE;	6	2	34.3		1	1	1	1	1	1	1.379e-05	1.683e-05	1.887e-05	8.66e-06	5.813e-06	1.52e-05	1.59238	1.94342	2.17898	0.671247	1.7552
sp|Q62073|M3K7_MOUSE	Mitogen-activated protein kinase kinase kinase 7 OS=Mus musculus GN=Map3k7 PE=1 SV=1	579	67259.4	tr|A2AP92|A2AP92_MOUSE;tr|A2AP93|A2AP93_MOUSE;tr|Q923A8|Q923A8_MOUSE;	2	2	3.7			1		1				9.525e-08		4.105e-07			WT1 Only	0.232034	WT1 Only	WT1 Only	WT1 Only
sp|Q9CQA3|SDHB_MOUSE	Succinate dehydrogenase [ubiquinone] iron-sulfur subunit, mitochondrial OS=Mus musculus GN=Sdhb PE=1 SV=1	282	31828.9		5	2	7.1	Carbamidomethyl (C) + Ammonia-loss (N-term C)			1		1	1			4.722e-07		4.363e-07	5.709e-07			KI3 Only	WT2 Only	WT3 Only
sp|O70194|EIF3D_MOUSE	Eukaryotic translation initiation factor 3 subunit D OS=Mus musculus GN=Eif3d PE=1 SV=2	548	64038.5		17	6	11.1	Oxidation (M)		4	5		3	1		1.44e-06	1.854e-06		4.595e-07	2.822e-07		KI2 Only	KI3 Only	WT2 Only	WT3 Only
sp|Q9JKD3|SCAM5_MOUSE	Secretory carrier-associated membrane protein 5 OS=Mus musculus GN=Scamp5 PE=2 SV=1	235	26087		14	3	9.8	Acetylation (Protein N-term)	3	2	2	2	2	2	6.753e-06	1.78e-06	3.091e-06	2.794e-06	3.409e-06	1.111e-06	2.41696	0.637079	1.1063	1.22011	0.397638
sp|A2AQ25-2|SKT_MOUSE	Isoform 2 of Sickle tail protein OS=Mus musculus GN=Skt	1629	218653	sp|A2AQ25-3|SKT_MOUSE;sp|A2AQ25-4|SKT_MOUSE;sp|A2AQ25-5|SKT_MOUSE;sp|A2AQ25-6|SKT_MOUSE;sp|A2AQ25-9|SKT_MOUSE;sp|A2AQ25|SKT_MOUSE;tr|D3Z781|D3Z781_MOUSE;tr|E9QAU4|E9QAU4_MOUSE;	2	3	3.3	Deamidated (Q)		1		0.99				1.41e-07		5.707e-08			WT1 Only	2.47065	WT1 Only	WT1 Only	WT1 Only
sp|Q60973|RBBP7_MOUSE	Histone-binding protein RBBP7 OS=Mus musculus GN=Rbbp7 PE=1 SV=1	425	46950.8	tr|A2AFI9|A2AFI9_MOUSE;tr|A2AFJ1|A2AFJ1_MOUSE;	7	3	7.8				1		1	1.5			8.03e-08		9.93e-08	3.938e-07			KI3 Only	WT2 Only	WT3 Only
sp|Q60972|RBBP4_MOUSE	Histone-binding protein RBBP4 OS=Mus musculus GN=Rbbp4 PE=1 SV=5	425	47698.1		3	3	7.5	Carbamidomethyl (C)		1	1			1		6.591e-08	5.379e-08			7.552e-08		KI2 Only	KI3 Only		WT3 Only
sp|Q9JLI8|SART3_MOUSE	Squamous cell carcinoma antigen recognized by T-cells 3 OS=Mus musculus GN=Sart3 PE=2 SV=1	962	109712		5	2	2.1	Carbamidomethyl (C)		2	2					2.222e-07	2.376e-07					KI2 Only	KI3 Only
sp|O70251|EF1B_MOUSE	Elongation factor 1-beta OS=Mus musculus GN=Eef1b PE=1 SV=5	225	24714.3		7	2	8.9			1	1		2	3		1.081e-06	1.143e-06		1.991e-06	3.262e-06		KI2 Only	KI3 Only	WT2 Only	WT3 Only
sp|Q9JLV1|BAG3_MOUSE	BAG family molecular chaperone regulator 3 OS=Mus musculus GN=Bag3 PE=1 SV=2	577	61912.2		13	5	14	Carbamidomethyl (C)	1	2	4	1	3	2	1.128e-07	3.124e-07	6.464e-07	1.251e-07	3.777e-07	2.978e-07	0.901679	2.4972	5.16707	3.01918	2.3805
sp|Q8R127|SCPDL_MOUSE	Saccharopine dehydrogenase-like oxidoreductase OS=Mus musculus GN=Sccpdh PE=2 SV=1	429	47171.1		3	2	4.9				1			1			1.394e-07			3.644e-07			KI3 Only		WT3 Only
sp|Q61171|PRDX2_MOUSE	Peroxiredoxin-2 OS=Mus musculus GN=Prdx2 PE=1 SV=3	198	21783.1		8	3	14.6					3	1	2				2.775e-06	4.464e-07	1.422e-06	WT1 Only	WT1 Only	WT1 Only	0.160865	0.512432
sp|Q9JME5|AP3B2_MOUSE	AP-3 complex subunit beta-2 OS=Mus musculus GN=Ap3b2 PE=1 SV=2	1082	119298		18	8	8	Carbamidomethyl (C),Oxidation (M)	5	6	2		2	2	1.465e-06	1.144e-06	2.014e-07		8.201e-08	9.314e-08	KI1 Only	KI2 Only	KI3 Only	WT2 Only	WT3 Only
sp|P26369|U2AF2_MOUSE	Splicing factor U2AF 65 kDa subunit OS=Mus musculus GN=U2af2 PE=1 SV=3	475	53555.3		6	2	3.4	Acetylation (Protein N-term)			2		1	2			1.632e-07		1.412e-07	4.417e-07			KI3 Only	WT2 Only	WT3 Only
sp|P80560|PTPR2_MOUSE	Receptor-type tyrosine-protein phosphatase N2 OS=Mus musculus GN=Ptprn2 PE=1 SV=2	1001	111607		5	2	2.4	Carbamidomethyl (C)	2.98			0.99			9.068e-07			5.041e-07			1.79885	WT1 Only	WT1 Only	WT1 Only	WT1 Only
sp|Q61301-2|CTNA2_MOUSE	Isoform 2 of Catenin alpha-2 OS=Mus musculus GN=Ctnna2	905	106826	sp|Q61301-3|CTNA2_MOUSE;sp|Q61301|CTNA2_MOUSE;tr|E0CXB9|E0CXB9_MOUSE;	12	8	9.3	Carbamidomethyl (C),Deamidated (Q)	1.99		2	3	0.99	2	1.839e-07		3.081e-07	4.464e-07	1.606e-07	1.987e-07	0.411962	WT1 Only	0.690188	0.359767	0.445116
sp|Q9QUR8|SEM7A_MOUSE	Semaphorin-7A OS=Mus musculus GN=Sema7a PE=1 SV=1	664	75054.2		4	3	5.4	Carbamidomethyl (C)	2		1	1			3.382e-07		3.133e-08	1.1e-07			3.07455	WT1 Only	0.284818	WT1 Only	WT1 Only
sp|O70310|NMT1_MOUSE	Glycylpeptide N-tetradecanoyltransferase 1 OS=Mus musculus GN=Nmt1 PE=1 SV=1	496	56924		3	2	5.2						1	2					2.921e-08	2.129e-07				WT2 Only	WT3 Only
sp|Q9QY76|VAPB_MOUSE	Vesicle-associated membrane protein-associated protein B OS=Mus musculus GN=Vapb PE=2 SV=3	243	26937	tr|Q8BH80|Q8BH80_MOUSE;	8	3	16	Deamidated (Q)	3.5		0.5	1	0.5		4.545e-06		1.331e-07	2.002e-06	1.108e-07		2.27023	WT1 Only	0.0664835	0.0553447	WT1 Only
sp|P49615|CDK5_MOUSE	Cyclin-dependent kinase 5 OS=Mus musculus GN=Cdk5 PE=1 SV=1	292	33303.2		5	2	6.5			1	1		1	1		5.896e-07	5.182e-07		2.987e-07	6.088e-07		KI2 Only	KI3 Only	WT2 Only	WT3 Only
sp|O70318|E41L2_MOUSE	Band 4.1-like protein 2 OS=Mus musculus GN=Epb41l2 PE=1 SV=2	988	110035		18	8	6.6	Acetylation (Protein N-term),Carbamidomethyl (C)		3	5		4	4		5.495e-07	5.755e-07		7.822e-07	6.629e-07		KI2 Only	KI3 Only	WT2 Only	WT3 Only
sp|P63213|GBG2_MOUSE	Guanine nucleotide-binding protein G(I)/G(S)/G(O) subunit gamma-2 OS=Mus musculus GN=Gng2 PE=2 SV=2	71	7845.03		6	3	49.3	Acetylation (Protein N-term),Deamidated (N)				1		1				9.825e-07		5.587e-07	WT1 Only	WT1 Only	WT1 Only	WT1 Only	0.568651
sp|Q9QYB5-2|ADDG_MOUSE	Isoform 1 of Gamma-adducin OS=Mus musculus GN=Add3	674	78853.8	sp|Q9QYB5|ADDG_MOUSE;	21	6	8	Deamidated (N)		2	8		4	4		6.981e-07	2.518e-06		1.52e-06	1.171e-06		KI2 Only	KI3 Only	WT2 Only	WT3 Only
sp|Q61553|FSCN1_MOUSE	Fascin OS=Mus musculus GN=Fscn1 PE=1 SV=4	493	54546		3	2	4.7	Carbamidomethyl (C)					1	1					6.051e-08	3.322e-08				WT2 Only	WT3 Only
sp|Q99KG3-2|RBM10_MOUSE	Isoform 2 of RNA-binding protein 10 OS=Mus musculus GN=Rbm10	853	103592	sp|Q99KG3-3|RBM10_MOUSE;sp|Q99KG3|RBM10_MOUSE;	2	2	2.5	Carbamidomethyl (C)		1.5						2.345e-07						KI2 Only
sp|O70439|STX7_MOUSE	Syntaxin-7 OS=Mus musculus GN=Stx7 PE=1 SV=3	261	29754.2	tr|Q8BH40|Q8BH40_MOUSE;	8	4	20.3	Acetylation (Protein N-term)	4		1	1			4.011e-06		1.615e-07	2.456e-07			16.3314	WT1 Only	0.657573	WT1 Only	WT1 Only
sp|Q9QYG0-2|NDRG2_MOUSE	Isoform 2 of Protein NDRG2 OS=Mus musculus GN=Ndrg2	357	40817.2	sp|Q9QYG0|NDRG2_MOUSE;	13	4	13.2	Carbamidomethyl (C)			3	1	1	5			7.635e-07	3.831e-07	2.495e-07	1.862e-06	WT1 Only	WT1 Only	1.99295	0.651266	4.86035
sp|Q8R0A7|K0513_MOUSE	Uncharacterized protein KIAA0513 OS=Mus musculus GN=Kiaa0513 PE=2 SV=1	407	45243.7	tr|Q3TA40|Q3TA40_MOUSE;	7	2	6.3			1	0.99			1.99		1.309e-07	9.096e-08			1.922e-07		KI2 Only	KI3 Only		WT3 Only
tr|A2AT91|A2AT91_MOUSE	Protein Plcb4 (Fragment) OS=Mus musculus GN=Plcb4 PE=2 SV=1	883	116169	tr|Q91UZ1|Q91UZ1_MOUSE;tr|V9GXQ9|V9GXQ9_MOUSE;	3	2	2.5	Carbamidomethyl (C)					1	1					7.351e-08	6.969e-08				WT2 Only	WT3 Only
sp|Q9QYJ0|DNJA2_MOUSE	DnaJ homolog subfamily A member 2 OS=Mus musculus GN=Dnaja2 PE=1 SV=1	412	45788.6		12	3	7.5	Carbamidomethyl (C),Deamidated (N)		2	3		3	3		1.921e-06	9.96e-07		1.368e-06	1.174e-06		KI2 Only	KI3 Only	WT2 Only	WT3 Only
sp|O88322|NID2_MOUSE	Nidogen-2 OS=Mus musculus GN=Nid2 PE=1 SV=2	1403	154068		5	4	2.9	Carbamidomethyl (C)					2	1					2.3e-07	4.205e-08				WT2 Only	WT3 Only
tr|F8VPK0|F8VPK0_MOUSE	Protein Ttc37 OS=Mus musculus GN=Ttc37 PE=4 SV=1	1563	174102		2	2	1.9						1						1.897e-07					WT2 Only
sp|O88487|DC1I2_MOUSE	Cytoplasmic dynein 1 intermediate chain 2 OS=Mus musculus GN=Dync1i2 PE=1 SV=1	612	70676.8	tr|A2BFF5|A2BFF5_MOUSE;tr|A2BFF8|A2BFF8_MOUSE;tr|A2BFF9|A2BFF9_MOUSE;tr|Q3TPJ8|Q3TPJ8_MOUSE;	10	3	7.2	Deamidated (Q)		2	3		2	1		2.127e-07	3.633e-07		3.713e-07	1.2e-07		KI2 Only	KI3 Only	WT2 Only	WT3 Only
sp|Q9JM52-2|MINK1_MOUSE	Isoform 1 of Misshapen-like kinase 1 OS=Mus musculus GN=Mink1	1300	150546	sp|Q9JM52-3|MINK1_MOUSE;sp|Q9JM52|MINK1_MOUSE;tr|F7AMS7|F7AMS7_MOUSE;tr|G3X9G2|G3X9G2_MOUSE;tr|Q5SXG1|Q5SXG1_MOUSE;tr|Q5SXG3|Q5SXG3_MOUSE;	6	2	1.5	Deamidated (Q)		1	1		1	1		5.448e-08	2.918e-08		1.516e-08	2.841e-08		KI2 Only	KI3 Only	WT2 Only	WT3 Only
sp|Q61656|DDX5_MOUSE	Probable ATP-dependent RNA helicase DDX5 OS=Mus musculus GN=Ddx5 PE=1 SV=2	614	69330.8	tr|Q8BTS0|Q8BTS0_MOUSE;	11	13	22.1	Carbamidomethyl (C),Deamidated (N),Deamidated (Q),Gln->pyro-Glu (N-term Q)		0.5			0.5	5.5		5.879e-08			8.012e-08	1.031e-06		KI2 Only		WT2 Only	WT3 Only
sp|Q501J6|DDX17_MOUSE	Probable ATP-dependent RNA helicase DDX17 OS=Mus musculus GN=Ddx17 PE=2 SV=1	650	72647.2	tr|Q3U741|Q3U741_MOUSE;	13	11	17.5	Carbamidomethyl (C),Deamidated (N),Deamidated (Q)		1	2		2.5	5.5		1.603e-07	1.386e-07		3.586e-07	9.515e-07		KI2 Only	KI3 Only	WT2 Only	WT3 Only
sp|O89053|COR1A_MOUSE	Coronin-1A OS=Mus musculus GN=Coro1a PE=1 SV=5	461	43287	tr|G3UYK8|G3UYK8_MOUSE;	6	3	5.9				1		2	2			4.096e-07		6.126e-07	1.157e-06			KI3 Only	WT2 Only	WT3 Only
sp|Q5DTY9|KCD16_MOUSE	BTB/POZ domain-containing protein KCTD16 OS=Mus musculus GN=Kctd16 PE=1 SV=2	427	49013.4		5	2	4.4		1		1			1	2.606e-07		3.711e-08			5.789e-08	KI1 Only		KI3 Only		WT3 Only
sp|O89112|LANC1_MOUSE	LanC-like protein 1 OS=Mus musculus GN=Lancl1 PE=1 SV=1	399	19661.9	tr|B2KGR2|B2KGR2_MOUSE;	2	2	11.6				2						5.823e-07						KI3 Only
sp|Q61166|MARE1_MOUSE	Microtubule-associated protein RP/EB family member 1 OS=Mus musculus GN=Mapre1 PE=1 SV=3	268	30033.2		5	3	13.4	Carbamidomethyl (C),Deamidated (Q)			1		1	2			2.99e-07		2.412e-07	1.16e-06			KI3 Only	WT2 Only	WT3 Only
sp|P00405|COX2_MOUSE	Cytochrome c oxidase subunit 2 OS=Mus musculus GN=Mtco2 PE=1 SV=1	227	25995	tr|Q7JCZ1|Q7JCZ1_MOUSE;	26	5	22	Oxidation (M)	5	5	3	3	3	4	3.594e-06	8.852e-06	1.872e-06	1.775e-05	3.754e-06	3.375e-06	0.202479	0.498704	0.105465	0.211493	0.190141
sp|Q6GQT9|NOMO1_MOUSE	Nodal modulator 1 OS=Mus musculus GN=Nomo1 PE=1 SV=1	1214	133552		4	2	1.7				1		1	1			8.818e-08		4.821e-08	6.348e-08			KI3 Only	WT2 Only	WT3 Only
sp|Q60597-2|ODO1_MOUSE	Isoform 2 of 2-oxoglutarate dehydrogenase, mitochondrial OS=Mus musculus GN=Ogdh	1013	116555	sp|Q60597-3|ODO1_MOUSE;sp|Q60597-4|ODO1_MOUSE;sp|Q60597|ODO1_MOUSE;	4	2	2						1.5	1					4.519e-07	1.987e-07				WT2 Only	WT3 Only
sp|P00493|HPRT_MOUSE	Hypoxanthine-guanine phosphoribosyltransferase OS=Mus musculus GN=Hprt1 PE=1 SV=3	218	24590.6		9	3	17.4	Carbamidomethyl (C)	4		1	3		1	9.283e-07		7.043e-08	2.777e-06		7.116e-08	0.334282	WT1 Only	0.0253619	WT1 Only	0.0256248
tr|Q3U422|Q3U422_MOUSE	NADH dehydrogenase [ubiquinone] flavoprotein 3, mitochondrial OS=Mus musculus GN=Ndufv3 PE=2 SV=1	468	50540.1		2	2	6.6		2						5.886e-07						KI1 Only
sp|P01831|THY1_MOUSE	Thy-1 membrane glycoprotein OS=Mus musculus GN=Thy1 PE=1 SV=1	162	18086.5		14	3	22.2	Carbamidomethyl (C)	3	2	2	4	1	1	1.374e-05	3.141e-06	3.844e-06	1.898e-05	4.187e-06	2.48e-06	0.72392	0.16549	0.202529	0.220601	0.130664
sp|Q9JJ28|FLII_MOUSE	Protein flightless-1 homolog OS=Mus musculus GN=Flii PE=1 SV=1	1271	144928		4	3	2.5	Acetylation (Protein N-term)		1	2					2.629e-08	4.031e-08					KI2 Only	KI3 Only
sp|Q9QYR6-2|MAP1A_MOUSE	Isoform 2 of Microtubule-associated protein 1A OS=Mus musculus GN=Map1a	3000	326228	sp|Q9QYR6|MAP1A_MOUSE;tr|A2ARP8|A2ARP8_MOUSE;	456	85	30.4	Carbamidomethyl (C),Carbamidomethyl (C) + Ammonia-loss (N-term C),Deamidated (N),Deamidated (Q),Glu->pyro-Glu (N-term E),Oxidation (M)	21.5	71.5	90.5	10.5	95	114.5	2.158e-06	9.616e-06	8.178e-06	1.63e-06	1.125e-05	1.41e-05	1.32393	5.89939	5.01718	6.90184	8.65031
sp|P01837|IGKC_MOUSE	Ig kappa chain C region OS=Mus musculus PE=1 SV=1	106	11788.6		110	9	63.2	Carbamidomethyl (C),Deamidated (N),Deamidated (Q),Gln->pyro-Glu (N-term Q),Gln->pyro-Glu (N-term Q) + Deamidated (Q),Oxidation (M)	15	23	24	8	21	11	6.723e-05	8.167e-05	8.27e-05	3.975e-05	3.807e-05	9.084e-06	1.69132	2.05459	2.0805	0.957736	0.228528
sp|Q9R0N7|SYT7_MOUSE	Synaptotagmin-7 OS=Mus musculus GN=Syt7 PE=1 SV=1	403	50711.2	tr|E9PZA8|E9PZA8_MOUSE;tr|Q8CF96|Q8CF96_MOUSE;	4	2	6.5		2			1			8.484e-07			1.807e-07			4.69507	WT1 Only	WT1 Only	WT1 Only	WT1 Only
sp|P97441|ZNT3_MOUSE	Zinc transporter 3 OS=Mus musculus GN=Slc30a3 PE=1 SV=1	388	41851.2		4	2	5.7	Acetylation (Protein N-term)	0.99		0.99	0.99			5.699e-07		2.094e-07	7.386e-07			0.771595	WT1 Only	0.283509	WT1 Only	WT1 Only
sp|Q61699-2|HS105_MOUSE	Isoform HSP105-beta of Heat shock protein 105 kDa OS=Mus musculus GN=Hsph1	814	91764.1	sp|Q61699|HS105_MOUSE;tr|E9Q0U7|E9Q0U7_MOUSE;	23	10	13	Carbamidomethyl (C),Carbamidomethyl (C) + Ammonia-loss (N-term C),Deamidated (Q)	1	3	7	1	4	4	3.034e-07	6.291e-07	1.699e-06	3.875e-08	1.296e-06	6.472e-07	7.82968	16.2348	43.8452	33.4452	16.7019
sp|Q9D517|PLCC_MOUSE	1-acyl-sn-glycerol-3-phosphate acyltransferase gamma OS=Mus musculus GN=Agpat3 PE=1 SV=2	376	43321.6		4	2	4.5			1	1.99					1.272e-07	3.663e-07					KI2 Only	KI3 Only
sp|Q61029-2|LAP2B_MOUSE	Isoform Delta of Lamina-associated polypeptide 2, isoforms beta/delta/epsilon/gamma OS=Mus musculus GN=Tmpo	380	75230.4	sp|Q61029-3|LAP2B_MOUSE;sp|Q61029-4|LAP2B_MOUSE;sp|Q61029|LAP2B_MOUSE;sp|Q61033-2|LAP2A_MOUSE;sp|Q61033|LAP2A_MOUSE;	2	2	11.1		2						1.746e-06						KI1 Only
sp|P01868|IGHG1_MOUSE	Ig gamma-1 chain C region secreted form OS=Mus musculus GN=Ighg1 PE=1 SV=1	324	43412.7	sp|P01869|IGH1M_MOUSE;	451	12	39.2	Carbamidomethyl (C),Carbamidomethyl (C) + Ammonia-loss (N-term C),Deamidated (N),Deamidated (Q),Oxidation (M)	32	109	105	28	87	71	6.753e-05	0.0003093	0.0001154	6.776e-05	0.0001483	0.0001156	0.996606	4.56464	1.70307	2.18861	1.70602
sp|A6H8H5|KCNB2_MOUSE	Potassium voltage-gated channel subfamily B member 2 OS=Mus musculus GN=Kcnb2 PE=2 SV=2	907	102433		2	2	1.8			2						2.814e-07						KI2 Only
sp|Q61753|SERA_MOUSE	D-3-phosphoglycerate dehydrogenase OS=Mus musculus GN=Phgdh PE=1 SV=3	533	56639.2		4	3	7.1				1			2			1.895e-07			2.349e-07			KI3 Only		WT3 Only
sp|Q6ZWU9|RS27_MOUSE	40S ribosomal protein S27 OS=Mus musculus GN=Rps27 PE=1 SV=3	84	9470.87	sp|Q6ZWY3|RS27L_MOUSE;	5	2	25	Carbamidomethyl (C)		1	1		1	1		3.687e-06	1.559e-06		1.699e-06	1.965e-06		KI2 Only	KI3 Only	WT2 Only	WT3 Only
sp|P62743|AP2S1_MOUSE	AP-2 complex subunit sigma OS=Mus musculus GN=Ap2s1 PE=1 SV=1	142	17024.7		8	3	16.9	Oxidation (M)	1		1		2	1	2.882e-06		3.022e-06		4.213e-06	7.751e-06	KI1 Only		KI3 Only	WT2 Only	WT3 Only
tr|E9Q5C9|E9Q5C9_MOUSE	Protein Nolc1 OS=Mus musculus GN=Nolc1 PE=1 SV=1	702	73780.4		4	4	5.4				1		1	1			1.336e-07		1.253e-07	9.368e-08			KI3 Only	WT2 Only	WT3 Only
sp|Q61768|KINH_MOUSE	Kinesin-1 heavy chain OS=Mus musculus GN=Kif5b PE=1 SV=3	963	109646		25	12	14.4	Acetylation (Protein N-term),Carbamidomethyl (C),Deamidated (Q),Gln->pyro-Glu (N-term Q),Oxidation (M)	2	4	8		4	4	1.299e-07	2.814e-07	1.042e-06		2.033e-07	3.182e-07	KI1 Only	KI2 Only	KI3 Only	WT2 Only	WT3 Only
sp|P28738|KIF5C_MOUSE	Kinesin heavy chain isoform 5C OS=Mus musculus GN=Kif5c PE=1 SV=3	956	109369		5	5	6.7	Carbamidomethyl (C),Oxidation (M)	0.5		2	0.5		0.5	2.635e-08		3.892e-08	1.628e-08		1.014e-08	1.61855	WT1 Only	2.39066	WT1 Only	0.62285
sp|O54734|OST48_MOUSE	Dolichyl-diphosphooligosaccharide--protein glycosyltransferase 48 kDa subunit OS=Mus musculus GN=Ddost PE=1 SV=2	441	49069		4	2	5			1			1	2		1.459e-07			1.462e-07	4.054e-07		KI2 Only		WT2 Only	WT3 Only
sp|P97449|AMPN_MOUSE	Aminopeptidase N OS=Mus musculus GN=Anpep PE=1 SV=4	966	109744		1	2	2.1	Deamidated (N),Oxidation (M)				1						7.084e-07			WT1 Only	WT1 Only	WT1 Only	WT1 Only	WT1 Only
sp|Q7TPD3-2|ROBO2_MOUSE	Isoform 2 of Roundabout homolog 2 OS=Mus musculus GN=Robo2	820	165543	sp|Q7TPD3|ROBO2_MOUSE;tr|E9PYK2|E9PYK2_MOUSE;tr|E9Q6A0|E9Q6A0_MOUSE;tr|Q19AB2|Q19AB2_MOUSE;	1	3	3.8	Carbamidomethyl (C),Deamidated (Q)	1						4.604e-08						KI1 Only
sp|P01872-2|IGHM_MOUSE	Isoform 2 of Ig mu chain C region OS=Mus musculus GN=Ighm	475	50012.3	sp|P01872|IGHM_MOUSE;	24	7	17.4	Carbamidomethyl (C)	5	5	3	4	4	2	2.852e-06	3.695e-06	1.263e-06	2.628e-06	1.5e-06	5.41e-07	1.08524	1.40601	0.480594	0.570776	0.20586
sp|Q91W50|CSDE1_MOUSE	Cold shock domain-containing protein E1 OS=Mus musculus GN=Csde1 PE=2 SV=1	798	88860.9		3	2	2.9			1	1			1		1.205e-07	8.675e-08			1.951e-07		KI2 Only	KI3 Only		WT3 Only
tr|Q8R5L1|Q8R5L1_MOUSE	Complement component 1 Q subcomponent-binding protein, mitochondrial OS=Mus musculus GN=C1qbp PE=1 SV=1	279	31041.5		6	2	12.5	Deamidated (N)	1	1	1		1	2	5.651e-07	2.342e-07	1.685e-07		3.285e-07	9.73e-07	KI1 Only	KI2 Only	KI3 Only	WT2 Only	WT3 Only
sp|Q9QZB7|ARP10_MOUSE	Actin-related protein 10 OS=Mus musculus GN=Actr10 PE=1 SV=2	417	46250.3		23	6	13.9	Carbamidomethyl (C)		5	5		5	5		2.134e-06	2.261e-06		2.104e-06	1.687e-06		KI2 Only	KI3 Only	WT2 Only	WT3 Only
sp|P04919-2|B3AT_MOUSE	Isoform Kidney of Band 3 anion transport protein OS=Mus musculus GN=Slc4a1	850	103232	sp|P04919|B3AT_MOUSE;	15	5	6.9		3	2	2	2	2	2	1.466e-06	2.92e-07	3.159e-07	3.966e-07	1.473e-07	4.009e-07	3.69642	0.736258	0.79652	0.371407	1.01084
tr|Q9CPN9|Q9CPN9_MOUSE	Protein 2210010C04Rik OS=Mus musculus GN=2210010C04Rik PE=2 SV=1	247	26441		7	2	8.1		1	1	1	1	2	1	4.371e-07	2.549e-07	1.026e-07	5.386e-07	3.314e-07	2.61e-07	0.811548	0.473264	0.190494	0.615299	0.48459
sp|P04925|PRIO_MOUSE	Major prion protein OS=Mus musculus GN=Prnp PE=1 SV=2	254	27995.5		8	2	8.3	Carbamidomethyl (C)		1	3		2	1		2.078e-07	6.552e-07		6.869e-07	1.962e-07		KI2 Only	KI3 Only	WT2 Only	WT3 Only
sp|Q9QZQ8-2|H2AY_MOUSE	Isoform 1 of Core histone macro-H2A.1 OS=Mus musculus GN=H2afy	369	39764.5	sp|Q9QZQ8|H2AY_MOUSE;	10	4	9.8	Carbamidomethyl (C),Gln->pyro-Glu (N-term Q)		1		2	4	3		5.611e-07		1.644e-06	3.587e-06	2.585e-06	WT1 Only	0.341302	WT1 Only	2.18187	1.57238
sp|Q8BWF0|SSDH_MOUSE	Succinate-semialdehyde dehydrogenase, mitochondrial OS=Mus musculus GN=Aldh5a1 PE=1 SV=1	523	56022.9		2	2	5.2	Carbamidomethyl (C),Glu->pyro-Glu (N-term E)					1	1					2.263e-07	1.556e-07				WT2 Only	WT3 Only
sp|P05201|AATC_MOUSE	Aspartate aminotransferase, cytoplasmic OS=Mus musculus GN=Got1 PE=1 SV=3	413	20385.2	tr|F7ALS6|F7ALS6_MOUSE;	6	4	25.3					2	3					5.502e-07	9.808e-07		WT1 Only	WT1 Only	WT1 Only	1.78262	WT1 Only
sp|Q9R0P9|UCHL1_MOUSE	Ubiquitin carboxyl-terminal hydrolase isozyme L1 OS=Mus musculus GN=Uchl1 PE=1 SV=1	223	24858.5		8	3	16.6	Carbamidomethyl (C)	1	1	1	2	2	1	3.915e-07	1.126e-06	1.992e-06	2.54e-06	3.631e-06	3.572e-06	0.154134	0.443307	0.784252	1.42953	1.4063
sp|Q3U1J4|DDB1_MOUSE	DNA damage-binding protein 1 OS=Mus musculus GN=Ddb1 PE=1 SV=2	1140	126970		5	4	3.4	Carbamidomethyl (C)		1	2					1.821e-07	2.008e-07					KI2 Only	KI3 Only
sp|Q9R0Q7|TEBP_MOUSE	Prostaglandin E synthase 3 OS=Mus musculus GN=Ptges3 PE=1 SV=1	160	14990.9	tr|D3Z7C6|D3Z7C6_MOUSE;	3	2	15.4	Carbamidomethyl (C)			2			1			5.745e-06			5.881e-06			KI3 Only		WT3 Only
sp|P05202|AATM_MOUSE	Aspartate aminotransferase, mitochondrial OS=Mus musculus GN=Got2 PE=1 SV=1	430	47453.2		22	11	24.9		3		2	12	4	1	8.735e-07		3.251e-07	1.109e-05	1.143e-06	2.498e-07	0.0787647	WT1 Only	0.0293147	0.103066	0.0225248
sp|Q7M729|SCN4B_MOUSE	Sodium channel subunit beta-4 OS=Mus musculus GN=Scn4b PE=2 SV=1	228	25212.4		2	2	7		1		1				1.581e-06		2.393e-06				KI1 Only		KI3 Only
sp|Q9R0Y5-2|KAD1_MOUSE	Isoform 2 of Adenylate kinase isoenzyme 1 OS=Mus musculus GN=Ak1	210	21544.1	sp|Q9R0Y5|KAD1_MOUSE;	4	2	13.4	Deamidated (N)			1		2	1			4.061e-07		1.768e-06	1.898e-06			KI3 Only	WT2 Only	WT3 Only
sp|Q9JKV1|ADRM1_MOUSE	Proteasomal ubiquitin receptor ADRM1 OS=Mus musculus GN=Adrm1 PE=1 SV=2	407	42105.8		8	2	7.6	Acetylation (Protein N-term)		1	3		2			1.366e-07	1.518e-07		1.24e-07			KI2 Only	KI3 Only	WT2 Only
sp|Q9R1L5|MAST1_MOUSE	Microtubule-associated serine/threonine-protein kinase 1 OS=Mus musculus GN=Mast1 PE=1 SV=3	1570	171162		6	3	2.3			3				2		1.491e-07				5.744e-08		KI2 Only			WT3 Only
sp|P05977-2|MYL1_MOUSE	Isoform MLC3 of Myosin light chain 1/3, skeletal muscle isoform OS=Mus musculus GN=Myl1	151	17695.6	sp|P05977|MYL1_MOUSE;tr|E0CZ30|E0CZ30_MOUSE;tr|E9PWG4|E9PWG4_MOUSE;	4	3	29						3						2.028e-06					WT2 Only
tr|B1APX2|B1APX2_MOUSE	Protein 5031439G07Rik OS=Mus musculus GN=5031439G07Rik PE=1 SV=1	447	50275.9		1	2	4.7	Deamidated (Q)			1						4.941e-08						KI3 Only
sp|Q9R1V6-10|ADA22_MOUSE	Isoform 8 of Disintegrin and metalloproteinase domain-containing protein 22 OS=Mus musculus GN=Adam22	907	99638.8	sp|Q9R1V6-11|ADA22_MOUSE;sp|Q9R1V6-12|ADA22_MOUSE;sp|Q9R1V6-13|ADA22_MOUSE;sp|Q9R1V6-14|ADA22_MOUSE;sp|Q9R1V6-15|ADA22_MOUSE;sp|Q9R1V6-16|ADA22_MOUSE;sp|Q9R1V6-17|ADA22_MOUSE;sp|Q9R1V6-18|ADA22_MOUSE;sp|Q9R1V6-19|ADA22_MOUSE;sp|Q9R1V6-1|ADA22_MOUSE;sp|Q9R1V6-20|ADA22_MOUSE;sp|Q9R1V6-21|ADA22_MOUSE;sp|Q9R1V6-2|ADA22_MOUSE;sp|Q9R1V6-4|ADA22_MOUSE;sp|Q9R1V6-5|ADA22_MOUSE;sp|Q9R1V6-6|ADA22_MOUSE;sp|Q…	3	2	2.5	Carbamidomethyl (C)			2		1				2.031e-07		1.895e-07				KI3 Only	WT2 Only
sp|P06837|NEUM_MOUSE	Neuromodulin OS=Mus musculus GN=Gap43 PE=1 SV=1	227	23654.3		18	4	31.3	Deamidated (Q),Gln->pyro-Glu (N-term Q)	2	5	3		3	3	4.184e-07	4.453e-06	3.492e-06		2.837e-06	5.738e-06	KI1 Only	KI2 Only	KI3 Only	WT2 Only	WT3 Only
sp|O55106|STRN_MOUSE	Striatin OS=Mus musculus GN=Strn PE=1 SV=2	780	69185.3	tr|F8WH41|F8WH41_MOUSE;	3	2	3	Carbamidomethyl (C)		1	1		1			2.225e-07	1.424e-07		9.201e-08			KI2 Only	KI3 Only	WT2 Only
sp|Q61879|MYH10_MOUSE	Myosin-10 OS=Mus musculus GN=Myh10 PE=1 SV=2	1976	232689	tr|Q3UH59|Q3UH59_MOUSE;tr|Q5SV64|Q5SV64_MOUSE;	34	25	13.1	Carbamidomethyl (C),Deamidated (N),Gln->pyro-Glu (N-term Q)		1	6.5	9.5	4	6		1.894e-08	2.522e-07	1.591e-06	1.064e-07	1.712e-07	WT1 Only	0.0119045	0.158517	0.0668762	0.107605
sp|Q5SX39|MYH4_MOUSE	Myosin-4 OS=Mus musculus GN=Myh4 PE=1 SV=1	1939	223062		9	9	5.2	Carbamidomethyl (C)				4.98	1.99					5.262e-07	1.106e-07		WT1 Only	WT1 Only	WT1 Only	0.210186	WT1 Only
sp|Q6URW6-2|MYH14_MOUSE	Isoform 2 of Myosin-14 OS=Mus musculus GN=Myh14	1992	228765	sp|Q6URW6-3|MYH14_MOUSE;sp|Q6URW6|MYH14_MOUSE;tr|K3W4R2|K3W4R2_MOUSE;	12	10	4.6	Carbamidomethyl (C)		1	2		3	2.5		3.512e-08	6.68e-08		9.674e-08	5.24e-08		KI2 Only	KI3 Only	WT2 Only	WT3 Only
sp|Q8VDD5|MYH9_MOUSE	Myosin-9 OS=Mus musculus GN=Myh9 PE=1 SV=4	1960	226574		4	9	4.3	Carbamidomethyl (C)			0.5	2	0.5				3.655e-09	2.567e-07	6.222e-09		WT1 Only	WT1 Only	0.0142384	0.0242384	WT1 Only
sp|O08638-2|MYH11_MOUSE	Isoform 2 of Myosin-11 OS=Mus musculus GN=Myh11	1938	223561	sp|O08638|MYH11_MOUSE;tr|E9QPE7|E9QPE7_MOUSE;	7	12	5.1	Carbamidomethyl (C),Deamidated (Q),Oxidation (M)		1	1	1.5	0.5	0.5		7.889e-08	2.176e-08	9.366e-08	6.293e-09	3.721e-08	WT1 Only	0.842302	0.23233	0.0671898	0.397288
sp|Q60604-2|ADSV_MOUSE	Isoform 2 of Adseverin OS=Mus musculus GN=Scin	615	80329.4	sp|Q60604|ADSV_MOUSE;	10	2	3.4	Acetylation (Protein N-term)			2		1	2			1.87e-07		1.271e-07	1.452e-07			KI3 Only	WT2 Only	WT3 Only
sp|Q9WTM5|RUVB2_MOUSE	RuvB-like 2 OS=Mus musculus GN=Ruvbl2 PE=2 SV=3	463	23548.4	tr|D3YXQ8|D3YXQ8_MOUSE;	2	2	11.3				1			1			2.407e-07			1.14e-07			KI3 Only		WT3 Only
sp|Q9WTR5|CAD13_MOUSE	Cadherin-13 OS=Mus musculus GN=Cdh13 PE=1 SV=2	714	78263		7	2	3.6		1	1	2		1		1.394e-07	7.247e-08	2.535e-07		1.39e-07		KI1 Only	KI2 Only	KI3 Only	WT2 Only
sp|Q9CQ54|NDUC2_MOUSE	NADH dehydrogenase [ubiquinone] 1 subunit C2 OS=Mus musculus GN=Ndufc2 PE=1 SV=1	120	14172.2		2	2	20					2						6.218e-06			WT1 Only	WT1 Only	WT1 Only	WT1 Only	WT1 Only
tr|Q3UJB0|Q3UJB0_MOUSE	Protein Sf3b2 OS=Mus musculus GN=Sf3b2 PE=1 SV=1	878	98280.9		7	3	3.3				1		1	2			1.074e-07		1.224e-07	4.081e-07			KI3 Only	WT2 Only	WT3 Only
sp|Q9WTS5|TEN2_MOUSE	Teneurin-2 OS=Mus musculus GN=Tenm2 PE=2 SV=1	2764	306760		8	5	1.6	Carbamidomethyl (C)		4			0.5	0.5		1.622e-07			1.917e-08	2.136e-08		KI2 Only		WT2 Only	WT3 Only
sp|Q9D154|ILEUA_MOUSE	Leukocyte elastase inhibitor A OS=Mus musculus GN=Serpinb1a PE=1 SV=1	379	42601.8		2	2	4.7						1						1.082e-07					WT2 Only
sp|Q9WUC3|LY6H_MOUSE	Lymphocyte antigen 6H OS=Mus musculus GN=Ly6h PE=2 SV=2	139	17034.3	tr|Q8K356|Q8K356_MOUSE;	7	3	22.3	Carbamidomethyl (C),Gln->pyro-Glu (N-term Q)	1		2		2	1	1.535e-07		6.175e-07		9.423e-07	3.145e-07	KI1 Only		KI3 Only	WT2 Only	WT3 Only
sp|P07724|ALBU_MOUSE	Serum albumin OS=Mus musculus GN=Alb PE=1 SV=3	608	68755.8		148	31	50.3	Carbamidomethyl (C),Carbamidomethyl (C) + Ammonia-loss (N-term C),Deamidated (N),Deamidated (Q),Gln->pyro-Glu (N-term Q),Oxidation (M)	41	18	17	34	16	14	3.355e-05	6.725e-06	5.827e-06	5.644e-05	5.413e-06	3.912e-06	0.594437	0.119153	0.103242	0.0959072	0.0693125
sp|Q9D0R8|LSM12_MOUSE	Protein LSM12 homolog OS=Mus musculus GN=Lsm12 PE=1 SV=1	195	21705.1		2	2	13.8			1						2.741e-07						KI2 Only
sp|Q9WUK2-2|IF4H_MOUSE	Isoform Short of Eukaryotic translation initiation factor 4H OS=Mus musculus GN=Eif4h	228	27360.4	sp|Q9WUK2|IF4H_MOUSE;	4	3	11	Acetylation (Protein N-term)						3						1.139e-06					WT3 Only
sp|Q9WUM4|COR1C_MOUSE	Coronin-1C OS=Mus musculus GN=Coro1c PE=1 SV=2	474	53159		7	4	7.4	Carbamidomethyl (C),Deamidated (N)		1	1		2	1		2.402e-07	1.47e-07		4.403e-07	1.606e-07		KI2 Only	KI3 Only	WT2 Only	WT3 Only
sp|Q9WV55|VAPA_MOUSE	Vesicle-associated membrane protein-associated protein A OS=Mus musculus GN=Vapa PE=1 SV=2	249	27873.3		30	10	47	Acetylation (Protein N-term),Carbamidomethyl (C),Deamidated (N),Deamidated (Q),Gln->pyro-Glu (N-term Q),Glu->pyro-Glu (N-term E),Oxidation (M)	12.5	1	1.5	6	1.5	1	1.695e-05	3.004e-07	4.616e-07	1.002e-05	3.661e-07	2.052e-07	1.69162	0.02998	0.0460679	0.0365369	0.020479
sp|Q9JLN9|MTOR_MOUSE	Serine/threonine-protein kinase mTOR OS=Mus musculus GN=Mtor PE=1 SV=2	2549	289055		3	2	1			1	1					4.818e-09	2.419e-08					KI2 Only	KI3 Only
sp|P62270|RS18_MOUSE	40S ribosomal protein S18 OS=Mus musculus GN=Rps18 PE=1 SV=3	152	12493.7	tr|F6YVP7|F6YVP7_MOUSE;tr|S4R1N6|S4R1N6_MOUSE;	2	2	17.8							1						2.098e-06					WT3 Only
sp|Q9EPU0-2|RENT1_MOUSE	Isoform 2 of Regulator of nonsense transcripts 1 OS=Mus musculus GN=Upf1	1113	124087	sp|Q9EPU0|RENT1_MOUSE;	4	4	3.5			1				1		5.466e-08				2.339e-08		KI2 Only			WT3 Only
sp|Q9WV85|NDK3_MOUSE	Nucleoside diphosphate kinase 3 OS=Mus musculus GN=Nme3 PE=2 SV=3	169	19104.8		2	2	14.2		2						1.596e-06						KI1 Only
sp|B9EKR1|PRPTZ_MOUSE	Receptor-type tyrosine-protein phosphatase zeta OS=Mus musculus GN=Ptprz1 PE=1 SV=1	2312	254661		2	3	1.3		1			1			4.023e-08			2.968e-08			1.35546	WT1 Only	WT1 Only	WT1 Only	WT1 Only
sp|Q9CPR4|RL17_MOUSE	60S ribosomal protein L17 OS=Mus musculus GN=Rpl17 PE=2 SV=3	184	21401.4	tr|Q6ZWZ7|Q6ZWZ7_MOUSE;	4	2	10.3	Deamidated (N)		1	1		1	1		8.214e-07	7.63e-07		1.062e-06	1.6e-06		KI2 Only	KI3 Only	WT2 Only	WT3 Only
sp|P08249|MDHM_MOUSE	Malate dehydrogenase, mitochondrial OS=Mus musculus GN=Mdh2 PE=1 SV=3	338	35642.8		44	12	45.6	Carbamidomethyl (C),Deamidated (Q)	4	7	9	8	8	5	2.566e-06	4.385e-06	7.156e-06	8.278e-06	5.801e-06	2.035e-06	0.309978	0.529717	0.86446	0.700773	0.245832
sp|Q8BP47|SYNC_MOUSE	Asparagine--tRNA ligase, cytoplasmic OS=Mus musculus GN=Nars PE=1 SV=2	559	64328.1		1	2	3.6	Carbamidomethyl (C)				1						5.704e-07			WT1 Only	WT1 Only	WT1 Only	WT1 Only	WT1 Only
sp|Q62465|VAT1_MOUSE	Synaptic vesicle membrane protein VAT-1 homolog OS=Mus musculus GN=Vat1 PE=1 SV=3	406	43141		5	2	4.9				2		1				6.152e-07		6.736e-07				KI3 Only	WT2 Only
sp|Q8CGY8-2|OGT1_MOUSE	Isoform 2 of UDP-N-acetylglucosamine--peptide N-acetylglucosaminyltransferase 110 kDa subunit OS=Mus musculus GN=Ogt	1036	117057	sp|Q8CGY8|OGT1_MOUSE;	4	2	1.6			1	1					1.192e-07	1.653e-07					KI2 Only	KI3 Only
sp|Q9Z0E0-2|NCDN_MOUSE	Isoform 2 of Neurochondrin OS=Mus musculus GN=Ncdn	713	78970.7	sp|Q9Z0E0|NCDN_MOUSE;	2	3	4.5	Carbamidomethyl (C)						2						1.896e-07					WT3 Only
sp|Q8BW75|AOFB_MOUSE	Amine oxidase [flavin-containing] B OS=Mus musculus GN=Maob PE=1 SV=4	520	58610.4		5	3	5.8	Deamidated (N)	1	1				1	1.999e-07	1.606e-07				9.887e-08	KI1 Only	KI2 Only			WT3 Only
sp|Q641P0-2|ARP3B_MOUSE	Isoform 2 of Actin-related protein 3B OS=Mus musculus GN=Actr3b	331	47621.2	sp|Q641P0|ARP3B_MOUSE;	4	2	5.4	Deamidated (Q)		0.5	0.5	1				1.73e-07	1.322e-07	1.166e-06			WT1 Only	0.14837	0.113379	WT1 Only	WT1 Only
sp|Q61885|MOG_MOUSE	Myelin-oligodendrocyte glycoprotein OS=Mus musculus GN=Mog PE=1 SV=1	246	28391.9	tr|Q3UY21|Q3UY21_MOUSE;	34	8	29.7	Carbamidomethyl (C),Deamidated (N)	4	3	7	6	8	6	4.831e-06	4.18e-06	1.057e-05	7.859e-06	1.475e-05	1.251e-05	0.614709	0.531874	1.34495	1.87683	1.59181
sp|Q9Z0X1|AIFM1_MOUSE	Apoptosis-inducing factor 1, mitochondrial OS=Mus musculus GN=Aifm1 PE=1 SV=1	612	66180.6	tr|B1AU25|B1AU25_MOUSE;	24	10	19.2	Carbamidomethyl (C)	6	3	2	8	2	3	9.428e-07	5.214e-07	1.735e-07	2.07e-06	1.983e-07	4.389e-07	0.455459	0.251884	0.0838164	0.0957971	0.212029
sp|Q9QZB9|DCTN5_MOUSE	Dynactin subunit 5 OS=Mus musculus GN=Dctn5 PE=1 SV=1	182	20145.3		10	2	9.3	Acetylation (Protein N-term),Oxidation (M)		2	2		1	1		4.967e-07	1.244e-07		2.31e-07	2.884e-07		KI2 Only	KI3 Only	WT2 Only	WT3 Only
sp|P08551|NFL_MOUSE	Neurofilament light polypeptide OS=Mus musculus GN=Nefl PE=1 SV=5	543	61561.2		216	29	42.5	Acetylation (Protein N-term),Carbamidomethyl (C),Deamidated (N),Deamidated (Q),Gln->pyro-Glu (N-term Q),Glu->pyro-Glu (N-term E),Oxidation (M)	13	57	44	16	49	28	1.332e-05	5.369e-05	3.942e-05	1.879e-05	4.451e-05	2.219e-05	0.708888	2.85737	2.09792	2.36881	1.18095
sp|Q99PV0|PRP8_MOUSE	Pre-mRNA-processing-splicing factor 8 OS=Mus musculus GN=Prpf8 PE=1 SV=2	2335	273857		8	5	2.4	Carbamidomethyl (C),Deamidated (Q),Glu->pyro-Glu (N-term E),Oxidation (M)			1		1	2			1.355e-08		1.28e-08	4.053e-08			KI3 Only	WT2 Only	WT3 Only
sp|Q9Z1E4|GYS1_MOUSE	Glycogen [starch] synthase, muscle OS=Mus musculus GN=Gys1 PE=1 SV=2	738	76683.9	tr|D3Z0Q6|D3Z0Q6_MOUSE;	5	3	3.9			1	2		2			7.741e-08	1.432e-07		1.503e-07			KI2 Only	KI3 Only	WT2 Only
sp|Q9Z1P6|NDUA7_MOUSE	NADH dehydrogenase [ubiquinone] 1 alpha subcomplex subunit 7 OS=Mus musculus GN=Ndufa7 PE=1 SV=3	113	12585.7		13	4	38.9	Carbamidomethyl (C),Deamidated (N)	1	3	3		1	1	1.373e-06	1.834e-06	1.639e-06		5.426e-07	4.97e-07	KI1 Only	KI2 Only	KI3 Only	WT2 Only	WT3 Only
sp|Q61937|NPM_MOUSE	Nucleophosmin OS=Mus musculus GN=Npm1 PE=1 SV=1	292	28403.7	tr|E9Q5T3|E9Q5T3_MOUSE;tr|Q5SQB5|Q5SQB5_MOUSE;tr|Q9DAY9|Q9DAY9_MOUSE;	9	4	12.5	Deamidated (N)	0.99	1	1.98		1.98	1.98	3.964e-07	2.331e-07	4.652e-06		4.115e-06	8.683e-06	KI1 Only	KI2 Only	KI3 Only	WT2 Only	WT3 Only
sp|P70414|NAC1_MOUSE	Sodium/calcium exchanger 1 OS=Mus musculus GN=Slc8a1 PE=1 SV=1	970	106757	tr|G3X9J1|G3X9J1_MOUSE;tr|G5E8Y0|G5E8Y0_MOUSE;tr|Q68FL0|Q68FL0_MOUSE;	4	2	1.8		1	1	1		1		3.505e-07	1.916e-07	4.696e-07		2.118e-07		KI1 Only	KI2 Only	KI3 Only	WT2 Only
sp|Q9Z1S5-2|SEPT3_MOUSE	Isoform 2 of Neuronal-specific septin-3 OS=Mus musculus GN=Sept3	337	40066.6	sp|Q9Z1S5|SEPT3_MOUSE;	13	5	11.9		1	0.5	2.5	2.5	1.5	1.5	3.085e-07	1.587e-07	1.265e-06	3.553e-06	6.14e-07	6.73e-07	0.086828	0.0446665	0.356037	0.172812	0.189417
sp|P70399-3|TP53B_MOUSE	Isoform 3 of Tumor suppressor p53-binding protein 1 OS=Mus musculus GN=Tp53bp1	1913	212946	sp|P70399|TP53B_MOUSE;tr|A2AU89|A2AU89_MOUSE;tr|A2AU90|A2AU90_MOUSE;tr|A2AU91|A2AU91_MOUSE;	2	2	2.6							2						4.984e-08					WT3 Only
sp|Q9Z1Z2|STRAP_MOUSE	Serine-threonine kinase receptor-associated protein OS=Mus musculus GN=Strap PE=1 SV=2	350	38472		15	4	12.3			1	4		3	5		8.334e-07	3.696e-06		2.319e-06	5.365e-06		KI2 Only	KI3 Only	WT2 Only	WT3 Only
sp|P33173|KIF1A_MOUSE	Kinesin-like protein KIF1A OS=Mus musculus GN=Kif1a PE=1 SV=2	1695	191978	tr|E9Q9G6|E9Q9G6_MOUSE;tr|E9QAN4|E9QAN4_MOUSE;tr|G3UW47|G3UW47_MOUSE;tr|Q6TA13|Q6TA13_MOUSE;	5	4	2.4			1			0.99	1		1.843e-08			1.175e-08	4.057e-08		KI2 Only		WT2 Only	WT3 Only
sp|Q9Z2H5-2|E41L1_MOUSE	Isoform 2 of Band 4.1-like protein 1 OS=Mus musculus GN=Epb41l1	867	96937.4	sp|Q9Z2H5-3|E41L1_MOUSE;sp|Q9Z2H5|E41L1_MOUSE;tr|A2AUK5|A2AUK5_MOUSE;tr|A2AUK6|A2AUK6_MOUSE;tr|A2AUK7|A2AUK7_MOUSE;tr|A2AUK8|A2AUK8_MOUSE;	11	6	10.3	Carbamidomethyl (C)		1	1.5		3	1		6.373e-08	3.101e-08		2.685e-07	3.193e-08		KI2 Only	KI3 Only	WT2 Only	WT3 Only
sp|Q62059-2|CSPG2_MOUSE	Isoform V1 of Versican core protein OS=Mus musculus GN=Vcan	2397	262965	sp|Q62059|CSPG2_MOUSE;tr|E9PYH0|E9PYH0_MOUSE;tr|G3XA35|G3XA35_MOUSE;	35	9	4.4	Carbamidomethyl (C),Deamidated (N),Deamidated (Q),Oxidation (M)		5.93	8.9	1	7.91	5.94		5.513e-07	9.376e-07	1.725e-08	7.694e-07	6.524e-07	WT1 Only	31.9594	54.3536	44.6029	37.8203
sp|Q9Z2I9|SUCB1_MOUSE	Succinyl-CoA ligase [ADP-forming] subunit beta, mitochondrial OS=Mus musculus GN=Sucla2 PE=1 SV=2	463	50154.2		22	7	15.8	Carbamidomethyl (C),Carbamidomethyl (C) + Ammonia-loss (N-term C),Deamidated (N)		6	5	1	2	6		2.382e-06	1.355e-06	1.787e-07	1.148e-06	2.548e-06	WT1 Only	13.3296	7.58254	6.42417	14.2585
sp|P09405|NUCL_MOUSE	Nucleolin OS=Mus musculus GN=Ncl PE=1 SV=2	707	76802.8		54	15	22.9	Deamidated (N)	3	8	14	2	9	13	3.453e-07	1.895e-06	5.472e-06	7.833e-07	3.737e-06	4.15e-06	0.440827	2.41925	6.98583	4.77084	5.2981
tr|D3YWT1|D3YWT1_MOUSE	MCG11326, isoform CRA_b OS=Mus musculus GN=Hnrnph3 PE=4 SV=1	331	36900.1	tr|D3Z3N4|D3Z3N4_MOUSE;	5	2	7.9				1		1	3			7.88e-08		1.016e-07	8.18e-07			KI3 Only	WT2 Only	WT3 Only
tr|E9Q6P5|E9Q6P5_MOUSE	Protein Ttc7b OS=Mus musculus GN=Ttc7b PE=1 SV=1	843	94287.9		6	4	4.3			1	2		2	1		2.613e-07	1.163e-07		1.138e-07	2.859e-08		KI2 Only	KI3 Only	WT2 Only	WT3 Only
DECOY1_sp|A2ASS6|TITIN_MOUSE	reversed: Titin OS=Mus musculus GN=Ttn PE=1 SV=1	35213	3719720	DECOY1_tr|E9Q8K5|E9Q8K5_MOUSE;DECOY2_tr|E9Q8N1|E9Q8N1_MOUSE;	7	22	0.7	Carbamidomethyl (C),Deamidated (N),Deamidated (Q),Oxidation (M)			0.99	1.98	1.98				1.217e-08	2.539e-08	1.069e-08		WT1 Only	WT1 Only	0.479323	0.421032	WT1 Only
tr|E9Q6Q4|E9Q6Q4_MOUSE	Protein Rap1gds1 OS=Mus musculus GN=Rap1gds1 PE=2 SV=1	558	66142.4	tr|E9Q912|E9Q912_MOUSE;	10	3	5.4	Acetylation (Protein N-term)		2	2		3	2		3.389e-07	5.538e-07		9.01e-07	4.249e-07		KI2 Only	KI3 Only	WT2 Only	WT3 Only
sp|P10493|NID1_MOUSE	Nidogen-1 OS=Mus musculus GN=Nid1 PE=1 SV=2	1245	136667		21	13	12.2	Carbamidomethyl (C),Carbamidomethyl (C) + Ammonia-loss (N-term C),Gln->pyro-Glu (N-term Q),Oxidation (M)	1			5	10	5	1.09e-08			3.269e-07	2.172e-06	5.644e-07	0.0333435	WT1 Only	WT1 Only	6.64423	1.72652
tr|E9Q7L0|E9Q7L0_MOUSE	Protein Ogdhl OS=Mus musculus GN=Ogdhl PE=4 SV=1	1029	116706		9	4	4.3	Carbamidomethyl (C)		1	1		2.5	3		5.003e-08	5.426e-08		4.118e-07	1.904e-07		KI2 Only	KI3 Only	WT2 Only	WT3 Only
tr|Q0VGU4|Q0VGU4_MOUSE	MCG18019 OS=Mus musculus GN=Vgf PE=2 SV=1	617	68298.9		3	4	6.5	Gln->pyro-Glu (N-term Q)			3						6.031e-07						KI3 Only
sp|Q62108-3|DLG4_MOUSE	Isoform 3 of Disks large homolog 4 OS=Mus musculus GN=Dlg4	721	80548.9	sp|Q62108|DLG4_MOUSE;	26	9	14.4	Acetylation (Protein N-term),Carbamidomethyl (C)	4.94	0.99	5.93	5.93	2.96	0.99	1.2e-06	1.091e-07	7.84e-07	1.871e-06	3.451e-07	1.652e-07	0.641368	0.0583111	0.419027	0.184447	0.088295
tr|Q3ULB0|Q3ULB0_MOUSE	Protein Rbm6 OS=Mus musculus GN=Rbm6 PE=1 SV=1	986	128495	tr|S4R1W5|S4R1W5_MOUSE;	7	5	5	Carbamidomethyl (C)		3.5		1				2.498e-07		4.409e-07			WT1 Only	0.566568	WT1 Only	WT1 Only	WT1 Only
sp|P10852|4F2_MOUSE	4F2 cell-surface antigen heavy chain OS=Mus musculus GN=Slc3a2 PE=1 SV=1	526	62291.2	tr|G3UWA6|G3UWA6_MOUSE;	53	15	28.1	Deamidated (N),Deamidated (Q)	10	8	8	12	4	7	7.865e-06	3.625e-06	4.133e-06	1.118e-05	2.207e-06	2.887e-06	0.703488	0.32424	0.369678	0.197406	0.258229
tr|Q8K596|Q8K596_MOUSE	Protein Slc8a2 OS=Mus musculus GN=Slc8a2 PE=2 SV=1	921	100809		27	6	9.8	Deamidated (N)	7	3	4	2	5	5	9.811e-07	2.542e-07	3.625e-07	1.25e-07	4.346e-07	3.846e-07	7.8488	2.0336	2.9	3.4768	3.0768
sp|A2AG50-2|MA7D2_MOUSE	Isoform 2 of MAP7 domain-containing protein 2 OS=Mus musculus GN=Map7d2	597	45441.4	sp|A2AG50-3|MA7D2_MOUSE;sp|A2AG50|MA7D2_MOUSE;tr|A2AG51|A2AG51_MOUSE;	16	4	16.2	Carbamidomethyl (C) + Ammonia-loss (N-term C)		1	4		4	4		1.484e-07	4.338e-07		5.11e-07	3.628e-07		KI2 Only	KI3 Only	WT2 Only	WT3 Only
sp|A2AJI0|MA7D1_MOUSE	MAP7 domain-containing protein 1 OS=Mus musculus GN=Map7d1 PE=1 SV=1	846	90182	tr|A8Y5P4|A8Y5P4_MOUSE;	19	8	10.4	Carbamidomethyl (C),Deamidated (N)	2.98	1.98	1.99	3.97	1.99	3.97	2.832e-07	1.333e-07	7.161e-08	7.002e-07	1.452e-07	4.388e-07	0.404456	0.190374	0.102271	0.207369	0.626678
sp|Q80XU3|NUCKS_MOUSE	Nuclear ubiquitous casein and cyclin-dependent kinase substrate 1 OS=Mus musculus GN=Nucks1 PE=1 SV=1	234	26333.6		5	2	10.3				1		1	1			5.092e-07		1.025e-06	4.929e-07			KI3 Only	WT2 Only	WT3 Only
sp|E9Q8I9-2|FRY_MOUSE	Isoform 2 of Protein furry homolog OS=Mus musculus GN=Fry	3029	339417	sp|E9Q8I9|FRY_MOUSE;	2	2	0.9	Carbamidomethyl (C)		1	1					5.406e-09	7.101e-09					KI2 Only	KI3 Only
sp|P10922|H10_MOUSE	Histone H1.0 OS=Mus musculus GN=H1f0 PE=2 SV=4	194	20866.2		9	3	18	Acetylation (Protein N-term),Deamidated (N)			2		1	2			3.696e-07		1.359e-07	3.033e-06			KI3 Only	WT2 Only	WT3 Only
sp|Q80YX1-2|TENA_MOUSE	Isoform 2 of Tenascin OS=Mus musculus GN=Tnc	2019	232037	sp|Q80YX1-3|TENA_MOUSE;sp|Q80YX1-4|TENA_MOUSE;sp|Q80YX1|TENA_MOUSE;	2	2	1.1						1	0.99					1.365e-07	4.971e-08				WT2 Only	WT3 Only
sp|P11352|GPX1_MOUSE	Glutathione peroxidase 1 OS=Mus musculus GN=Gpx1 PE=1 SV=2	201	22201.3		5	2	13.9				1		1	2			1.061e-06		6.02e-07	9.37e-07			KI3 Only	WT2 Only	WT3 Only
DECOY1_sp|Q7TQ69-2|TMC3_MOUSE	reversed: Isoform 2 of Transmembrane channel-like protein 3 OS=Mus musculus GN=Tmc3	725	128780	DECOY2_sp|Q7TQ69|TMC3_MOUSE;DECOY2_tr|E9Q6Y0|E9Q6Y0_MOUSE;DECOY2_tr|F8VQI4|F8VQI4_MOUSE;	3	2	2.1	Carbamidomethyl (C),Deamidated (N)	1			1			1.142e-06			2.088e-06			0.546935	WT1 Only	WT1 Only	WT1 Only	WT1 Only
sp|P12382|K6PL_MOUSE	6-phosphofructokinase, liver type OS=Mus musculus GN=Pfkl PE=1 SV=4	780	85431.5		9	6	7.4	Carbamidomethyl (C)		2	1		2	2		1.948e-07	1.247e-07		2.046e-07	2.181e-07		KI2 Only	KI3 Only	WT2 Only	WT3 Only
sp|Q9WV60|GSK3B_MOUSE	Glycogen synthase kinase-3 beta OS=Mus musculus GN=Gsk3b PE=1 SV=2	420	48031.6	tr|E9QAQ5|E9QAQ5_MOUSE;	1	2	4.8	Carbamidomethyl (C)						1						4.942e-07					WT3 Only
sp|A2ALS5-2|RPGP1_MOUSE	Isoform 2 of Rap1 GTPase-activating protein 1 OS=Mus musculus GN=Rap1gap	727	81327.6	sp|A2ALS5-3|RPGP1_MOUSE;sp|A2ALS5-4|RPGP1_MOUSE;sp|A2ALS5|RPGP1_MOUSE;tr|A2ALS4|A2ALS4_MOUSE;	5	3	5.1	Carbamidomethyl (C)			2		1				3.334e-07		1.023e-07				KI3 Only	WT2 Only
sp|Q62205|SCN9A_MOUSE	Sodium channel protein type 9 subunit alpha OS=Mus musculus GN=Scn9a PE=1 SV=2	1984	224851	tr|B1AYL0|B1AYL0_MOUSE;tr|E9PW82|E9PW82_MOUSE;	59	26	13.7	Carbamidomethyl (C),Deamidated (N),Gln->pyro-Glu (N-term Q),Oxidation (M)	14.99	20.98	18.99				2.839e-06	5.079e-06	2.668e-06				KI1 Only	KI2 Only	KI3 Only
tr|B1AWN6|B1AWN6_MOUSE	Protein Scn2a1 OS=Mus musculus GN=Scn2a1 PE=3 SV=1	2006	228157		10	13	6.7	Carbamidomethyl (C),Deamidated (N),Deamidated (Q)	3		3		1	2	2.205e-07		3.153e-07		1.129e-07	1.921e-07	KI1 Only		KI3 Only	WT2 Only	WT3 Only
tr|A2APX6|A2APX6_MOUSE	Protein Scn1a OS=Mus musculus GN=Scn1a PE=3 SV=1	1998	229012	tr|A2APX7|A2APX7_MOUSE;tr|A2APX8|A2APX8_MOUSE;	1	4	2.1	Deamidated (Q)			1						7.297e-07						KI3 Only
DECOY2_sp|Q7TQ95|LNP_MOUSE	reversed: Protein lunapark OS=Mus musculus GN=Lnp PE=1 SV=1	425	42012	DECOY2_tr|A2ASL8|A2ASL8_MOUSE;	1	1	3.5	Deamidated (N),Deamidated (Q)		1						7.463e-07						KI2 Only
sp|P12787|COX5A_MOUSE	Cytochrome c oxidase subunit 5A, mitochondrial OS=Mus musculus GN=Cox5a PE=1 SV=2	146	16109.3		10	4	22.6	Deamidated (N),Oxidation (M)	7		1	1			2.95e-05		4.09e-07	4.757e-06			6.20139	WT1 Only	0.0859786	WT1 Only	WT1 Only
sp|O09117-2|SYPL1_MOUSE	Isoform 2 of Synaptophysin-like protein 1 OS=Mus musculus GN=Sypl1	243	8908.59	sp|O09117|SYPL1_MOUSE;tr|D6RFU9|D6RFU9_MOUSE;	7	1	11.4	Carbamidomethyl (C)	2	1	1	1	1	1	2.357e-06	6.483e-07	5.607e-07	1.788e-06	8.475e-07	3.384e-07	1.31823	0.362584	0.313591	0.473993	0.189262
sp|B2RUJ5-3|APBA1_MOUSE	Isoform 3 of Amyloid beta A4 precursor protein-binding family A member 1 OS=Mus musculus GN=Apba1	831	92995.5	sp|B2RUJ5|APBA1_MOUSE;	8	3	4	Carbamidomethyl (C) + Ammonia-loss (N-term C)		1	3		1	1		8.348e-08	3.292e-07		8.256e-08	7.709e-08		KI2 Only	KI3 Only	WT2 Only	WT3 Only
sp|O35136-2|NCAM2_MOUSE	Isoform Short of Neural cell adhesion molecule 2 OS=Mus musculus GN=Ncam2	727	93289.5	sp|O35136|NCAM2_MOUSE;	2	2	2.5	Carbamidomethyl (C)	1			1			1.394e-07			1.715e-07			0.812828	WT1 Only	WT1 Only	WT1 Only	WT1 Only
sp|P12815-2|PDCD6_MOUSE	Isoform 2 of Programmed cell death protein 6 OS=Mus musculus GN=Pdcd6	189	21871.8	sp|P12815|PDCD6_MOUSE;	12	3	16.4				3		3	3			4.922e-07		4.878e-07	1.021e-06			KI3 Only	WT2 Only	WT3 Only
sp|O35381|AN32A_MOUSE	Acidic leucine-rich nuclear phosphoprotein 32 family member A OS=Mus musculus GN=Anp32a PE=1 SV=1	247	15428.3	sp|Q64G17|AN32C_MOUSE;tr|D3YYE1|D3YYE1_MOUSE;tr|D3Z7M9|D3Z7M9_MOUSE;tr|F6UFG6|F6UFG6_MOUSE;	3	1	8.9						2	1					1.722e-06	6.346e-07				WT2 Only	WT3 Only
sp|D3YXK2|SAFB1_MOUSE	Scaffold attachment factor B1 OS=Mus musculus GN=Safb PE=1 SV=2	937	105415	tr|S4R1M2|S4R1M2_MOUSE;	14	11	12.9	Acetylation (Protein N-term),Carbamidomethyl (C),Carbamidomethyl (C) + Ammonia-loss (N-term C)					3	7.5					2.109e-07	1.448e-06				WT2 Only	WT3 Only
sp|P12960|CNTN1_MOUSE	Contactin-1 OS=Mus musculus GN=Cntn1 PE=1 SV=1	1020	113497		63	17	20.2	Carbamidomethyl (C),Deamidated (N)	14	5	9	11	11	10	1.959e-06	9.41e-07	1.397e-06	3.748e-06	2.029e-06	2.209e-06	0.522679	0.251067	0.372732	0.541355	0.589381
sp|O54946-2|DNJB6_MOUSE	Isoform B of DnaJ homolog subfamily B member 6 OS=Mus musculus GN=Dnajb6	242	29486.9	sp|O54946|DNJB6_MOUSE;sp|Q9QYI8|DNJB7_MOUSE;tr|G3X8S5|G3X8S5_MOUSE;	4	1	4.5			1	1		1			8.148e-07	9.654e-07		8.393e-07			KI2 Only	KI3 Only	WT2 Only
sp|O55023|IMPA1_MOUSE	Inositol monophosphatase 1 OS=Mus musculus GN=Impa1 PE=1 SV=1	277	30445.2	tr|Q80ZJ2|Q80ZJ2_MOUSE;tr|Q924B0|Q924B0_MOUSE;	4	1	4	Deamidated (Q)	1			1	1		5.749e-07			6.8e-07	2.625e-07		0.845441	WT1 Only	WT1 Only	0.386029	WT1 Only
sp|E9Q401|RYR2_MOUSE	Ryanodine receptor 2 OS=Mus musculus GN=Ryr2 PE=1 SV=1	4966	565255	tr|F6U7V1|F6U7V1_MOUSE;	3	5	1.2	Carbamidomethyl (C)		1	1			1		8.832e-09	1.61e-08			1.865e-08		KI2 Only	KI3 Only		WT3 Only
sp|O70325-2|GPX41_MOUSE	Isoform Cytoplasmic of Phospholipid hydroperoxide glutathione peroxidase, mitochondrial OS=Mus musculus GN=Gpx4	170	17942.8	sp|O70325|GPX41_MOUSE;tr|Q76LV0|Q76LV0_MOUSE;tr|S4R1E5|S4R1E5_MOUSE;	1	1	7.6				1						3.295e-07						KI3 Only
sp|P14094|AT1B1_MOUSE	Sodium/potassium-transporting ATPase subunit beta-1 OS=Mus musculus GN=Atp1b1 PE=1 SV=1	304	35226		57	11	32.9	Carbamidomethyl (C),Deamidated (Q),Glu->pyro-Glu (N-term E)	13	7	10	12	7	5	3.983e-05	8.985e-06	1.559e-05	5.479e-05	5.939e-06	7.961e-06	0.726957	0.16399	0.284541	0.108396	0.1453
sp|O89079|COPE_MOUSE	Coatomer subunit epsilon OS=Mus musculus GN=Cope PE=2 SV=3	308	26276.4	tr|D3Z315|D3Z315_MOUSE;tr|F6YFR7|F6YFR7_MOUSE;	2	1	5.3			1	1					2.491e-07	2.418e-07					KI2 Only	KI3 Only
sp|P03899|NU3M_MOUSE	NADH-ubiquinone oxidoreductase chain 3 OS=Mus musculus GN=Mtnd3 PE=3 SV=3	115	13228	tr|Q7GIP5|Q7GIP5_MOUSE;	3	1	13	Carbamidomethyl (C)	2						4.049e-06						KI1 Only
sp|F8VPU2|FARP1_MOUSE	FERM, RhoGEF and pleckstrin domain-containing protein 1 OS=Mus musculus GN=Farp1 PE=1 SV=1	1048	118981		11	3	3.9	Acetylation (Protein N-term),Deamidated (N)		1	2		2	2		6.494e-08	5.873e-08		7.221e-08	6.944e-08		KI2 Only	KI3 Only	WT2 Only	WT3 Only
sp|P03911|NU4M_MOUSE	NADH-ubiquinone oxidoreductase chain 4 OS=Mus musculus GN=Mtnd4 PE=1 SV=1	459	51918.6	tr|Q7JCY6|Q7JCY6_MOUSE;	2	1	2.2		1			1			2.96e-07			2.677e-07			1.10572	WT1 Only	WT1 Only	WT1 Only	WT1 Only
sp|P14115|RL27A_MOUSE	60S ribosomal protein L27a OS=Mus musculus GN=Rpl27a PE=2 SV=5	148	16613		5	1	7.4			1	1		2	1		6.965e-07	9.349e-07		1.644e-06	1.396e-06		KI2 Only	KI3 Only	WT2 Only	WT3 Only
sp|P16283-2|B3A3_MOUSE	Isoform 311-AE3 of Anion exchange protein 3 OS=Mus musculus GN=Slc4a3	391	62493.2	sp|P16283-3|B3A3_MOUSE;sp|P16283|B3A3_MOUSE;tr|F8WHM3|F8WHM3_MOUSE;	1	1	3.8		1						1.846e-07						KI1 Only
sp|P14131|RS16_MOUSE	40S ribosomal protein S16 OS=Mus musculus GN=Rps16 PE=2 SV=4	146	16453.1		6	2	12.3			1	2		1	2		1.94e-06	1.548e-06		1.853e-06	3.638e-06		KI2 Only	KI3 Only	WT2 Only	WT3 Only
sp|P23198|CBX3_MOUSE	Chromobox protein homolog 3 OS=Mus musculus GN=Cbx3 PE=1 SV=2	183	20816.4	tr|Q9DCC5|Q9DCC5_MOUSE;	3	1	6.6	Carbamidomethyl (C)			1		1	1			2.427e-07		9.369e-07	8.288e-07			KI3 Only	WT2 Only	WT3 Only
sp|P14206|RSSA_MOUSE	40S ribosomal protein SA OS=Mus musculus GN=Rpsa PE=1 SV=4	295	32853.5		6	3	12.9				1		2	3			1.36e-06		2.303e-06	1.988e-06			KI3 Only	WT2 Only	WT3 Only
sp|P35282|RAB21_MOUSE	Ras-related protein Rab-21 OS=Mus musculus GN=Rab21 PE=1 SV=4	222	24127.2		2	3	14.4	Deamidated (N)			1			1			1.764e-07			3.898e-07			KI3 Only		WT3 Only
sp|P14733|LMNB1_MOUSE	Lamin-B1 OS=Mus musculus GN=Lmnb1 PE=1 SV=3	588	66834.8		19	9	16.7	Acetylation (Protein N-term),Carbamidomethyl (C) + Ammonia-loss (N-term C)		1	8		4	4		1.196e-07	1.167e-06		6.813e-07	1.009e-06		KI2 Only	KI3 Only	WT2 Only	WT3 Only
sp|P48318|DCE1_MOUSE	Glutamate decarboxylase 1 OS=Mus musculus GN=Gad1 PE=2 SV=2	593	27961.9	tr|D3Z1L8|D3Z1L8_MOUSE;tr|D3Z5S3|D3Z5S3_MOUSE;	5	1	5.8	Carbamidomethyl (C)		1	1		1	2		8.315e-08	8.951e-08		9.177e-08	3.415e-07		KI2 Only	KI3 Only	WT2 Only	WT3 Only
sp|O08553|DPYL2_MOUSE	Dihydropyrimidinase-related protein 2 OS=Mus musculus GN=Dpysl2 PE=1 SV=2	572	62328.6		55	15	37.1	Carbamidomethyl (C),Deamidated (N),Deamidated (Q),Gln->pyro-Glu (N-term Q)	10	7.5	8	6.5	4	9	5.276e-06	7.635e-06	4.569e-06	2.682e-06	3.373e-06	5.208e-06	1.96719	2.84676	1.70358	1.25764	1.94183
sp|Q62188|DPYL3_MOUSE	Dihydropyrimidinase-related protein 3 OS=Mus musculus GN=Dpysl3 PE=1 SV=1	570	61831	tr|E9PWE8|E9PWE8_MOUSE;tr|Q3TT92|Q3TT92_MOUSE;	3	7	14.3	Carbamidomethyl (C),Deamidated (N)						2.99						1.961e-06					WT3 Only
sp|P51410|RL9_MOUSE	60S ribosomal protein L9 OS=Mus musculus GN=Rpl9 PE=1 SV=2	192	21885.8		3	1	5.2				1			1			4.721e-07			9.44e-07			KI3 Only		WT3 Only
sp|P56135|ATPK_MOUSE	ATP synthase subunit f, mitochondrial OS=Mus musculus GN=Atp5j2 PE=1 SV=3	88	8999.62	tr|F8WHP8|F8WHP8_MOUSE;	6	1	15.8		1	1	1	1	1	1	4.151e-06	2.527e-06	1.602e-06	2.991e-06	7.54e-07	1.63e-06	1.38783	0.844868	0.535607	0.25209	0.544968
sp|P56695|WFS1_MOUSE	Wolframin OS=Mus musculus GN=Wfs1 PE=1 SV=1	890	91902.4	tr|Q3UN10|Q3UN10_MOUSE;	3	1	1.4			1	1		1			1.026e-07	1.263e-07		5.297e-08			KI2 Only	KI3 Only	WT2 Only
sp|P14824|ANXA6_MOUSE	Annexin A6 OS=Mus musculus GN=Anxa6 PE=1 SV=3	673	75349.1	tr|F8WIT2|F8WIT2_MOUSE;	14	8	11.5	Carbamidomethyl (C),Carbamidomethyl (C) + Ammonia-loss (N-term C)		2		2	2	2		1.545e-07		6.696e-07	2.448e-07	1.302e-07	WT1 Only	0.230735	WT1 Only	0.365591	0.194444
sp|P59648|FXYD7_MOUSE	FXYD domain-containing ion transport regulator 7 OS=Mus musculus GN=Fxyd7 PE=2 SV=1	80	8481.24		3	1	20	Carbamidomethyl (C)		1	1			1		1.273e-05	1.569e-05			1.281e-05		KI2 Only	KI3 Only		WT3 Only
sp|P62267|RS23_MOUSE	40S ribosomal protein S23 OS=Mus musculus GN=Rps23 PE=1 SV=3	143	15815.7		3	1	7.7				1		1	1			4.154e-07		2.77e-07	4.197e-07			KI3 Only	WT2 Only	WT3 Only
sp|P62307|RUXF_MOUSE	Small nuclear ribonucleoprotein F OS=Mus musculus GN=Snrpf PE=2 SV=1	86	9718.78		1	1	15.1							1						3.232e-07					WT3 Only
sp|P62320|SMD3_MOUSE	Small nuclear ribonucleoprotein Sm D3 OS=Mus musculus GN=Snrpd3 PE=1 SV=1	126	13925.3		1	1	7.9							1						2.31e-06					WT3 Only
sp|P62717|RL18A_MOUSE	60S ribosomal protein L18a OS=Mus musculus GN=Rpl18a PE=1 SV=1	176	20736.9		1	1	7.4	Carbamidomethyl (C)						1						2.504e-06					WT3 Only
sp|P62761|VISL1_MOUSE	Visinin-like protein 1 OS=Mus musculus GN=Vsnl1 PE=1 SV=2	191	22146		2	1	5.8				1		1				5.544e-07		6.769e-07				KI3 Only	WT2 Only
sp|P62852|RS25_MOUSE	40S ribosomal protein S25 OS=Mus musculus GN=Rps25 PE=1 SV=1	125	13751.7		1	1	8							1						3.896e-06					WT3 Only
sp|P62855|RS26_MOUSE	40S ribosomal protein S26 OS=Mus musculus GN=Rps26 PE=2 SV=3	115	13025.1		2	1	7.8				1			1			1.953e-06			4.284e-06			KI3 Only		WT3 Only
sp|P62858|RS28_MOUSE	40S ribosomal protein S28 OS=Mus musculus GN=Rps28 PE=2 SV=1	69	6340.37	tr|G3UYV7|G3UYV7_MOUSE;	4	1	21.4			1	1		1	1		4.925e-07	9.269e-07		6.518e-07	1.208e-06		KI2 Only	KI3 Only	WT2 Only	WT3 Only
sp|P63168|DYL1_MOUSE	Dynein light chain 1, cytoplasmic OS=Mus musculus GN=Dynll1 PE=1 SV=1	89	10359.1		4	1	24.7	Carbamidomethyl (C)		1	1			1		2.374e-07	4.118e-07			6.671e-07		KI2 Only	KI3 Only		WT3 Only
sp|P63276|RS17_MOUSE	40S ribosomal protein S17 OS=Mus musculus GN=Rps17 PE=1 SV=2	135	15532.4		3	1	8.1	Carbamidomethyl (C)			1		1	1			1.02e-06		1.259e-06	2.182e-06			KI3 Only	WT2 Only	WT3 Only
sp|O08599|STXB1_MOUSE	Syntaxin-binding protein 1 OS=Mus musculus GN=Stxbp1 PE=1 SV=2	594	67615.9		87	21	33.3	Carbamidomethyl (C),Deamidated (N),Deamidated (Q),Oxidation (M)	27.98	5.98	10.98	14.98	10.98	9.98	1.525e-05	4.699e-06	6.993e-06	9.912e-06	8.025e-06	4.691e-06	1.53854	0.474072	0.705508	0.809625	0.473265
sp|P14873|MAP1B_MOUSE	Microtubule-associated protein 1B OS=Mus musculus GN=Map1b PE=1 SV=2	2464	270521		505	86	41	Carbamidomethyl (C),Carbamidomethyl (C) + Ammonia-loss (N-term C),Deamidated (N),Deamidated (Q),Gln->pyro-Glu (N-term Q),Oxidation (M)	16.5	105.5	87.5	20.5	124	109.5	2.215e-06	2.864e-05	1.662e-05	5.734e-06	2.704e-05	3.005e-05	0.386292	4.99477	2.8985	4.71573	5.24067
sp|P83887|TBG1_MOUSE	Tubulin gamma-1 chain OS=Mus musculus GN=Tubg1 PE=1 SV=1	451	51161.8	sp|Q8VCK3|TBG2_MOUSE;	2	1	2			1	1					1.817e-07	1.867e-07					KI2 Only	KI3 Only
sp|P86048|RL10L_MOUSE	60S ribosomal protein L10-like OS=Mus musculus GN=Rpl10l PE=2 SV=1	214	23093.1	sp|Q6ZWV3|RL10_MOUSE;tr|F6RUE0|F6RUE0_MOUSE;tr|I7HLV2|I7HLV2_MOUSE;	2	1	5.4	Carbamidomethyl (C)			1			1			6.258e-07			6.947e-07			KI3 Only		WT3 Only
sp|P97807-2|FUMH_MOUSE	Isoform Cytoplasmic of Fumarate hydratase, mitochondrial OS=Mus musculus GN=Fh	467	54412.1	sp|P97807|FUMH_MOUSE;	4	1	3							2						3.829e-07					WT3 Only
sp|P99028|QCR6_MOUSE	Cytochrome b-c1 complex subunit 6, mitochondrial OS=Mus musculus GN=Uqcrh PE=1 SV=2	89	10428		2	1	7.9	Carbamidomethyl (C)			1			1			1.017e-05			1.737e-05			KI3 Only		WT3 Only
sp|P99029-2|PRDX5_MOUSE	Isoform Cytoplasmic+peroxisomal of Peroxiredoxin-5, mitochondrial OS=Mus musculus GN=Prdx5	162	22698.9	sp|P99029|PRDX5_MOUSE;tr|G3UZJ4|G3UZJ4_MOUSE;tr|H3BJQ7|H3BJQ7_MOUSE;	3	1	6.8				1		1	1			4.277e-07		8.178e-07	1.846e-06			KI3 Only	WT2 Only	WT3 Only
sp|Q02257|PLAK_MOUSE	Junction plakoglobin OS=Mus musculus GN=Jup PE=1 SV=3	745	81874.9		1	2	4					1						1.615e-07			WT1 Only	WT1 Only	WT1 Only	WT1 Only	WT1 Only
sp|Q3THS6|METK2_MOUSE	S-adenosylmethionine synthase isoform type-2 OS=Mus musculus GN=Mat2a PE=2 SV=2	395	43715.4		2	1	3.8			1	1					1.172e-07	4.803e-08					KI2 Only	KI3 Only
sp|Q3UHD9-2|AGAP2_MOUSE	Isoform 2 of Arf-GAP with GTPase, ANK repeat and PH domain-containing protein 2 OS=Mus musculus GN=Agap2	1166	124633	sp|Q3UHD9|AGAP2_MOUSE;	1	1	1.1				1						3.482e-08						KI3 Only
sp|Q5SWP3|NACAD_MOUSE	NAC-alpha domain-containing protein 1 OS=Mus musculus GN=Nacad PE=2 SV=1	1504	156938		6	1	0.8	Carbamidomethyl (C)		2	1		1	1		5.961e-08	1.167e-08		1.844e-08	2.541e-08		KI2 Only	KI3 Only	WT2 Only	WT3 Only
sp|Q60692|PSB6_MOUSE	Proteasome subunit beta type-6 OS=Mus musculus GN=Psmb6 PE=1 SV=3	238	25398.5		2	1	4.6						1						2.543e-07					WT2 Only
sp|Q60771|CLD11_MOUSE	Claudin-11 OS=Mus musculus GN=Cldn11 PE=1 SV=1	207	22135.3		5	1	6.8				1		2	1			1.538e-06		3.228e-06	1.906e-06			KI3 Only	WT2 Only	WT3 Only
sp|Q61165|SL9A1_MOUSE	Sodium/hydrogen exchanger 1 OS=Mus musculus GN=Slc9a1 PE=1 SV=1	820	91553.6		3	1	1.3		1		2				2.999e-07		2.838e-07				KI1 Only		KI3 Only
sp|Q61189|ICLN_MOUSE	Methylosome subunit pICln OS=Mus musculus GN=Clns1a PE=2 SV=1	236	26542.1	tr|Q923F1|Q923F1_MOUSE;	5	1	5.5	Deamidated (N)					2	3					6.182e-07	1.169e-06				WT2 Only	WT3 Only
sp|Q61387|COX7R_MOUSE	Cytochrome c oxidase subunit 7A-related protein, mitochondrial OS=Mus musculus GN=Cox7a2l PE=2 SV=1	111	14921.7	tr|E9PZS8|E9PZS8_MOUSE;	1	1	11.7				1						7.045e-07						KI3 Only
sp|Q640R3|HECAM_MOUSE	Hepatocyte cell adhesion molecule OS=Mus musculus GN=Hepacam PE=1 SV=2	418	46410.4		3	1	3.8			1	1			1		2.891e-07	3.193e-07			2.938e-07		KI2 Only	KI3 Only		WT3 Only
sp|Q64521|GPDM_MOUSE	Glycerol-3-phosphate dehydrogenase, mitochondrial OS=Mus musculus GN=Gpd2 PE=1 SV=2	727	82903.3	tr|A2AQR0|A2AQR0_MOUSE;	1	1	1.7				1						8.412e-08						KI3 Only
sp|Q6IRU5-2|CLCB_MOUSE	Isoform 2 of Clathrin light chain B OS=Mus musculus GN=Cltb	211	25192.2	sp|Q6IRU5|CLCB_MOUSE;	3	1	4.7	Carbamidomethyl (C)			1		1	1			6.904e-07		6.618e-07	4.882e-07			KI3 Only	WT2 Only	WT3 Only
sp|Q6ZQI3|MLEC_MOUSE	Malectin OS=Mus musculus GN=Mlec PE=2 SV=2	291	32414.9	tr|D3Z1M3|D3Z1M3_MOUSE;	2	1	4.5		2						6.676e-07						KI1 Only
sp|O35129|PHB2_MOUSE	Prohibitin-2 OS=Mus musculus GN=Phb2 PE=1 SV=1	299	33311.9		26	9	31.8	Deamidated (N),Deamidated (Q),Oxidation (M)	5.98	2.98	2.99	0.99	6.99	2.99	3.581e-06	4.188e-06	1.737e-06	9.927e-08	2.152e-06	2.143e-06	36.0733	42.188	17.4977	21.6783	21.5876
sp|Q761V0-2|SC6A5_MOUSE	Isoform b of Sodium- and chloride-dependent glycine transporter 2 OS=Mus musculus GN=Slc6a5	791	87098.3	sp|Q761V0|SC6A5_MOUSE;tr|B2RQX9|B2RQX9_MOUSE;	5	1	1.9	Deamidated (Q)		1	3					3.015e-08	1.285e-07					KI2 Only	KI3 Only
sp|Q78ZA7|NP1L4_MOUSE	Nucleosome assembly protein 1-like 4 OS=Mus musculus GN=Nap1l4 PE=1 SV=1	375	42706.9		4	1	2.9			1	1		1	1		4.283e-07	4.812e-07		5.498e-07	3.377e-07		KI2 Only	KI3 Only	WT2 Only	WT3 Only
sp|Q791T5-2|MTCH1_MOUSE	Isoform 2 of Mitochondrial carrier homolog 1 OS=Mus musculus GN=Mtch1	372	12213.3	sp|Q791T5|MTCH1_MOUSE;tr|D3YXC2|D3YXC2_MOUSE;	3	1	10.2				1		1	1			4.48e-07		2.714e-07	5.893e-07			KI3 Only	WT2 Only	WT3 Only
sp|Q7SIG6|ASAP2_MOUSE	Arf-GAP with SH3 domain, ANK repeat and PH domain-containing protein 2 OS=Mus musculus GN=Asap2 PE=1 SV=3	958	111252	tr|D3YX85|D3YX85_MOUSE;tr|E9PX52|E9PX52_MOUSE;	6	1	0.8		1	1	1	1	1	1	1.052e-06	9.229e-07	3.355e-07	1.209e-06	3.201e-07	1.242e-06	0.870141	0.763358	0.277502	0.264764	1.0273
sp|Q7TPB0|LPPR3_MOUSE	Lipid phosphate phosphatase-related protein type 3 OS=Mus musculus GN=Lppr3 PE=2 SV=1	716	76770.8		3	1	1.8		1	1	1				1.09e-07	2.479e-07	1.89e-07				KI1 Only	KI2 Only	KI3 Only
sp|Q80TL4-2|K1045_MOUSE	Isoform 2 of Protein KIAA1045 OS=Mus musculus GN=Kiaa1045	363	29120.4	sp|Q80TL4|K1045_MOUSE;tr|F6SBE4|F6SBE4_MOUSE;	6	1	4.7		1	1	1		2	1	4.819e-08	5.514e-08	5.738e-08		2.556e-07	1.86e-07	KI1 Only	KI2 Only	KI3 Only	WT2 Only	WT3 Only
sp|Q80YT7|MYOME_MOUSE	Myomegalin OS=Mus musculus GN=Pde4dip PE=2 SV=2	2224	277769	tr|E9Q1A0|E9Q1A0_MOUSE;tr|G3X9L9|G3X9L9_MOUSE;	5	1	0.4			1	2		1	1		1.488e-07	4.327e-07		1.762e-07	3.627e-07		KI2 Only	KI3 Only	WT2 Only	WT3 Only
sp|Q62261|SPTB2_MOUSE	Spectrin beta chain, non-erythrocytic 1 OS=Mus musculus GN=Sptbn1 PE=1 SV=2	2363	274467		420	83	36.1	Carbamidomethyl (C),Carbamidomethyl (C) + Ammonia-loss (N-term C),Deamidated (N),Deamidated (Q),Gln->pyro-Glu (N-term Q),Oxidation (M)	49.99	69	87.99	48.99	70.99	55.99	7.049e-06	1.047e-05	1.522e-05	1.107e-05	1.034e-05	7.438e-06	0.636766	0.945799	1.37489	0.934056	0.671906
tr|Q68FG2|Q68FG2_MOUSE	Protein Sptbn2 OS=Mus musculus GN=Sptbn2 PE=1 SV=1	2388	271170		92	38	17	Carbamidomethyl (C),Deamidated (N),Deamidated (Q),Oxidation (M)	2	11.99	32.51	2	15	21.51	4.525e-08	8.349e-07	2.306e-06	2.173e-07	8.961e-07	1.432e-06	0.208237	3.84215	10.6121	4.12379	6.58997
sp|Q9JI91|ACTN2_MOUSE	Alpha-actinin-2 OS=Mus musculus GN=Actn2 PE=1 SV=2	894	103912		17	15	16.9	Carbamidomethyl (C),Gln->pyro-Glu (N-term Q),Oxidation (M)			10.5		2	2			1.619e-06		1.349e-07	5.502e-07			KI3 Only	WT2 Only	WT3 Only
tr|E9Q397|E9Q397_MOUSE	Spectrin beta chain, erythrocytic OS=Mus musculus GN=Sptb PE=1 SV=1	2137	268339	tr|Q3UGX2|Q3UGX2_MOUSE;	10	11	5.3	Carbamidomethyl (C),Oxidation (M)	1	1	3	2	1	1	1.503e-08	1.055e-08	7.415e-08	1.062e-07	3.825e-08	1.366e-08	0.141525	0.0993409	0.698211	0.360169	0.128625
sp|P57780|ACTN4_MOUSE	Alpha-actinin-4 OS=Mus musculus GN=Actn4 PE=1 SV=1	912	105074		8	8	8.2	Carbamidomethyl (C)			2		1	3			1.267e-07		3.211e-08	2.169e-07			KI3 Only	WT2 Only	WT3 Only
sp|O88990|ACTN3_MOUSE	Alpha-actinin-3 OS=Mus musculus GN=Actn3 PE=2 SV=1	900	103122		5	8	8.7	Carbamidomethyl (C)					4						1.151e-06					WT2 Only
sp|Q7TPR4|ACTN1_MOUSE	Alpha-actinin-1 OS=Mus musculus GN=Actn1 PE=1 SV=1	892	102799	tr|A1BN54|A1BN54_MOUSE;	4	7	7.3	Carbamidomethyl (C)			1.5			1			2.937e-07			1.073e-07			KI3 Only		WT3 Only
DECOY2_sp|Q5SX40|MYH1_MOUSE	reversed: Myosin-1 OS=Mus musculus GN=Myh1 PE=2 SV=1	1942	223546		1	2	0.5		0.99						1.584e-07						KI1 Only
sp|P18572-2|BASI_MOUSE	Isoform 2 of Basigin OS=Mus musculus GN=Bsg	273	24137.2	sp|P18572|BASI_MOUSE;tr|J3QP71|J3QP71_MOUSE;tr|K3W4Q8|K3W4Q8_MOUSE;	5	2	11.7			1	1	2	1			1.506e-06	1.18e-06	3.272e-06	1.688e-06		WT1 Only	0.460269	0.360636	0.515892	WT1 Only
sp|Q8BGZ1|HPCL4_MOUSE	Hippocalcin-like protein 4 OS=Mus musculus GN=Hpcal4 PE=2 SV=3	191	18056.9	tr|F2Z3Z1|F2Z3Z1_MOUSE;	3	1	7.1				1		1	1			4.546e-07		7.337e-07	4.017e-07			KI3 Only	WT2 Only	WT3 Only
sp|O35226-2|PSMD4_MOUSE	Isoform Rpn10B of 26S proteasome non-ATPase regulatory subunit 4 OS=Mus musculus GN=Psmd4	379	40732.2	sp|O35226|PSMD4_MOUSE;	7	3	9.3	Carbamidomethyl (C),Oxidation (M)			3.96		0.99	0.99			3.562e-06		1.471e-06	1.838e-06			KI3 Only	WT2 Only	WT3 Only
sp|Q8BHK1|NIPA1_MOUSE	Magnesium transporter NIPA1 OS=Mus musculus GN=Nipa1 PE=1 SV=1	323	34137.2		3	1	4.3				1		1	1			3.837e-07		2.217e-07	2.006e-07			KI3 Only	WT2 Only	WT3 Only
sp|Q8BK30|NDUV3_MOUSE	NADH dehydrogenase [ubiquinone] flavoprotein 3, mitochondrial OS=Mus musculus GN=Ndufv3 PE=2 SV=1	104	11824.3		3	1	16.3		1	1					4.319e-06	1.574e-06					KI1 Only	KI2 Only
sp|P19096|FAS_MOUSE	Fatty acid synthase OS=Mus musculus GN=Fasn PE=1 SV=2	2504	272707		23	11	4.6	Acetylation (Protein N-term),Carbamidomethyl (C),Deamidated (N),Deamidated (Q),Gln->pyro-Glu (N-term Q),Glu->pyro-Glu (N-term E),Oxidation (M)	3		3		6	6	7.568e-08		8.279e-08		2.104e-07	1.959e-07	KI1 Only		KI3 Only	WT2 Only	WT3 Only
sp|Q8BY89-2|CTL2_MOUSE	Isoform 2 of Choline transporter-like protein 2 OS=Mus musculus GN=Slc44a2	704	80182.8	sp|Q8BY89|CTL2_MOUSE;	1	1	1.6	Carbamidomethyl (C)	1						2.195e-07						KI1 Only
sp|Q8C5P5-2|NT5D1_MOUSE	Isoform 2 of 5'-nucleotidase domain-containing protein 1 OS=Mus musculus GN=Nt5dc1	466	22563.8	sp|Q8C5P5-3|NT5D1_MOUSE;sp|Q8C5P5|NT5D1_MOUSE;tr|E9QN01|E9QN01_MOUSE;	3	1	3.5	Carbamidomethyl (C)	1	1		1			2.423e-07	6.171e-08		4.976e-07			0.486937	0.124015	WT1 Only	WT1 Only	WT1 Only
sp|Q8C854-1|MYEF2_MOUSE	Isoform 3 of Myelin expression factor 2 OS=Mus musculus GN=Myef2	488	57200.5	sp|Q8C854-2|MYEF2_MOUSE;sp|Q8C854-3|MYEF2_MOUSE;sp|Q8C854|MYEF2_MOUSE;tr|A2ATP5|A2ATP5_MOUSE;tr|A2ATP6|A2ATP6_MOUSE;tr|F6XJA1|F6XJA1_MOUSE;tr|G8JL68|G8JL68_MOUSE;	4	1	2.3			1	1			1		8.126e-08	1.133e-07			2.377e-07		KI2 Only	KI3 Only		WT3 Only
sp|O35668-2|HAP1_MOUSE	Isoform A of Huntingtin-associated protein 1 OS=Mus musculus GN=Hap1	598	70181	sp|O35668|HAP1_MOUSE;	12	7	11.9	Carbamidomethyl (C),Carbamidomethyl (C) + Ammonia-loss (N-term C)			6.97						1.4e-06						KI3 Only
sp|Q8CGF6|WDR47_MOUSE	WD repeat-containing protein 47 OS=Mus musculus GN=Wdr47 PE=1 SV=2	920	102409		4	1	1.4				1		1	2			4.541e-08		1.568e-08	6.421e-08			KI3 Only	WT2 Only	WT3 Only
sp|P19137|LAMA1_MOUSE	Laminin subunit alpha-1 OS=Mus musculus GN=Lama1 PE=1 SV=1	3084	338471	tr|F8VQ40|F8VQ40_MOUSE;	4	3	1	Deamidated (Q)		1		3				2.532e-08		6.472e-08			WT1 Only	0.391224	WT1 Only	WT1 Only	WT1 Only
sp|Q8CHX7|RFTN2_MOUSE	Raftlin-2 OS=Mus musculus GN=Rftn2 PE=2 SV=3	500	55009.2		4	1	3				1			2			6.351e-08			1.54e-07			KI3 Only		WT3 Only
sp|Q8K021|SCAM1_MOUSE	Secretory carrier-associated membrane protein 1 OS=Mus musculus GN=Scamp1 PE=1 SV=1	338	32353.2	tr|Q3TSA8|Q3TSA8_MOUSE;	6	1	4.5		1	1	1		2	1	3.14e-07	3.634e-07	5.08e-07		6.907e-07	2.673e-07	KI1 Only	KI2 Only	KI3 Only	WT2 Only	WT3 Only
sp|P19536|COX5B_MOUSE	Cytochrome c oxidase subunit 5B, mitochondrial OS=Mus musculus GN=Cox5b PE=1 SV=1	128	13855.9	tr|Q9D881|Q9D881_MOUSE;	14	4	32	Carbamidomethyl (C),Carbamidomethyl (C) + Ammonia-loss (N-term C),Deamidated (N)	4		1	2		1	4.21e-06		2.153e-07	3.41e-06		1.835e-07	1.2346	WT1 Only	0.0631378	WT1 Only	0.0538123
sp|Q8K2H2|OTU6B_MOUSE	OTU domain-containing protein 6B OS=Mus musculus GN=Otud6b PE=2 SV=1	294	33773.2		2	1	4.4							2						4.146e-07					WT3 Only
sp|Q8K370|ACD10_MOUSE	Acyl-CoA dehydrogenase family member 10 OS=Mus musculus GN=Acad10 PE=1 SV=1	1069	61440.7	tr|D3Z2B3|D3Z2B3_MOUSE;tr|D3Z7X0|D3Z7X0_MOUSE;	4	1	4			1	1		1	1		4.896e-08	8.91e-08		2.315e-08	1.086e-07		KI2 Only	KI3 Only	WT2 Only	WT3 Only
sp|Q8N7N5-2|DCAF8_MOUSE	Isoform 2 of DDB1- and CUL4-associated factor 8 OS=Mus musculus GN=Dcaf8	411	66080.9	sp|Q8N7N5|DCAF8_MOUSE;	1	1	2.7	Carbamidomethyl (C)			1						1.353e-07						KI3 Only
sp|Q8R0Y6|AL1L1_MOUSE	Cytosolic 10-formyltetrahydrofolate dehydrogenase OS=Mus musculus GN=Aldh1l1 PE=1 SV=1	902	98808.6		2	2	2							1						8.425e-08					WT3 Only
sp|O54829|RGS7_MOUSE	Regulator of G-protein signaling 7 OS=Mus musculus GN=Rgs7 PE=1 SV=2	469	54829.7		5	4	8.3	Deamidated (Q),Oxidation (M)	1		1		1	1	2.004e-07		2.254e-07		1.25e-07	2.567e-07	KI1 Only		KI3 Only	WT2 Only	WT3 Only
sp|Q8R1I1|QCR9_MOUSE	Cytochrome b-c1 complex subunit 9 OS=Mus musculus GN=Uqcr10 PE=1 SV=1	64	7440.87		2	1	26.6		1			1			4.775e-06			7.64e-06			0.625	WT1 Only	WT1 Only	WT1 Only	WT1 Only
sp|P20029|GRP78_MOUSE	78 kDa glucose-regulated protein OS=Mus musculus GN=Hspa5 PE=1 SV=3	655	72485.5		79	24	36.5	Deamidated (N),Deamidated (Q)	13	10	20	11	9	9	6.882e-06	5.552e-06	6.383e-06	5.175e-06	2.655e-06	3.341e-06	1.32986	1.07285	1.23343	0.513043	0.645604
sp|Q8R1Q8|DC1L1_MOUSE	Cytoplasmic dynein 1 light intermediate chain 1 OS=Mus musculus GN=Dync1li1 PE=1 SV=1	523	56669.1		4	1	2.3			1	1		1	1		5.499e-07	6.596e-07		4.666e-07	5.106e-07		KI2 Only	KI3 Only	WT2 Only	WT3 Only
sp|Q8R3F5|FABD_MOUSE	Malonyl-CoA-acyl carrier protein transacylase, mitochondrial OS=Mus musculus GN=Mcat PE=1 SV=3	381	41955.2		1	1	3.9			1						8.569e-08						KI2 Only
sp|Q8R464|CADM4_MOUSE	Cell adhesion molecule 4 OS=Mus musculus GN=Cadm4 PE=1 SV=1	388	42750.9		3	1	2.3				1		1	1			2.335e-07		1.921e-07	1.548e-07			KI3 Only	WT2 Only	WT3 Only
sp|Q8R4H2|ARHGC_MOUSE	Rho guanine nucleotide exchange factor 12 OS=Mus musculus GN=Arhgef12 PE=1 SV=2	1543	172640	tr|F8VQN6|F8VQN6_MOUSE;	2	1	0.8	Carbamidomethyl (C)						2						6.768e-08					WT3 Only
sp|Q8VCX5-2|MICU1_MOUSE	Isoform 2 of Calcium uptake protein 1, mitochondrial OS=Mus musculus GN=Micu1	483	26737.3	sp|Q8VCX5-3|MICU1_MOUSE;sp|Q8VCX5|MICU1_MOUSE;tr|E9Q9E0|E9Q9E0_MOUSE;	3	1	5.6				1			2			8.419e-08			2.295e-07			KI3 Only		WT3 Only
sp|Q8VDP4|CCAR2_MOUSE	Cell cycle and apoptosis regulator protein 2 OS=Mus musculus GN=Ccar2 PE=1 SV=2	922	103100		3	1	1			1	1		1			1.452e-07	5.971e-08		6.538e-08			KI2 Only	KI3 Only	WT2 Only
sp|Q8VDP6|CDIPT_MOUSE	CDP-diacylglycerol--inositol 3-phosphatidyltransferase OS=Mus musculus GN=Cdipt PE=1 SV=1	213	23619.2		2	1	5.2				1		1				6.979e-07		2.083e-07				KI3 Only	WT2 Only
sp|Q8VEH3|ARL8A_MOUSE	ADP-ribosylation factor-like protein 8A OS=Mus musculus GN=Arl8a PE=2 SV=1	186	18875.7	sp|Q9CQW2|ARL8B_MOUSE;tr|F6QKK2|F6QKK2_MOUSE;	2	1	5.5				1			1			4.874e-07			5.81e-07			KI3 Only		WT3 Only
sp|Q8VHK5|MLC1_MOUSE	Membrane protein MLC1 OS=Mus musculus GN=Mlc1 PE=2 SV=1	382	42195.1	tr|E9QP87|E9QP87_MOUSE;	1	2	8.1					1						5.482e-08			WT1 Only	WT1 Only	WT1 Only	WT1 Only	WT1 Only
sp|O55143|AT2A2_MOUSE	Sarcoplasmic/endoplasmic reticulum calcium ATPase 2 OS=Mus musculus GN=Atp2a2 PE=1 SV=2	1044	114964		35	18	19.3	Carbamidomethyl (C),Deamidated (N),Deamidated (Q),Oxidation (M)	6.99	5.99	6.99	2	5.99	4.99	1.822e-06	8.857e-07	8.709e-07	2.493e-07	7.336e-07	5.173e-07	7.30846	3.55275	3.49338	2.94264	2.07501
sp|Q8R429|AT2A1_MOUSE	Sarcoplasmic/endoplasmic reticulum calcium ATPase 1 OS=Mus musculus GN=Atp2a1 PE=2 SV=1	994	109517		4	11	13.8	Carbamidomethyl (C),Oxidation (M)	2				2		1.942e-07				2.024e-07		KI1 Only			WT2 Only
sp|P20917-2|MAG_MOUSE	Isoform S-MAG of Myelin-associated glycoprotein OS=Mus musculus GN=Mag	582	69323.9	sp|P20917|MAG_MOUSE;	8	5	8.8	Carbamidomethyl (C),Deamidated (N)	2		2	1	1	2	1.531e-06		2.415e-07	2.264e-06	3.448e-08	4.689e-07	0.676237	WT1 Only	0.10667	0.0152297	0.207111
sp|Q8VHW2|CCG8_MOUSE	Voltage-dependent calcium channel gamma-8 subunit OS=Mus musculus GN=Cacng8 PE=1 SV=1	423	43464.2	tr|F7CZ64|F7CZ64_MOUSE;	1	1	4.3				1						1.368e-07						KI3 Only
sp|Q91Z49-2|UIF_MOUSE	Isoform 2 of UAP56-interacting factor OS=Mus musculus GN=Fyttd1	283	35919.6	sp|Q91Z49|UIF_MOUSE;	1	1	4.6							1						3.245e-07					WT3 Only
sp|P27573|MYP0_MOUSE	Myelin protein P0 OS=Mus musculus GN=Mpz PE=1 SV=1	248	27640.5		48	7	25.8	Deamidated (Q),Gln->pyro-Glu (N-term Q),Oxidation (M)	4	4	3	1	6.5	5.5	7.475e-06	1.085e-05	6.596e-06	2.867e-06	2.346e-05	1.231e-05	2.60725	3.78444	2.30066	8.18277	4.29369
sp|P31648|SC6A1_MOUSE	Sodium- and chloride-dependent GABA transporter 1 OS=Mus musculus GN=Slc6a1 PE=1 SV=2	599	67047.1		10	4	8.2	Carbamidomethyl (C),Gln->pyro-Glu (N-term Q)	3	1	1	2	1		3.604e-06	9.207e-07	1.84e-07	5.264e-06	5.312e-07		0.68465	0.174905	0.0349544	0.100912	WT1 Only
sp|Q920Q8-3|NS1BP_MOUSE	Isoform 3 of Influenza virus NS1A-binding protein homolog OS=Mus musculus GN=Ivns1abp	602	71642.7	sp|Q920Q8-4|NS1BP_MOUSE;sp|Q920Q8|NS1BP_MOUSE;	1	1	1.7	Carbamidomethyl (C)			1						1.169e-07						KI3 Only
sp|P32037|GTR3_MOUSE	Solute carrier family 2, facilitated glucose transporter member 3 OS=Mus musculus GN=Slc2a3 PE=1 SV=1	493	53516.1		7	3	5.5		1		3			2	2.12e-07		1.749e-06			8.385e-07	KI1 Only		KI3 Only		WT3 Only
sp|Q922J6|TSN2_MOUSE	Tetraspanin-2 OS=Mus musculus GN=Tspan2 PE=1 SV=1	221	23468.8	tr|Q9D1X8|Q9D1X8_MOUSE;	7	1	5.5	Carbamidomethyl (C)	1		1	1	2	2	2.169e-07		2.87e-07	3.214e-07	4.614e-07	4.845e-07	0.67486	WT1 Only	0.892968	1.43559	1.50747
sp|P32067|LA_MOUSE	Lupus La protein homolog OS=Mus musculus GN=Ssb PE=1 SV=1	415	26295.7	tr|F6SXM5|F6SXM5_MOUSE;	9	4	13	Deamidated (N)		1	3	1	1	2		4.678e-07	4.255e-07	1.261e-07	9.039e-08	4.928e-07	WT1 Only	3.70975	3.37431	0.716812	3.90801
sp|Q99KF1|TMED9_MOUSE	Transmembrane emp24 domain-containing protein 9 OS=Mus musculus GN=Tmed9 PE=1 SV=2	235	27146.1		3	1	4.7		1			1			1.311e-06			8.677e-07			1.51089	WT1 Only	WT1 Only	WT1 Only	WT1 Only
sp|Q99LY9|NDUS5_MOUSE	NADH dehydrogenase [ubiquinone] iron-sulfur protein 5 OS=Mus musculus GN=Ndufs5 PE=1 SV=3	106	10901.5	tr|B1ARW4|B1ARW4_MOUSE;	3	1	13.2	Carbamidomethyl (C)	2			1			8.379e-07			5.629e-07			1.48854	WT1 Only	WT1 Only	WT1 Only	WT1 Only
sp|Q99PU5|ACBG1_MOUSE	Long-chain-fatty-acid--CoA ligase ACSBG1 OS=Mus musculus GN=Acsbg1 PE=1 SV=1	721	13772.9	tr|D3Z1Z2|D3Z1Z2_MOUSE;tr|D3Z2G8|D3Z2G8_MOUSE;	1	1	13.6			1						5.742e-08						KI2 Only
sp|P35486|ODPA_MOUSE	Pyruvate dehydrogenase E1 component subunit alpha, somatic form, mitochondrial OS=Mus musculus GN=Pdha1 PE=1 SV=1	390	43257.7		37	10	23.8	Acetylation (Protein N-term),Carbamidomethyl (C),Deamidated (N),Oxidation (M)	6	1	5	6	7	9	3.083e-06	3.163e-07	9.801e-07	3.229e-06	2.826e-06	2.827e-06	0.954785	0.097956	0.303531	0.875194	0.875503
sp|Q9CQ22|LTOR1_MOUSE	Ragulator complex protein LAMTOR1 OS=Mus musculus GN=Lamtor1 PE=1 SV=1	161	17755.8		2	1	8.1				1						2.391e-07						KI3 Only
sp|Q9CRD2|EMC2_MOUSE	ER membrane protein complex subunit 2 OS=Mus musculus GN=Emc2 PE=2 SV=1	297	34948.4		1	1	4		1						3.174e-07						KI1 Only
sp|Q9CY57-2|CHTOP_MOUSE	Isoform 2 of Chromatin target of PRMT1 protein OS=Mus musculus GN=Chtop	225	22128.9	sp|Q9CY57-3|CHTOP_MOUSE;sp|Q9CY57-4|CHTOP_MOUSE;sp|Q9CY57-5|CHTOP_MOUSE;sp|Q9CY57|CHTOP_MOUSE;tr|D3YZA1|D3YZA1_MOUSE;tr|D3Z7T7|D3Z7T7_MOUSE;tr|E9PW20|E9PW20_MOUSE;	6	1	7.3			1	2		1	2		1.008e-07	2.694e-07		7.209e-08	2.661e-07		KI2 Only	KI3 Only	WT2 Only	WT3 Only
sp|Q9CYN9|RENR_MOUSE	Renin receptor OS=Mus musculus GN=Atp6ap2 PE=2 SV=2	350	39121.4		4	1	3.7	Gln->pyro-Glu (N-term Q)	1			1			1.457e-06			1.484e-06			0.981806	WT1 Only	WT1 Only	WT1 Only	WT1 Only
sp|Q9D1M0|SEC13_MOUSE	Protein SEC13 homolog OS=Mus musculus GN=Sec13 PE=2 SV=3	322	35597.1		3	1	3.4	Deamidated (N)			1		1	1			9.168e-08		2.243e-07	2.166e-07			KI3 Only	WT2 Only	WT3 Only
sp|P35564|CALX_MOUSE	Calnexin OS=Mus musculus GN=Canx PE=1 SV=1	591	67325.8		8	4	6.8				2	1	2	2			2.049e-07	2.624e-07	1.215e-07	2.06e-07	WT1 Only	WT1 Only	0.780869	0.463034	0.785061
sp|Q9D3D9|ATPD_MOUSE	ATP synthase subunit delta, mitochondrial OS=Mus musculus GN=Atp5d PE=1 SV=1	168	17607.1		5	1	8.3		1	1	1		1	1	1.155e-06	2.198e-06	1.181e-06		1.293e-06	1.49e-06	KI1 Only	KI2 Only	KI3 Only	WT2 Only	WT3 Only
sp|O70133-2|DHX9_MOUSE	Isoform 2 of ATP-dependent RNA helicase A OS=Mus musculus GN=Dhx9	1381	149830	sp|O70133|DHX9_MOUSE;tr|E9QNN1|E9QNN1_MOUSE;	35	16	12.4	Carbamidomethyl (C),Deamidated (N)		4	6	1	8	14		4.716e-07	4.886e-07	7.977e-08	8.096e-07	2.953e-06	WT1 Only	5.912	6.12511	10.1492	37.0189
sp|Q9D554|SF3A3_MOUSE	Splicing factor 3A subunit 3 OS=Mus musculus GN=Sf3a3 PE=2 SV=2	501	58895.3		1	1	2.4							1						1.372e-07					WT3 Only
sp|P35762|CD81_MOUSE	CD81 antigen OS=Mus musculus GN=Cd81 PE=1 SV=2	236	25833.2		10	2	11.9	Deamidated (Q),Gln->pyro-Glu (N-term Q)	1	1	2	1	2	1	7.445e-07	4.949e-07	2.58e-07	1.903e-06	4.906e-07	2.836e-07	0.391224	0.260063	0.135575	0.257803	0.149028
sp|Q9DCC8|TOM20_MOUSE	Mitochondrial import receptor subunit TOM20 homolog OS=Mus musculus GN=Tomm20 PE=1 SV=1	145	16291.6		3	1	9				1		1	1			3.992e-07		3.237e-07	1.003e-06			KI3 Only	WT2 Only	WT3 Only
sp|Q9EQ06-2|DHB11_MOUSE	Isoform 2 of Estradiol 17-beta-dehydrogenase 11 OS=Mus musculus GN=Hsd17b11	232	32895.7	sp|Q9EQ06|DHB11_MOUSE;	5	1	4.7			2	1		1	1		7.165e-07	3.918e-07		2.97e-07	4.461e-07		KI2 Only	KI3 Only	WT2 Only	WT3 Only
sp|Q9EQU5-2|SET_MOUSE	Isoform 2 of Protein SET OS=Mus musculus GN=Set	277	24944.5	sp|Q9EQU5|SET_MOUSE;tr|A2BE92|A2BE92_MOUSE;tr|A2BE93|A2BE93_MOUSE;	2	1	6.6						1	1					7.616e-07	8.477e-07				WT2 Only	WT3 Only
sp|Q9EST5-2|AN32B_MOUSE	Isoform 2 of Acidic leucine-rich nuclear phosphoprotein 32 family member B OS=Mus musculus GN=Anp32b	329	31096.1	sp|Q9EST5|AN32B_MOUSE;	3	1	4.4	Carbamidomethyl (C)					1	1					1.393e-07	1.459e-07				WT2 Only	WT3 Only
sp|Q9JIY5|HTRA2_MOUSE	Serine protease HTRA2, mitochondrial OS=Mus musculus GN=Htra2 PE=1 SV=2	458	34811.3	tr|D3YX27|D3YX27_MOUSE;tr|D3YX28|D3YX28_MOUSE;tr|F6XUR8|F6XUR8_MOUSE;tr|S4R1B3|S4R1B3_MOUSE;	4	1	4.8				1		2	1			4.991e-08		1.283e-07	6.742e-08			KI3 Only	WT2 Only	WT3 Only
sp|Q9JKV5|SCAM4_MOUSE	Secretory carrier-associated membrane protein 4 OS=Mus musculus GN=Scamp4 PE=2 SV=1	230	25361.8		4	1	4.8			1	1		1	1		7.741e-07	1.04e-06		7.398e-07	7.934e-07		KI2 Only	KI3 Only	WT2 Only	WT3 Only
sp|Q9JM63|KCJ10_MOUSE	ATP-sensitive inward rectifier potassium channel 10 OS=Mus musculus GN=Kcnj10 PE=1 SV=1	379	42459.4		4	1	2.9	Carbamidomethyl (C)		2	1			1		1.234e-06	4.59e-07			3.388e-07		KI2 Only	KI3 Only		WT3 Only
sp|Q9JMA1|UBP14_MOUSE	Ubiquitin carboxyl-terminal hydrolase 14 OS=Mus musculus GN=Usp14 PE=1 SV=3	493	52357.3	tr|E9PYI8|E9PYI8_MOUSE;	4	1	2.4				2		1	1			1.698e-07		1.589e-07	1.775e-07			KI3 Only	WT2 Only	WT3 Only
sp|Q9JMG7-2|HDGR3_MOUSE	Isoform 2 of Hepatoma-derived growth factor-related protein 3 OS=Mus musculus GN=Hdgfrp3	205	22453	sp|Q9JMG7|HDGR3_MOUSE;	5	1	4			1	2		1	1		3.797e-07	7.824e-07		4.335e-07	5.909e-07		KI2 Only	KI3 Only	WT2 Only	WT3 Only
sp|O70161-3|PI51C_MOUSE	Isoform 3 of Phosphatidylinositol 4-phosphate 5-kinase type-1 gamma OS=Mus musculus GN=Pip5k1c	635	75576.9	sp|O70161|PI51C_MOUSE;tr|F8WHW6|F8WHW6_MOUSE;	5	3	5.7	Carbamidomethyl (C)		1.98	1.98			0.99		3.989e-07	9.864e-08			2.657e-07		KI2 Only	KI3 Only		WT3 Only
sp|Q9QZ06|TOLIP_MOUSE	Toll-interacting protein OS=Mus musculus GN=Tollip PE=1 SV=1	274	24560.2	tr|F7AT44|F7AT44_MOUSE;tr|Q8C5G6|Q8C5G6_MOUSE;	2	1	7.8				1		1				5.005e-07		5.137e-07				KI3 Only	WT2 Only
sp|P35802|GPM6A_MOUSE	Neuronal membrane glycoprotein M6-a OS=Mus musculus GN=Gpm6a PE=1 SV=1	278	31164.4		32	8	22.7	Acetylation (Protein N-term),Carbamidomethyl (C),Gln->pyro-Glu (N-term Q),Oxidation (M)	9	3	4	5.97	4	4	1.448e-05	2.984e-06	3.602e-06	1.498e-05	2.277e-06	3.967e-06	0.966622	0.199199	0.240454	0.152003	0.26482
sp|Q9R1Q9|VAS1_MOUSE	V-type proton ATPase subunit S1 OS=Mus musculus GN=Atp6ap1 PE=1 SV=1	463	51047.2		1	1	2.2		1						2.019e-07						KI1 Only
sp|Q9WUA2|SYFB_MOUSE	Phenylalanine--tRNA ligase beta subunit OS=Mus musculus GN=Farsb PE=2 SV=2	589	65745.4		2	1	1.5				1			1			3.635e-08			8.877e-08			KI3 Only		WT3 Only
sp|Q9WUM5|SUCA_MOUSE	Succinyl-CoA ligase [ADP/GDP-forming] subunit alpha, mitochondrial OS=Mus musculus GN=Suclg1 PE=1 SV=4	346	36186		4	1	2.6	Carbamidomethyl (C)		1	1		1	1		6.402e-07	7.268e-07		9.031e-07	8.957e-07		KI2 Only	KI3 Only	WT2 Only	WT3 Only
sp|O70172|PI42A_MOUSE	Phosphatidylinositol 5-phosphate 4-kinase type-2 alpha OS=Mus musculus GN=Pip4k2a PE=1 SV=1	405	46194.5		6	3	8.4	Acetylation (Protein N-term)		1	1.99		1	0.99		1.555e-07	3.528e-07		2.176e-07	1.839e-07		KI2 Only	KI3 Only	WT2 Only	WT3 Only
sp|P38647|GRP75_MOUSE	Stress-70 protein, mitochondrial OS=Mus musculus GN=Hspa9 PE=1 SV=3	679	73523.7		45	14	23.9	Deamidated (N),Gln->pyro-Glu (N-term Q)	6	10	11	4	7	5	1.341e-06	3.189e-06	4.301e-06	4.685e-07	2.8e-06	1.179e-06	2.86233	6.80683	9.18036	5.97652	2.51654
sp|O70305-2|ATX2_MOUSE	Isoform 2 of Ataxin-2 OS=Mus musculus GN=Atxn2	1215	136591	sp|O70305-3|ATX2_MOUSE;sp|O70305|ATX2_MOUSE;tr|E9QM77|E9QM77_MOUSE;	7	8	6.4	Carbamidomethyl (C) + Ammonia-loss (N-term C),Deamidated (N),Deamidated (Q),Oxidation (M)		5			1			5.12e-07			2.554e-07			KI2 Only		WT2 Only
sp|Q9Z1D1|EIF3G_MOUSE	Eukaryotic translation initiation factor 3 subunit G OS=Mus musculus GN=Eif3g PE=1 SV=2	320	35669.9		1	1	4.1				1						4.195e-07						KI3 Only
sp|Q9Z239|PLM_MOUSE	Phospholemman OS=Mus musculus GN=Fxyd1 PE=1 SV=1	92	10316.3		5	1	13		1	1	1	1			1.857e-06	1.82e-06	1.524e-06	3.533e-06			0.525616	0.515143	0.431361	WT1 Only	WT1 Only
sp|P06330|HVM51_MOUSE	Ig heavy chain V region AC38 205.12 OS=Mus musculus PE=1 SV=1	118	12944.2		9	1	11.9	Carbamidomethyl (C)	1.98	1.98	0.99	1.98	0.99	0.99	2.782e-05	7.707e-06	2.499e-06	1.828e-05	4.51e-07	1.645e-07	1.52188	0.421608	0.136707	0.0246718	0.00899891
sp|P39447|ZO1_MOUSE	Tight junction protein ZO-1 OS=Mus musculus GN=Tjp1 PE=1 SV=2	1745	189025	tr|B9EHJ3|B9EHJ3_MOUSE;	8	7	4.2			2				3		6.407e-08				9.895e-08		KI2 Only			WT3 Only
sp|P35922-2|FMR1_MOUSE	Isoform ISO2 of Fragile X mental retardation protein 1 homolog OS=Mus musculus GN=Fmr1	602	68955.9	sp|P35922-3|FMR1_MOUSE;sp|P35922-7|FMR1_MOUSE;sp|P35922-8|FMR1_MOUSE;sp|P35922-9|FMR1_MOUSE;sp|P35922|FMR1_MOUSE;tr|D3Z6U8|D3Z6U8_MOUSE;tr|E9QAT0|E9QAT0_MOUSE;tr|E9QNF5|E9QNF5_MOUSE;tr|Q6AXB7|Q6AXB7_MOUSE;	3	2	4				1		1	1			2.31e-08		1.734e-08	3.825e-08			KI3 Only	WT2 Only	WT3 Only
sp|P42669|PURA_MOUSE	Transcriptional activator protein Pur-alpha OS=Mus musculus GN=Pura PE=1 SV=1	321	34916.4		29	6	25.2	Deamidated (N)	3	5	6	3	4	7	1.348e-06	8.273e-06	9.032e-06	3.405e-06	6.652e-06	9.665e-06	0.395888	2.42966	2.65257	1.9536	2.83847
sp|O70589-3|CSKP_MOUSE	Isoform 3 of Peripheral plasma membrane protein CASK OS=Mus musculus GN=Cask	897	105204	sp|O70589-4|CSKP_MOUSE;sp|O70589-5|CSKP_MOUSE;sp|O70589|CSKP_MOUSE;	14	6	5.9		0.99	1.98	3.96	1.98	1.98	2.97	1.271e-07	1.891e-07	4.586e-07	2.986e-07	1.871e-07	3.343e-07	0.425653	0.633289	1.53583	0.626591	1.11956
DECOY2_sp|Q99L45|IF2B_MOUSE	reversed: Eukaryotic translation initiation factor 2 subunit 2 OS=Mus musculus GN=Eif2s2 PE=1 SV=1	331	38122.3		4	1	3.9		1						1.308e-06						KI1 Only
sp|P43276|H15_MOUSE	Histone H1.5 OS=Mus musculus GN=Hist1h1b PE=1 SV=2	223	22598.5		5	2	12.6	Acetylation (Protein N-term)						2						7.169e-07					WT3 Only
sp|Q9CYB0|TRI13_MOUSE	E3 ubiquitin-protein ligase TRIM13 OS=Mus musculus GN=Trim13 PE=2 SV=1	407	46999.9		2	1	2.2	Deamidated (Q)	1			1			1.558e-06			3.648e-06			0.427083	WT1 Only	WT1 Only	WT1 Only	WT1 Only
sp|P46471|PRS7_MOUSE	26S protease regulatory subunit 7 OS=Mus musculus GN=Psmc2 PE=1 SV=5	433	52905.3	tr|Q8BVQ9|Q8BVQ9_MOUSE;	18	5	12.9	Carbamidomethyl (C),Deamidated (Q),Gln->pyro-Glu (N-term Q)		4	3		4	4		6.839e-07	5.32e-07		9.07e-07	6.69e-07		KI2 Only	KI3 Only	WT2 Only	WT3 Only
DECOY1_sp|O88196-2|TTC3_MOUSE	reversed: Isoform 2 of E3 ubiquitin-protein ligase TTC3 OS=Mus musculus GN=Ttc3	1978	130842	DECOY1_sp|O88196-4|TTC3_MOUSE;DECOY1_sp|O88196-6|TTC3_MOUSE;DECOY1_tr|D3Z485|D3Z485_MOUSE;DECOY1_tr|D6RDD2|D6RDD2_MOUSE;DECOY1_tr|G5E8T2|G5E8T2_MOUSE;DECOY2_sp|O88196-3|TTC3_MOUSE;DECOY2_sp|O88196-5|TTC3_MOUSE;DECOY2_sp|O88196|TTC3_MOUSE;DECOY2_tr|D6RD03|D6RD03_MOUSE;DECOY2_tr|D6RFU5|D6RFU5_MOUSE;DECOY2_tr|D6RHT6|D6RHT6_MOUSE;	2	1	1.1	Deamidated (Q)					1	1					1.115e-07	8.81e-08				WT2 Only	WT3 Only
sp|Q62018-3|CTR9_MOUSE	Isoform 3 of RNA polymerase-associated protein CTR9 homolog OS=Mus musculus GN=Ctr9	1090	133524	sp|Q62018|CTR9_MOUSE;	3	1	1.7						2						9.251e-08					WT2 Only
sp|P47708|RP3A_MOUSE	Rabphilin-3A OS=Mus musculus GN=Rph3a PE=1 SV=2	681	75549.8		9	4	8.2	Carbamidomethyl (C),Deamidated (Q),Oxidation (M)		1	2		1	4		5.453e-08	1.116e-07		6.411e-08	3.683e-07		KI2 Only	KI3 Only	WT2 Only	WT3 Only
DECOY1_sp|A2AGT5-3|CKAP5_MOUSE	reversed: Isoform 3 of Cytoskeleton-associated protein 5 OS=Mus musculus GN=Ckap5	2011	218911	DECOY1_sp|A2AGT5|CKAP5_MOUSE;DECOY1_tr|K3W4R5|K3W4R5_MOUSE;DECOY2_sp|A2AGT5-2|CKAP5_MOUSE;	4	1	0.4	Deamidated (Q)	2	1		1			5.995e-07	1.178e-06		5.12e-07			1.1709	2.30078	WT1 Only	WT1 Only	WT1 Only
sp|O88343-2|S4A4_MOUSE	Isoform 2 of Electrogenic sodium bicarbonate cotransporter 1 OS=Mus musculus GN=Slc4a4	1035	123188	sp|O88343|S4A4_MOUSE;tr|E9Q8N8|E9Q8N8_MOUSE;	24	9	8.3	Carbamidomethyl (C),Deamidated (N),Oxidation (M)	4.99	2.99	4.99	6	1.99		1.122e-06	3.951e-07	6.571e-07	2.21e-06	2.916e-07		0.507692	0.178778	0.29733	0.131946	WT1 Only
sp|P11087-2|CO1A1_MOUSE	Isoform 2 of Collagen alpha-1(I) chain OS=Mus musculus GN=Col1a1	1225	138200	sp|P11087|CO1A1_MOUSE;	1	1	1.8	Deamidated (N)					1						1.783e-07					WT2 Only
sp|Q08297|RAD51_MOUSE	DNA repair protein RAD51 homolog 1 OS=Mus musculus GN=Rad51 PE=1 SV=1	339	24108	tr|A3KGI2|A3KGI2_MOUSE;tr|D6RCK1|D6RCK1_MOUSE;	1	1	7.3	Carbamidomethyl (C)				1						3.339e-06			WT1 Only	WT1 Only	WT1 Only	WT1 Only	WT1 Only
sp|P47857|K6PF_MOUSE	6-phosphofructokinase, muscle type OS=Mus musculus GN=Pfkm PE=1 SV=3	780	85340.6		33	15	22.4	Carbamidomethyl (C),Deamidated (N)		8	8.5		9.5	6		3.101e-06	3.247e-06		1.995e-06	1.652e-06		KI2 Only	KI3 Only	WT2 Only	WT3 Only
sp|P03958|ADA_MOUSE	Adenosine deaminase OS=Mus musculus GN=Ada PE=1 SV=3	352	40020.2		1	2	13.1	Deamidated (N),Deamidated (Q),Oxidation (M)					1						1.077e-06					WT2 Only
sp|P70182-3|PI51A_MOUSE	Isoform 3 of Phosphatidylinositol 4-phosphate 5-kinase type-1 alpha OS=Mus musculus GN=Pip5k1a	547	60465.6	sp|P70182|PI51A_MOUSE;tr|D3YUY3|D3YUY3_MOUSE;tr|F8WI18|F8WI18_MOUSE;	1	1	1.8	Carbamidomethyl (C),Deamidated (Q)		1						4.237e-07						KI2 Only
DECOY2_sp|Q60767|LY75_MOUSE	reversed: Lymphocyte antigen 75 OS=Mus musculus GN=Ly75 PE=1 SV=2	1723	197558	DECOY2_tr|A2AW86|A2AW86_MOUSE;	1	1	1.7	Carbamidomethyl (C),Deamidated (N),Deamidated (Q),Oxidation (M)					1						1.271e-07					WT2 Only
DECOY2_sp|Q9D6Z0|ALKB7_MOUSE	reversed: Alpha-ketoglutarate-dependent dioxygenase alkB homolog 7, mitochondrial OS=Mus musculus GN=Alkbh7 PE=2 SV=1	221	24990.7		1	1	14.9			1						8.808e-07						KI2 Only
sp|P47911|RL6_MOUSE	60S ribosomal protein L6 OS=Mus musculus GN=Rpl6 PE=1 SV=3	296	33606	tr|E9PUX4|E9PUX4_MOUSE;	8	2	6.4			1	2		2	2		6.426e-07	1.064e-06		8.388e-07	8.374e-07		KI2 Only	KI3 Only	WT2 Only	WT3 Only
sp|Q60953-2|PML_MOUSE	Isoform 2 of Protein PML OS=Mus musculus GN=Pml	839	64664.1	sp|Q60953|PML_MOUSE;tr|D3YXR5|D3YXR5_MOUSE;tr|D3Z3A6|D3Z3A6_MOUSE;tr|F7BTZ2|F7BTZ2_MOUSE;	1	1	2.4	Deamidated (N),Deamidated (Q)			1						3.538e-08						KI3 Only
sp|O88398|AVIL_MOUSE	Advillin OS=Mus musculus GN=Avil PE=1 SV=2	819	92118.3		46	14	18.6	Acetylation (Protein N-term),Carbamidomethyl (C),Deamidated (Q)		9	12	1	14	5		2.371e-06	2.901e-06	1.297e-07	3.269e-06	1.347e-06	WT1 Only	18.2806	22.367	25.2043	10.3855
sp|P47963|RL13_MOUSE	60S ribosomal protein L13 OS=Mus musculus GN=Rpl13 PE=2 SV=3	211	24326.5		12	6	25.1				3		3	5			1.469e-06		1.788e-06	4.411e-06			KI3 Only	WT2 Only	WT3 Only
sp|Q80X82|SYMPK_MOUSE	Symplekin OS=Mus musculus GN=Sympk PE=1 SV=1	1284	142746	tr|F8WJD4|F8WJD4_MOUSE;	1	1	1.4					1						4.074e-06			WT1 Only	WT1 Only	WT1 Only	WT1 Only	WT1 Only
tr|A2AA67|A2AA67_MOUSE	Protein D930048N14Rik OS=Mus musculus GN=D930048N14Rik PE=4 SV=1	225	18561.4	tr|B0QZN8|B0QZN8_MOUSE;tr|Q8C369|Q8C369_MOUSE;	1	1	22.4	Deamidated (Q),Oxidation (M)					1						1.331e-07					WT2 Only
sp|P48036|ANXA5_MOUSE	Annexin A5 OS=Mus musculus GN=Anxa5 PE=1 SV=1	319	35784.2		14	5	15.4	Carbamidomethyl (C)	1	1	2	2	4	3	4.884e-07	1.788e-07	5.295e-07	1.552e-06	2.838e-06	2.162e-06	0.314691	0.115206	0.341173	1.82861	1.39304
sp|Q5FWH7-2|S39AC_MOUSE	Isoform 2 of Zinc transporter ZIP12 OS=Mus musculus GN=Slc39a12	653	8076.16	sp|Q5FWH7|S39AC_MOUSE;tr|A2AQ77|A2AQ77_MOUSE;	4	1	15.1			1	1		1	1		9.54e-08	1.201e-07		7.073e-08	7.674e-08		KI2 Only	KI3 Only	WT2 Only	WT3 Only
sp|Q8K1M6-2|DNM1L_MOUSE	Isoform 2 of Dynamin-1-like protein OS=Mus musculus GN=Dnm1l	716	79609	sp|Q8K1M6-3|DNM1L_MOUSE;sp|Q8K1M6-4|DNM1L_MOUSE;sp|Q8K1M6|DNM1L_MOUSE;tr|E9PUD2|E9PUD2_MOUSE;	3	1	1.5						1	1					8.41e-08	1.134e-07				WT2 Only	WT3 Only
sp|P48678-2|LMNA_MOUSE	Isoform C of Prelamin-A/C OS=Mus musculus GN=Lmna	574	13311.1	sp|P48678|LMNA_MOUSE;tr|D3YUF7|D3YUF7_MOUSE;	13	4	35.9		1	2	2		5	2	1.8e-07	2.942e-07	2.393e-07		1.006e-06	1.655e-07	KI1 Only	KI2 Only	KI3 Only	WT2 Only	WT3 Only
sp|Q9CR51|VATG1_MOUSE	V-type proton ATPase subunit G 1 OS=Mus musculus GN=Atp6v1g1 PE=2 SV=3	118	13734		1	2	22.9	Acetylation (Protein N-term)		1						9.526e-07						KI2 Only
sp|Q9EQS3|MYCBP_MOUSE	C-Myc-binding protein OS=Mus musculus GN=Mycbp PE=2 SV=5	103	11980.3		3	1	10.7			1	1		1			1.384e-06	4.994e-07		1.114e-06			KI2 Only	KI3 Only	WT2 Only
sp|P48771|CX7A2_MOUSE	Cytochrome c oxidase subunit 7A2, mitochondrial OS=Mus musculus GN=Cox7a2 PE=1 SV=2	83	9284.96		9	2	27.7	Deamidated (N),Oxidation (M)	6			1			5.275e-05			1.544e-05			3.41645	WT1 Only	WT1 Only	WT1 Only	WT1 Only
sp|B1AVZ0|UPP_MOUSE	Uracil phosphoribosyltransferase homolog OS=Mus musculus GN=Uprt PE=2 SV=1	310	34310.2		2	1	3.5				1		1				2.146e-07		1.143e-07				KI3 Only	WT2 Only
sp|P58404-2|STRN4_MOUSE	Isoform 2 of Striatin-4 OS=Mus musculus GN=Strn4	753	20946.4	sp|P58404|STRN4_MOUSE;tr|V9GXE7|V9GXE7_MOUSE;	2	1	6.6			1	1					2.112e-07	1.01e-07					KI2 Only	KI3 Only
sp|O88485|DC1I1_MOUSE	Cytoplasmic dynein 1 intermediate chain 1 OS=Mus musculus GN=Dync1i1 PE=1 SV=2	628	72952.7	tr|D3Z0M6|D3Z0M6_MOUSE;	36	10	17	Gln->pyro-Glu (N-term Q),Glu->pyro-Glu (N-term E)		10.89	10.89		9.9	2.97		2.432e-06	2.049e-06		2.354e-06	1.033e-06		KI2 Only	KI3 Only	WT2 Only	WT3 Only
sp|Q3TC33-2|CC127_MOUSE	Isoform 2 of Coiled-coil domain-containing protein 127 OS=Mus musculus GN=Ccdc127	163	27754.3	sp|Q3TC33|CC127_MOUSE;tr|E0CYP1|E0CYP1_MOUSE;tr|E0CYX9|E0CYX9_MOUSE;	1	1	6.7		1						8.516e-07						KI1 Only
sp|Q62277|SYPH_MOUSE	Synaptophysin OS=Mus musculus GN=Syp PE=1 SV=2	314	34056.5		31	5	13.7	Carbamidomethyl (C),Deamidated (N),Deamidated (Q),Oxidation (M)	6	2	4	8	4	3	2.004e-05	4.332e-06	2.997e-06	4.311e-05	4.379e-06	2.362e-06	0.464857	0.100487	0.0695198	0.101577	0.0547901
sp|P51863|VA0D1_MOUSE	V-type proton ATPase subunit d 1 OS=Mus musculus GN=Atp6v0d1 PE=1 SV=2	351	40329.2		64	16	39.3	Carbamidomethyl (C),Deamidated (N)	18	8	7	10	8	7	3.974e-05	7.737e-06	6.485e-06	3.649e-05	6.09e-06	5.092e-06	1.08907	0.212031	0.17772	0.166895	0.139545
sp|P51885|LUM_MOUSE	Lumican OS=Mus musculus GN=Lum PE=1 SV=2	338	38294.6		9	5	14.2	Deamidated (N)					7						7.9e-06					WT2 Only
sp|Q80U28-10|MADD_MOUSE	Isoform 10 of MAP kinase-activating death domain protein OS=Mus musculus GN=Madd	1497	181195	sp|Q80U28-11|MADD_MOUSE;sp|Q80U28-12|MADD_MOUSE;sp|Q80U28-13|MADD_MOUSE;sp|Q80U28-14|MADD_MOUSE;sp|Q80U28-15|MADD_MOUSE;sp|Q80U28-2|MADD_MOUSE;sp|Q80U28-3|MADD_MOUSE;sp|Q80U28-4|MADD_MOUSE;sp|Q80U28-5|MADD_MOUSE;sp|Q80U28-6|MADD_MOUSE;sp|Q80U28-7|MADD_MOUSE;sp|Q80U28-8|MADD_MOUSE;sp|Q80U28-9|MADD_MOUSE;sp|Q80U28|MADD_MOUSE;tr|A2AGQ2|A2AGQ2_MOUSE;tr|A2AGQ3|A2AGQ3_MOUSE;tr|A2AGQ4|A2AGQ4_MOUSE;tr|A2…	1	1	1.1				1						9.138e-09						KI3 Only
sp|P55066|NCAN_MOUSE	Neurocan core protein OS=Mus musculus GN=Ncan PE=2 SV=1	1268	137330		28	8	6.1		1	5	7	2	4	6	5.267e-07	1.214e-06	1.265e-06	1.326e-05	7.91e-07	9.928e-07	0.039721	0.0915535	0.0953997	0.0596531	0.0748718
sp|Q62433|NDRG1_MOUSE	Protein NDRG1 OS=Mus musculus GN=Ndrg1 PE=1 SV=1	394	43034.9		5	2	7.4	Carbamidomethyl (C)		2			2	1		4.566e-07			6.842e-07	5.241e-07		KI2 Only		WT2 Only	WT3 Only
sp|Q9DCC4|P5CR3_MOUSE	Pyrroline-5-carboxylate reductase 3 OS=Mus musculus GN=Pycrl PE=2 SV=2	274	28738.8		1	1	4							1						3.744e-07					WT3 Only
sp|Q5XJY5|COPD_MOUSE	Coatomer subunit delta OS=Mus musculus GN=Arcn1 PE=1 SV=2	511	57283.3		2	1	2.2						1	1					1.627e-07	1.233e-07				WT2 Only	WT3 Only
[truncated: 886 more rows]
